# Supplementary material for: Portosystemic shunt placement reveals blood signatures for the development of hepatic encephalopathy through mass spectrometry
Source: Nat Commun. 2023 Aug 31;14:5303. doi: 10.1038/s41467-023-40741-9 (PMC10471626; doi:10.1038/s41467-023-40741-9)
Supplement: Supplementary file 4 — Source Data [file 41467_2023_40741_MOESM4_ESM.xlsx]

## Sheet: Table Information
Tables	Description
Data Table 1	Hepatic blood RPCA dissimilary data - Figure 1b, 2a
Data Table 2	Peripheral blood RPCA dissimilary data - Figure 1c
Data Table 3	Peripheral blood bile acid to bilirubin natural log ratio data - Figure 1d
Data Table 4	Signicant paired Wilcoxon differences in metabolite abundances between different time points - Figure 1e
Data Table 5	Quantification table of peripheral and hepatic blood metabolites - Figure 1e,1f,1g
Data Table 6	Portal pressure change pre- to post-TIPS - Figure 2b
Data Table 7	Peripheral blood within participant dissimilarity data - Figure 2c
Data Table 8	Hepatic blood within participant dissimilarity data - Figure 2d
Data Table 9	Change in peak area for all samples and metabolites - Figure 3
Data Table 10	Significant change in peak area for clusters of metabolites - Figure 3
Data Table 11	Abundance of bile acids - Figure 4
Data Table 12	Significant bile acid abundancess based on HE grade - Figure 4
Data Table 13	Chemical Proportionality Results - Figure 5

## Sheet: Data Table 1
Data Table 1. Hepatic blood RPCA dissimilary data - Figure 1b
sampleid	PC1	PC2	ATTRIBUTE_pt_id	ATTRIBUTE_sample_id	ATTRIBUTE_plate	ATTRIBUTE_dilution	ATTRIBUTE_folder_type	ATTRIBUTE_sample_id_lcms	ATTRIBUTE_plate_location	ATTRIBUTE_sample_order_lcms	ATTRIBUTE_Sample	ATTRIBUTE_blood_procedure	ATTRIBUTE_blood_origin	ATTRIBUTE_sample_collection_site	ATTRIBUTE_Sex	ATTRIBUTE_Race.Ethnicity	ATTRIBUTE_Age	ATTRIBUTE_diagnosis_alcohol	ATTRIBUTE_diagnosis_nash	ATTRIBUTE_diagnosis_short	ATTRIBUTE_Develop.HE	ATTRIBUTE_Hx.of.HE	ATTRIBUTE_HE_outcome	ATTRIBUTE_HE_outcome_alt	ATTRIBUTE_HE_outcome_long	ATTRIBUTE_PreTIPS_HE	ATTRIBUTE_Worst_PreTIPS_HE	ATTRIBUTE_PostTIPS_HE	ATTRIBUTE_Worst_PostTIPS_HE	ATTRIBUTE_Admitted_postTIPS	ATTRIBUTE_PreTIPS_ammonia	ATTRIBUTE_PostTIPS_ammonia	ATTRIBUTE_X	ATTRIBUTE_PreTIPS_HE_mod	ATTRIBUTE_Worst_PreTIPS_HE_mod	ATTRIBUTE_PostTIPS_HE_mod	ATTRIBUTE_Worst_PostTIPS_HE_mod	ATTRIBUTE_tx_HE_preTIPS	ATTRIBUTE_tx_HE_hospital	ATTRIBUTE_tx_HE_postTIPS
s2_BE6_01_51119.mzXML Peak area	0.0347863	0.0939551	1_a	2	plate1_2x	2x	data	s2	BE6	51119	Post-HV	post	hepatic	a	M	White	40	Y	N	Alcohol	N	N	no_HE	no_HE	no_HE	0	0	0	0	Y	53	NA	NA	0	0	0	0	NA	NA	NA
s97_BG2_01_51481.mzXML Peak area	-0.607691	-0.00669104	1_b	97	plate2_2x	2x	data	s97	BG2	51481	Pre-HV	pre	hepatic	b	M		67	N	Y	NASH/NAFLD	Y	N	developed_HE	worsening_HE	developed_HE_1	0	0	1	1	N	24	49	57	0	0	1	1
s98_BG3_01_51483.mzXML Peak area	-0.489379	0.212529	1_b	98	plate2_2x	2x	data	s98	BG3	51483	Post-HV	post	hepatic	b	M		67	N	Y	NASH/NAFLD	Y	N	developed_HE	worsening_HE	developed_HE_1	0	0	1	1	N	24	49	57	0	0	1	1
s46_BE11_01_51127.mzXML Peak area	0.109974	0.132228	10_a	46	plate1_2x	2x	data	s46	BE11	51127	Post-HV	post	hepatic	a	M	White	54	N	N	Cryptogenic	N	N	no_HE	no_HE	no_HE	0	0	0	0	Y	75	NA	NA	0	0	0	0	NA	yes	yes
s45_BA7_01_51160.mzXML Peak area	0.143743	0.124063	10_a	45	plate2_2x	2x	data	s45	BA7	51160	Pre-HV	pre	hepatic	a	M	White	54	N	N	Cryptogenic	N	N	no_HE	no_HE	no_HE	0	0	0	0	Y	75	NA	NA	0	0	0	0	NA	yes	yes
s50_BG5_01_51487.mzXML Peak area	-0.060285	-0.238212	11_a	50	plate2_2x	2x	data	s50	BG5	51487	Pre-HV	pre	hepatic	a	F	Asian	68	N	N	Cryptogenic	Y	N	developed_HE	worsening_HE	developed_HE_2	0	0	2	2	Y	NA	140	NA	0	0	2+	2+	NA	NA	NA
s51_BD5_01_51093.mzXML Peak area	0.128551	0.04071	11_a	51	plate1_2x	2x	data	s51	BD5	51093	Post-HV	post	hepatic	a	F	Asian	68	N	N	Cryptogenic	Y	N	developed_HE	worsening_HE	developed_HE_2	0	0	2	2	Y	NA	140	NA	0	0	2+	2+	NA	NA	NA
s59_BE8_01_51271.mzXML Peak area	-0.0302528	-0.0556897	12_a	59	plate2_2x	2x	data	s59	BE8	51271	Post-HV	post	hepatic	a	M	White	62	Y	N	Alcohol	Y	N	developed_HE	worsening_HE	developed_HE_2	0	0	0	2	Y	NA	9	NA	0	0	0	2+	NA	NA	NA
s58_BD10_01_51248.mzXML Peak area	0.179563	0.110008	12_a	58	plate2_2x	2x	data	s58	BD10	51248	Pre-HV	pre	hepatic	a	M	White	62	Y	N	Alcohol	Y	N	developed_HE	worsening_HE	developed_HE_2	0	0	0	2	Y	NA	9	NA	0	0	0	2+	NA	NA	NA
s66_BC11_01_51220.mzXML Peak area	0.0297111	-0.0188672	13_a	66	plate2_2x	2x	data	s66	BC11	51220	Post-HV	post	hepatic	a	F	White	66	N	Y	NASH/NAFLD;Cryptogenic	N	N	developed_HE	worsening_HE	developed_HE_1	0	0	1	1	Y	NA	70	NA	0	0	1	1	NA	NA	NA
s71_BC3_01_51063.mzXML Peak area	-0.0539967	-0.00563963	16_a	71	plate1_2x	2x	data	s71	BC3	51063	Post-HV	post	hepatic	a	M	White	72	N	Y	NASH/NAFLD	Y	N	persistent_HE	persistent_HE	constant_HE	1	1	1	1	Y	NA	NA	NA	1	1	1	1	NA	yes	yes
s70_BC2_01_51061.mzXML Peak area	-0.00769233	-0.285127	16_a	70	plate1_2x	2x	data	s70	BC2	51061	Pre-HV	pre	hepatic	a	M	White	72	N	Y	NASH/NAFLD	Y	N	persistent_HE	persistent_HE	constant_HE	1	1	1	1	Y	NA	NA	NA	1	1	1	1	NA	yes	yes
s75_BE11_01_51277.mzXML Peak area	0.0499721	0.138867	17_a	75	plate2_2x	2x	data	s75	BE11	51277	Pre-HV	pre	hepatic	a	M	White	66	N	Y	NASH/NAFLD	N	N	developed_HE	worsening_HE	developed_HE_2	0	0	0	2	Y	NA	92	NA	0	0	0	2+	NA	NA	NA
s76_BA12_01_51031.mzXML Peak area	0.0689572	-0.143639	17_a	76	plate1_2x	2x	data	s76	BA12	51031	Post-HV	post	hepatic	a	M	White	66	N	Y	NASH/NAFLD	N	N	developed_HE	worsening_HE	developed_HE_2	0	0	0	2	Y	NA	92	NA	0	0	0	2+	NA	NA	NA
s80_BC12_01_51222.mzXML Peak area	0.0885878	-0.00137527	18_a	80	plate2_2x	2x	data	s80	BC12	51222	Pre-HV	pre	hepatic	a	F	White	52	Y	N	Alcohol	Y	Y	persistent_HE	persistent_HE	constant_HE	1	1	1	1	Y	76	NA	NA	1	1	1	1	NA	yes	yes
s81_BB3_01_51177.mzXML Peak area	-0.0998452	-0.293146	18_a	81	plate2_2x	2x	data	s81	BB3	51177	Post-HV	post	hepatic	a	F	White	52	Y	N	Alcohol	Y	Y	persistent_HE	persistent_HE	constant_HE	1	1	1	1	Y	76	NA	NA	1	1	1	1	NA	yes	yes
s85_BB10_01_51052.mzXML Peak area	0.0610031	0.145725	19_a	85	plate1_2x	2x	data	s85	BB10	51052	Pre-HV	pre	hepatic	a	F	Hispanic	31	N	N	PBC	N	Y	no_HE	no_HE	no_HE	1	1	0	0	Y	100	71	NA	1	1	0	0	NA	yes	yes
s5_BC6_01_51069.mzXML Peak area	0.0648203	0.00844266	2_a	5	plate1_2x	2x	data	s5	BC6	51069	Pre-HV	pre	hepatic	a	M	White	70	Y	N	Alcohol	Y	Y	persistent_HE	persistent_HE	constant_HE	1	1	0	1	Y	164	17	NA	1	1	0	1	yes	yes	yes
s6_BD3_01_51232.mzXML Peak area	0.061744	-0.102483	2_a	6	plate2_2x	2x	data	s6	BD3	51232	Post-HV	post	hepatic	a	M	White	70	Y	N	Alcohol	Y	Y	persistent_HE	persistent_HE	constant_HE	1	1	0	1	Y	164	17	NA	1	1	0	1	yes	yes	yes
s100_rerun_BA6_01_51158.mzXML Peak area	-0.0620601	0.319914	2_b	100	plate2_2x	2x	data	s100	BA6	51158	Pre-HV	pre	hepatic	b	F		52	Y	N	Alcohol	N	Y	persistent_HE	worsening_HE	worst_HE	1	1	0	3	Y	NA	NA	NA	1	1	0	2+
s101_BA9_01_51025.mzXML Peak area	-0.0618804	0.220918	2_b	101	plate1_2x	2x	data	s101	BA9	51025	Post-HV	post	hepatic	b	F		52	Y	N	Alcohol	N	Y	persistent_HE	worsening_HE	worst_HE	1	1	0	3	Y	NA	NA	NA	1	1	0	2+
s88_BD7_01_51242.mzXML Peak area	0.0388096	-0.204788	20_a	88	plate2_2x	2x	data	s88	BD7	51242	Pre-HV	pre	hepatic	a	M	White	48	Y	N	Alcohol	Y	Y	persistent_HE	persistent_HE	constant_HE	1	1	1	1	Y	66	NA	NA	1	1	1	1	NA	yes	yes
s89_BD11_01_51250.mzXML Peak area	0.148399	0.0254516	20_a	89	plate2_2x	2x	data	s89	BD11	51250	Post-HV	post	hepatic	a	M	White	48	Y	N	Alcohol	Y	Y	persistent_HE	persistent_HE	constant_HE	1	1	1	1	Y	66	NA	NA	1	1	1	1	NA	yes	yes
s93_BE3_01_51259.mzXML Peak area	8.374e-05	0.00787576	21_a	93	plate2_2x	2x	data	s93	BE3	51259	Pre-HV	pre	hepatic	a	M	White	64	Y	N	Alcohol	N	N	developed_HE	worsening_HE	developed_HE_2	0	0	2	2	Y	NA	110	NA	0	0	2+	2+	NA	NA	NA
s10_BE10_01_51275.mzXML Peak area	0.0408026	0.0588252	3_a	10	plate2_2x	2x	data	s10	BE10	51275	Pre-HV	pre	hepatic	a	F	White	54	Y	N	Alcohol;HCV	N	N	no_HE	no_HE	no_HE	0	0	0	0	N	53	NA	NA	0	0	0	0	NA	NA	yes
s11_BA10_01_51166.mzXML Peak area	0.12359	0.0569612	3_a	11	plate2_2x	2x	data	s11	BA10	51166	Post-HV	post	hepatic	a	F	White	54	Y	N	Alcohol;HCV	N	N	no_HE	no_HE	no_HE	0	0	0	0	N	53	NA	NA	0	0	0	0	NA	NA	yes
s15_BA3_01_51149.mzXML Peak area	-0.156331	-0.227	4_a	15	plate2_2x	2x	data	s15	BA3	51149	Pre-HV	pre	hepatic	a	M	White	62	N	N	HCV	Y	Y	persistent_HE	persistent_HE	constant_HE	1	1	1	1	Y	23	128	NA	1	1	1	1	yes	yes	yes
s16_BD2_01_51227.mzXML Peak area	-0.0112006	-0.32902	4_a	16	plate2_2x	2x	data	s16	BD2	51227	Post-HV	post	hepatic	a	M	White	62	N	N	HCV	Y	Y	persistent_HE	persistent_HE	constant_HE	1	1	1	1	Y	23	128	NA	1	1	1	1	yes	yes	yes
s110_rerun_BB12_01_51140.mzXML Peak area	-0.0432612	0.170202	4_b	110	plate1_2x	2x	data	s110	BB12	51140	Pre-HV	pre	hepatic	b	M		81	N	Y	NASH/NAFLD	N	Y	persistent_HE	worsening_HE	worst_HE	1	2	1	2	Y	NA	83	104	1	2+	1	2+
s111_BC11_01_51081.mzXML Peak area	-0.327057	0.142919	4_b	111	plate1_2x	2x	data	s111	BC11	51081	Post-HV	post	hepatic	b	M		81	N	Y	NASH/NAFLD	N	Y	persistent_HE	worsening_HE	worst_HE	1	2	1	2	Y	NA	83	104	1	2+	1	2+
s20_BD8_01_51244.mzXML Peak area	-0.0132322	-0.0450182	5_a	20	plate2_2x	2x	data	s20	BD8	51244	Pre-HV	pre	hepatic	a	M	White	57	Y	Y	Alcohol;NASH/NAFLD	N	N	developed_HE	worsening_HE	developed_HE_1	0	0	0	1	Y	97	258	NA	0	0	0	1	NA	NA	NA
s21_BA9_01_51164.mzXML Peak area	0.0933863	0.0961215	5_a	21	plate2_2x	2x	data	s21	BA9	51164	Post-HV	post	hepatic	a	M	White	57	Y	Y	Alcohol;NASH/NAFLD	N	N	developed_HE	worsening_HE	developed_HE_1	0	0	0	1	Y	97	258	NA	0	0	0	1	NA	NA	NA
s26_BC9_01_51076.mzXML Peak area	-0.0188243	0.0937335	6_a	26	plate1_2x	2x	data	s26	BC9	51076	Post-HV	post	hepatic	a	M	White	57	N	N	Cryptogenic	N	Y	persistent_HE	persistent_HE	constant_HE	1	1	0	1	Y	149	NA	NA	1	1	0	1	NA	yes	yes
s25_BE7_01_51121.mzXML Peak area	0.102557	0.0985722	6_a	25	plate1_2x	2x	data	s25	BE7	51121	Pre-HV	pre	hepatic	a	M	White	57	N	N	Cryptogenic	N	Y	persistent_HE	persistent_HE	constant_HE	1	1	0	1	Y	149	NA	NA	1	1	0	1	NA	yes	yes
s30_BB2_01_51174.mzXML Peak area	0.131658	-0.131767	7_a	30	plate2_2x	2x	data	s30	BB2	51174	Pre-HV	pre	hepatic	a	F	White	64	N	N	unknown	N	N	developed_HE	worsening_HE	developed_HE_2	0	0	2	2	Y	NA	133	NA	0	0	2+	2+	NA	NA	NA
s31_BC2_01_51201.mzXML Peak area	-0.0587151	-0.345358	7_a	31	plate2_2x	2x	data	s31	BC2	51201	Post-HV	post	hepatic	a	F	White	64	N	N	unknown	N	N	developed_HE	worsening_HE	developed_HE_2	0	0	2	2	Y	NA	133	NA	0	0	2+	2+	NA	NA	NA
s35_BA7_01_51021.mzXML Peak area	0.108973	0.110738	8_a	35	plate1_2x	2x	data	s35	BA7	51021	Pre-HV	pre	hepatic	a	F	White	63	Y	N	Alcohol	N	Y	no_HE	no_HE	no_HE	1	1	0	0	Y	NA	NA	NA	1	1	0	0	NA	yes	yes
s36_BD4_01_51234.mzXML Peak area	0.081439	0.0766089	8_a	36	plate2_2x	2x	data	s36	BD4	51234	Post-HV	post	hepatic	a	F	White	63	Y	N	Alcohol	N	Y	no_HE	no_HE	no_HE	1	1	0	0	Y	NA	NA	NA	1	1	0	0	NA	yes	yes
s41_BD7_01_51097.mzXML Peak area	0.089634	-0.0736529	9_a	41	plate1_2x	2x	data	s41	BD7	51097	Post-HV	post	hepatic	a	M	White	65	N	Y	NASH/NAFLD	N	N	developed_HE	worsening_HE	developed_HE_1	0	0	1	1	Y	68	144	NA	0	0	1	1	NA	yes	yes
s40_BE8_01_51123.mzXML Peak area	0.120961	0.0221088	9_a	40	plate1_2x	2x	data	s40	BE8	51123	Pre-HV	pre	hepatic	a	M	White	65	N	Y	NASH/NAFLD	N	N	developed_HE	worsening_HE	developed_HE_1	0	0	1	1	Y	68	144	NA	0	0	1	1	NA	yes	yes

## Sheet: Data Table 2
Data Table 2. Peripheral blood RPCA dissimilary data - Figure 1c
sampleid	PC1	PC2	ATTRIBUTE_pt_id	ATTRIBUTE_sample_id	ATTRIBUTE_plate	ATTRIBUTE_dilution	ATTRIBUTE_folder_type	ATTRIBUTE_sample_id_lcms	ATTRIBUTE_plate_location	ATTRIBUTE_sample_order_lcms	ATTRIBUTE_Sample	ATTRIBUTE_blood_procedure	ATTRIBUTE_blood_origin	ATTRIBUTE_sample_collection_site	ATTRIBUTE_Sex	ATTRIBUTE_Race.Ethnicity	ATTRIBUTE_Age	ATTRIBUTE_diagnosis_alcohol	ATTRIBUTE_diagnosis_nash	ATTRIBUTE_diagnosis_short	ATTRIBUTE_Develop.HE	ATTRIBUTE_Hx.of.HE	ATTRIBUTE_HE_outcome	ATTRIBUTE_HE_outcome_alt	ATTRIBUTE_HE_outcome_long	ATTRIBUTE_PreTIPS_HE	ATTRIBUTE_Worst_PreTIPS_HE	ATTRIBUTE_PostTIPS_HE	ATTRIBUTE_Worst_PostTIPS_HE	ATTRIBUTE_Admitted_postTIPS	ATTRIBUTE_PreTIPS_ammonia	ATTRIBUTE_PostTIPS_ammonia	ATTRIBUTE_X	ATTRIBUTE_PreTIPS_HE_mod	ATTRIBUTE_Worst_PreTIPS_HE_mod	ATTRIBUTE_PostTIPS_HE_mod	ATTRIBUTE_Worst_PostTIPS_HE_mod	ATTRIBUTE_tx_HE_preTIPS	ATTRIBUTE_tx_HE_hospital	ATTRIBUTE_tx_HE_postTIPS
s1_BD6_01_51095.mzXML Peak area	-0.0895694	0.110479	1_a	1	plate1_2x	2x	data	s1	BD6	51095	Pre-P	pre	peripheral	a	M	White	40	Y	N	Alcohol	N	N	no_HE	no_HE	no_HE	0	0	0	0	Y	53	NA	NA	0	0	0	0	NA	NA	NA
s3_repeat_BB7_01_51502.mzXML Peak area	-0.203209	0.057624	1_a	3	plate2_2x	2x	data	s3	BB7	51502	BD	bd	peripheral	a	M	White	40	Y	N	Alcohol	N	N	no_HE	no_HE	no_HE	0	0	0	0	Y	53	NA	NA	0	0	0	0	NA	NA	NA
s48_BD12_01_51107.mzXML Peak area	0.0437749	0.0817252	10_a	48	plate1_2x	2x	data	s48	BD12	51107	BD	bd	peripheral	a	M	White	54	N	N	Cryptogenic	N	N	no_HE	no_HE	no_HE	0	0	0	0	Y	75	NA	NA	0	0	0	0	NA	yes	yes
s47_repeat_BB5_01_51298.mzXML Peak area	0.047199	0.00610555	10_a	47	plate2_2x	2x	data	s47	BB5	51298	Post-P	post	peripheral	a	M	White	54	N	N	Cryptogenic	N	N	no_HE	no_HE	no_HE	0	0	0	0	Y	75	NA	NA	0	0	0	0	NA	yes	yes
s44_BC5_01_51067.mzXML Peak area	0.0833707	0.0058878	10_a	44	plate1_2x	2x	data	s44	BC5	51067	Pre-P	pre	peripheral	a	M	White	54	N	N	Cryptogenic	N	N	no_HE	no_HE	no_HE	0	0	0	0	Y	75	NA	NA	0	0	0	0	NA	yes	yes
s53_repeat_BB10_01_51504.mzXML Peak area	0.0158378	-0.0252627	11_a	53	plate2_2x	2x	data	s53	BB10	51504	BD	bd	peripheral	a	F	Asian	68	N	N	Cryptogenic	Y	N	developed_HE	worsening_HE	developed_HE_2	0	0	2	2	Y	NA	140	NA	0	0	2+	2+	NA	NA	NA
s49_repeat_BB12_01_51305.mzXML Peak area	0.102763	-0.241212	11_a	49	plate2_2x	2x	data	s49	BB12	51305	Pre-P	pre	peripheral	a	F	Asian	68	N	N	Cryptogenic	Y	N	developed_HE	worsening_HE	developed_HE_2	0	0	2	2	Y	NA	140	NA	0	0	2+	2+	NA	NA	NA
s52_BC9_01_51216.mzXML Peak area	0.108825	0.0878925	11_a	52	plate2_2x	2x	data	s52	BC9	51216	Post-P	post	peripheral	a	F	Asian	68	N	N	Cryptogenic	Y	N	developed_HE	worsening_HE	developed_HE_2	0	0	2	2	Y	NA	140	NA	0	0	2+	2+	NA	NA	NA
s60_BE12_01_51130.mzXML Peak area	0.0771412	-0.161046	12_a	60	plate1_2x	2x	data	s60	BE12	51130	Post-P	post	peripheral	a	M	White	62	Y	N	Alcohol	Y	N	developed_HE	worsening_HE	developed_HE_2	0	0	0	2	Y	NA	9	NA	0	0	0	2+	NA	NA	NA
s61_repeat_BC10_01_51509.mzXML Peak area	-0.169712	-0.253892	12_a	61	plate2_2x	2x	data	s61	BC10	51509	BD	bd	peripheral	a	M	White	62	Y	N	Alcohol	Y	N	developed_HE	worsening_HE	developed_HE_2	0	0	0	2	Y	NA	9	NA	0	0	0	2+	NA	NA	NA
s57_BA12_01_51170.mzXML Peak area	0.17484	0.0318097	12_a	57	plate2_2x	2x	data	s57	BA12	51170	Pre-P	pre	peripheral	a	M	White	62	Y	N	Alcohol	Y	N	developed_HE	worsening_HE	developed_HE_2	0	0	0	2	Y	NA	9	NA	0	0	0	2+	NA	NA	NA
s68_BA11_01_51029.mzXML Peak area	-0.126413	0.0795928	13_a	68	plate1_2x	2x	data	s68	BA11	51029	BD	bd	peripheral	a	F	White	66	N	Y	NASH/NAFLD;Cryptogenic	N	N	developed_HE	worsening_HE	developed_HE_1	0	0	1	1	Y	NA	70	NA	0	0	1	1	NA	NA	NA
s67b_BB6_01_51043.mzXML Peak area	0.129434	0.0169213	13_a	67	plate1_2x	2x	data	s67b	BB6	51043	Post-P	post	peripheral	a	F	White	66	N	Y	NASH/NAFLD;Cryptogenic	N	N	developed_HE	worsening_HE	developed_HE_1	0	0	1	1	Y	NA	70	NA	0	0	1	1	NA	NA	NA
s69_repeat_RD11_01_51500.mzXML Peak area	-0.179728	0.124783	16_a	69	plate1_2x	2x	data	s69	RD11	51500	Pre-P	pre	peripheral	a	M	White	72	N	Y	NASH/NAFLD	Y	N	persistent_HE	persistent_HE	constant_HE	1	1	1	1	Y	NA	NA	NA	1	1	1	1	NA	yes	yes
s73_BD8_01_51099.mzXML Peak area	-0.0955217	0.12047	16_a	73	plate1_2x	2x	data	s73	BD8	51099	BD	bd	peripheral	a	M	White	72	N	Y	NASH/NAFLD	Y	N	persistent_HE	persistent_HE	constant_HE	1	1	1	1	Y	NA	NA	NA	1	1	1	1	NA	yes	yes
s72_BD4_01_51091.mzXML Peak area	0.159329	0.0597989	16_a	72	plate1_2x	2x	data	s72	BD4	51091	Post-P	post	peripheral	a	M	White	72	N	Y	NASH/NAFLD	Y	N	persistent_HE	persistent_HE	constant_HE	1	1	1	1	Y	NA	NA	NA	1	1	1	1	NA	yes	yes
s77_BB8_01_51188.mzXML Peak area	0.105611	-0.214988	17_a	77	plate2_2x	2x	data	s77	BB8	51188	Post-P	post	peripheral	a	M	White	66	N	Y	NASH/NAFLD	N	N	developed_HE	worsening_HE	developed_HE_2	0	0	0	2	Y	NA	92	NA	0	0	0	2+	NA	NA	NA
s74_repeat_BD12_01_51287.mzXML Peak area	-0.203037	-0.0794622	17_a	74	plate2_2x	2x	data	s74	BD12	51287	Pre-P	pre	peripheral	a	M	White	66	N	Y	NASH/NAFLD	N	N	developed_HE	worsening_HE	developed_HE_2	0	0	0	2	Y	NA	92	NA	0	0	0	2+	NA	NA	NA
s78_rerun_BC12_01_51132.mzXML Peak area	-0.0766959	0.0847352	17_a	78	plate1_2x	2x	data	s78	BC12	51132	BD	bd	peripheral	a	M	White	66	N	Y	NASH/NAFLD	N	N	developed_HE	worsening_HE	developed_HE_2	0	0	0	2	Y	NA	92	NA	0	0	0	2+	NA	NA	NA
s83_BD3_01_51089.mzXML Peak area	-0.111488	0.0529189	18_a	83	plate1_2x	2x	data	s83	BD3	51089	BD	bd	peripheral	a	F	White	52	Y	N	Alcohol	Y	Y	persistent_HE	persistent_HE	constant_HE	1	1	1	1	Y	76	NA	NA	1	1	1	1	NA	yes	yes
s79_BE2_01_51111.mzXML Peak area	-0.0479634	-0.0964126	18_a	79	plate1_2x	2x	data	s79	BE2	51111	Pre-P	pre	peripheral	a	F	White	52	Y	N	Alcohol	Y	Y	persistent_HE	persistent_HE	constant_HE	1	1	1	1	Y	76	NA	NA	1	1	1	1	NA	yes	yes
s82_BD10_01_51103.mzXML Peak area	0.146929	0.00907137	18_a	82	plate1_2x	2x	data	s82	BD10	51103	Post-P	post	peripheral	a	F	White	52	Y	N	Alcohol	Y	Y	persistent_HE	persistent_HE	constant_HE	1	1	1	1	Y	76	NA	NA	1	1	1	1	NA	yes	yes
s84_BB7_01_51046.mzXML Peak area	0.0398602	-0.316621	19_a	84	plate1_2x	2x	data	s84	BB7	51046	Pre-P	pre	peripheral	a	F	Hispanic	31	N	N	PBC	N	Y	no_HE	no_HE	no_HE	1	1	0	0	Y	100	71	NA	1	1	0	0	NA	yes	yes
s86_BB11_01_51054.mzXML Peak area	0.0874541	-0.00884147	19_a	86	plate1_2x	2x	data	s86	BB11	51054	Post-P	post	peripheral	a	F	Hispanic	31	N	N	PBC	N	Y	no_HE	no_HE	no_HE	1	1	0	0	Y	100	71	NA	1	1	0	0	NA	yes	yes
s4_BD9_01_51101.mzXML Peak area	-0.100773	0.162323	2_a	4	plate1_2x	2x	data	s4	BD9	51101	Pre-P	pre	peripheral	a	M	White	70	Y	N	Alcohol	Y	Y	persistent_HE	persistent_HE	constant_HE	1	1	0	1	Y	164	17	NA	1	1	0	1	yes	yes	yes
s7_BB6_01_51183.mzXML Peak area	0.138031	0.0450586	2_a	7	plate2_2x	2x	data	s7	BB6	51183	Post-P	post	peripheral	a	M	White	70	Y	N	Alcohol	Y	Y	persistent_HE	persistent_HE	constant_HE	1	1	0	1	Y	164	17	NA	1	1	0	1	yes	yes	yes
s8_repeat_BD6_01_51285.mzXML Peak area	-0.117366	-0.269714	2_a	8	plate2_2x	2x	data	s8	BD6	51285	BD	bd	peripheral	a	M	White	70	Y	N	Alcohol	Y	Y	persistent_HE	persistent_HE	constant_HE	1	1	0	1	Y	164	17	NA	1	1	0	1	yes	yes	yes
s103_rerun_BC8_01_51134.mzXML Peak area	-0.13783	0.197176	2_b	103	plate1_2x	2x	data	s103	BC8	51134	BD	bd	peripheral	b	F		52	Y	N	Alcohol	N	Y	persistent_HE	worsening_HE	worst_HE	1	1	0	3	Y	NA	NA	NA	1	1	0	2+
s99_BB2_01_51035.mzXML Peak area	-0.18728	-0.0900209	2_b	99	plate1_2x	2x	data	s99	BB2	51035	Pre-P	pre	peripheral	b	F		52	Y	N	Alcohol	N	Y	persistent_HE	worsening_HE	worst_HE	1	1	0	3	Y	NA	NA	NA	1	1	0	2+
s102_BB8_01_51048.mzXML Peak area	-0.0524587	-0.0510624	2_b	102	plate1_2x	2x	data	s102	BB8	51048	Post-P	post	peripheral	b	F		52	Y	N	Alcohol	N	Y	persistent_HE	worsening_HE	worst_HE	1	1	0	3	Y	NA	NA	NA	1	1	0	2+
s87_BG6_01_51489.mzXML Peak area	-0.235141	-0.128572	20_a	87	plate2_2x	2x	data	s87	BG6	51489	Pre-P	pre	peripheral	a	M	White	48	Y	N	Alcohol	Y	Y	persistent_HE	persistent_HE	constant_HE	1	1	1	1	Y	66	NA	NA	1	1	1	1	NA	yes	yes
s91_BA11_01_51168.mzXML Peak area	0.0448267	0.066858	20_a	91	plate2_2x	2x	data	s91	BA11	51168	BD	bd	peripheral	a	M	White	48	Y	N	Alcohol	Y	Y	persistent_HE	persistent_HE	constant_HE	1	1	1	1	Y	66	NA	NA	1	1	1	1	NA	yes	yes
s90_BA10_01_51027.mzXML Peak area	0.15611	-0.00465522	20_a	90	plate1_2x	2x	data	s90	BA10	51027	Post-P	post	peripheral	a	M	White	48	Y	N	Alcohol	Y	Y	persistent_HE	persistent_HE	constant_HE	1	1	1	1	Y	66	NA	NA	1	1	1	1	NA	yes	yes
s92_BE3_01_51113.mzXML Peak area	0.125787	-0.0751843	21_a	92	plate1_2x	2x	data	s92	BE3	51113	Pre-P	pre	peripheral	a	M	White	64	Y	N	Alcohol	N	N	developed_HE	worsening_HE	developed_HE_2	0	0	2	2	Y	NA	110	NA	0	0	2+	2+	NA	NA	NA
s95_repeat_RA3_01_51493.mzXML Peak area	0.0742946	-0.158628	21_a	95	plate1_2x	2x	data	s95	RA3	51493	BD	bd	peripheral	a	M	White	64	Y	N	Alcohol	N	N	developed_HE	worsening_HE	developed_HE_2	0	0	2	2	Y	NA	110	NA	0	0	2+	2+	NA	NA	NA
s94_BA4_01_51015.mzXML Peak area	0.124728	-0.101606	21_a	94	plate1_2x	2x	data	s94	BA4	51015	Post-P	post	peripheral	a	M	White	64	Y	N	Alcohol	N	N	developed_HE	worsening_HE	developed_HE_2	0	0	2	2	Y	NA	110	NA	0	0	2+	2+	NA	NA	NA
s9_BB5_01_51041.mzXML Peak area	0.135094	-0.00263666	3_a	9	plate1_2x	2x	data	s9	BB5	51041	Pre-P	pre	peripheral	a	F	White	54	Y	N	Alcohol;HCV	N	N	no_HE	no_HE	no_HE	0	0	0	0	N	53	NA	NA	0	0	0	0	NA	NA	yes
s12_BC6_01_51209.mzXML Peak area	0.103332	-0.0482068	3_a	12	plate2_2x	2x	data	s12	BC6	51209	Post-P	post	peripheral	a	F	White	54	Y	N	Alcohol;HCV	N	N	no_HE	no_HE	no_HE	0	0	0	0	N	53	NA	NA	0	0	0	0	NA	NA	yes
s13_repeat_BE4_01_51280.mzXML Peak area	-0.205316	-0.271842	3_a	13	plate2_2x	2x	data	s13	BE4	51280	BD	bd	peripheral	a	F	White	54	Y	N	Alcohol;HCV	N	N	no_HE	no_HE	no_HE	0	0	0	0	N	53	NA	NA	0	0	0	0	NA	NA	yes
s18_BG7_01_51491.mzXML Peak area	-0.195435	0.209916	4_a	18	plate2_2x	2x	data	s18	BG7	51491	BD	bd	peripheral	a	M	White	62	N	N	HCV	Y	Y	persistent_HE	persistent_HE	constant_HE	1	1	1	1	Y	23	128	NA	1	1	1	1	yes	yes	yes
s14_BB4_01_51039.mzXML Peak area	0.165763	0.151104	4_a	14	plate1_2x	2x	data	s14	BB4	51039	Pre-P	pre	peripheral	a	M	White	62	N	N	HCV	Y	Y	persistent_HE	persistent_HE	constant_HE	1	1	1	1	Y	23	128	NA	1	1	1	1	yes	yes	yes
s17_BA6_01_51019.mzXML Peak area	0.129845	0.159346	4_a	17	plate1_2x	2x	data	s17	BA6	51019	Post-P	post	peripheral	a	M	White	62	N	N	HCV	Y	Y	persistent_HE	persistent_HE	constant_HE	1	1	1	1	Y	23	128	NA	1	1	1	1	yes	yes	yes
s113_rerun_BA4_01_51154.mzXML Peak area	-0.178645	-0.0977684	4_b	113	plate2_2x	2x	data	s113	BA4	51154	BD	bd	peripheral	b	M		81	N	Y	NASH/NAFLD	N	Y	persistent_HE	worsening_HE	worst_HE	1	2	1	2	Y	NA	83	104	1	2+	1	2+
s109_repeat_BC8_01_51291.mzXML Peak area	-0.194621	0.114388	4_b	109	plate2_2x	2x	data	s109	BC8	51291	Pre-P	pre	peripheral	b	M		81	N	Y	NASH/NAFLD	N	Y	persistent_HE	worsening_HE	worst_HE	1	2	1	2	Y	NA	83	104	1	2+	1	2+
s112_repeat_BB9_01_51300.mzXML Peak area	-0.129754	0.0130002	4_b	112	plate2_2x	2x	data	s112	BB9	51300	Post-P	post	peripheral	b	M		81	N	Y	NASH/NAFLD	N	Y	persistent_HE	worsening_HE	worst_HE	1	2	1	2	Y	NA	83	104	1	2+	1	2+
s19_rerun_BC10_01_51138.mzXML Peak area	-0.0736819	0.0880574	5_a	19	plate1_2x	2x	data	s19	BC10	51138	Pre-P	pre	peripheral	a	M	White	57	Y	Y	Alcohol;NASH/NAFLD	N	N	developed_HE	worsening_HE	developed_HE_1	0	0	0	1	Y	97	258	NA	0	0	0	1	NA	NA	NA
s23_repeat_BD5_01_51511.mzXML Peak area	-0.176212	-0.0671802	5_a	23	plate2_2x	2x	data	s23	BD5	51511	BD	bd	peripheral	a	M	White	57	Y	Y	Alcohol;NASH/NAFLD	N	N	developed_HE	worsening_HE	developed_HE_1	0	0	0	1	Y	97	258	NA	0	0	0	1	NA	NA	NA
s22_BC4_01_51065.mzXML Peak area	0.0924589	0.136705	5_a	22	plate1_2x	2x	data	s22	BC4	51065	Post-P	post	peripheral	a	M	White	57	Y	Y	Alcohol;NASH/NAFLD	N	N	developed_HE	worsening_HE	developed_HE_1	0	0	0	1	Y	97	258	NA	0	0	0	1	NA	NA	NA
s24_BD2_01_51087.mzXML Peak area	0.069133	-0.158865	6_a	24	plate1_2x	2x	data	s24	BD2	51087	Pre-P	pre	peripheral	a	M	White	57	N	N	Cryptogenic	N	Y	persistent_HE	persistent_HE	constant_HE	1	1	0	1	Y	149	NA	NA	1	1	0	1	NA	yes	yes
s27_BE5_01_51263.mzXML Peak area	0.0824001	-0.153478	6_a	27	plate2_2x	2x	data	s27	BE5	51263	Post-P	post	peripheral	a	M	White	57	N	N	Cryptogenic	N	Y	persistent_HE	persistent_HE	constant_HE	1	1	0	1	Y	149	NA	NA	1	1	0	1	NA	yes	yes
s28_BE4_01_51115.mzXML Peak area	-0.135901	0.183078	6_a	28	plate1_2x	2x	data	s28	BE4	51115	BD	bd	peripheral	a	M	White	57	N	N	Cryptogenic	N	Y	persistent_HE	persistent_HE	constant_HE	1	1	0	1	Y	149	NA	NA	1	1	0	1	NA	yes	yes
s32_BB9_01_51050.mzXML Peak area	0.156418	0.0741839	7_a	32	plate1_2x	2x	data	s32	BB9	51050	Post-P	post	peripheral	a	F	White	64	N	N	unknown	N	N	developed_HE	worsening_HE	developed_HE_2	0	0	2	2	Y	NA	133	NA	0	0	2+	2+	NA	NA	NA
s33_repeat_BE7_01_51515.mzXML Peak area	-0.083354	0.0915647	7_a	33	plate2_2x	2x	data	s33	BE7	51515	BD	bd	peripheral	a	F	White	64	N	N	unknown	N	N	developed_HE	worsening_HE	developed_HE_2	0	0	2	2	Y	NA	133	NA	0	0	2+	2+	NA	NA	NA
s29_BB4_01_51179.mzXML Peak area	0.0829322	0.0636684	7_a	29	plate2_2x	2x	data	s29	BB4	51179	Pre-P	pre	peripheral	a	F	White	64	N	N	unknown	N	N	developed_HE	worsening_HE	developed_HE_2	0	0	2	2	Y	NA	133	NA	0	0	2+	2+	NA	NA	NA
s34_BA8_01_51023.mzXML Peak area	0.0868525	0.0646504	8_a	34	plate1_2x	2x	data	s34	BA8	51023	Pre-P	pre	peripheral	a	F	White	63	Y	N	Alcohol	N	Y	no_HE	no_HE	no_HE	1	1	0	0	Y	NA	NA	NA	1	1	0	0	NA	yes	yes
s38_BE5_01_51117.mzXML Peak area	0.116769	0.0611202	8_a	38	plate1_2x	2x	data	s38	BE5	51117	BD	bd	peripheral	a	F	White	63	Y	N	Alcohol	N	Y	no_HE	no_HE	no_HE	1	1	0	0	Y	NA	NA	NA	1	1	0	0	NA	yes	yes
s37_BA5_01_51017.mzXML Peak area	0.146728	-0.103429	8_a	37	plate1_2x	2x	data	s37	BA5	51017	Post-P	post	peripheral	a	F	White	63	Y	N	Alcohol	N	Y	no_HE	no_HE	no_HE	1	1	0	0	Y	NA	NA	NA	1	1	0	0	NA	yes	yes
s39_BD9_01_51246.mzXML Peak area	0.0921362	0.190314	9_a	39	plate2_2x	2x	data	s39	BD9	51246	Pre-P	pre	peripheral	a	M	White	65	N	Y	NASH/NAFLD	N	N	developed_HE	worsening_HE	developed_HE_1	0	0	1	1	Y	68	144	NA	0	0	1	1	NA	yes	yes
s43_BE10_01_51125.mzXML Peak area	-0.0771828	0.112934	9_a	43	plate1_2x	2x	data	s43	BE10	51125	BD	bd	peripheral	a	M	White	65	N	Y	NASH/NAFLD	N	N	developed_HE	worsening_HE	developed_HE_1	0	0	1	1	Y	68	144	NA	0	0	1	1	NA	yes	yes
s42_BB3_01_51037.mzXML Peak area	0.138284	0.0653262	9_a	42	plate1_2x	2x	data	s42	BB3	51037	Post-P	post	peripheral	a	M	White	65	N	Y	NASH/NAFLD	N	N	developed_HE	worsening_HE	developed_HE_1	0	0	1	1	Y	68	144	NA	0	0	1	1	NA	yes	yes

## Sheet: Data Table 3
Data Table 3. Peripheral blood bile acid to bilirubin natural log ratio data - Figure 1d
Sample ID	Current_Natural_Log_Ratio	ATTRIBUTE_blood_procedure	ATTRIBUTE_blood_procedure
s1_BD6_01_51095.mzXML Peak area	0.82989	pre	pre
s3_repeat_BB7_01_51502.mzXML Peak area	0.488167	bd	bd
s48_BD12_01_51107.mzXML Peak area	-1.19408	bd	bd
s47_repeat_BB5_01_51298.mzXML Peak area	-0.0741745	post	post
s44_BC5_01_51067.mzXML Peak area	0.304479	pre	pre
s53_repeat_BB10_01_51504.mzXML Peak area	-1.59928	bd	bd
s49_repeat_BB12_01_51305.mzXML Peak area	1.05048	pre	pre
s52_BC9_01_51216.mzXML Peak area	-0.233336	post	post
s60_BE12_01_51130.mzXML Peak area	-1.86502	post	post
s61_repeat_BC10_01_51509.mzXML Peak area	0.319634	bd	bd
s57_BA12_01_51170.mzXML Peak area	-0.694165	pre	pre
s68_BA11_01_51029.mzXML Peak area	0.590325	bd	bd
s67b_BB6_01_51043.mzXML Peak area	-0.845074	post	post
s69_repeat_RD11_01_51500.mzXML Peak area	0.849733	pre	pre
s73_BD8_01_51099.mzXML Peak area	-0.404872	bd	bd
s72_BD4_01_51091.mzXML Peak area	-0.281975	post	post
s77_BB8_01_51188.mzXML Peak area	0.135534	post	post
s74_repeat_BD12_01_51287.mzXML Peak area	1.86531	pre	pre
s78_rerun_BC12_01_51132.mzXML Peak area	1.60745	bd	bd
s83_BD3_01_51089.mzXML Peak area	1.42077	bd	bd
s79_BE2_01_51111.mzXML Peak area	0.130879	pre	pre
s82_BD10_01_51103.mzXML Peak area	-1.58848	post	post
s84_BB7_01_51046.mzXML Peak area	1.70649	pre	pre
s86_BB11_01_51054.mzXML Peak area	-0.0014895	post	post
s4_BD9_01_51101.mzXML Peak area	1.50224	pre	pre
s7_BB6_01_51183.mzXML Peak area	-0.110681	post	post
s8_repeat_BD6_01_51285.mzXML Peak area	1.34228	bd	bd
s103_rerun_BC8_01_51134.mzXML Peak area	-0.064661	bd	bd
s99_BB2_01_51035.mzXML Peak area	1.20704	pre	pre
s102_BB8_01_51048.mzXML Peak area	0.124563	post	post
s87_BG6_01_51489.mzXML Peak area	0.317086	pre	pre
s91_BA11_01_51168.mzXML Peak area	0.274332	bd	bd
s90_BA10_01_51027.mzXML Peak area	-1.15152	post	post
s92_BE3_01_51113.mzXML Peak area	-0.103779	pre	pre
s95_repeat_RA3_01_51493.mzXML Peak area	0.531233	bd	bd
s94_BA4_01_51015.mzXML Peak area	0.775161	post	post
s9_BB5_01_51041.mzXML Peak area	0.156772	pre	pre
s12_BC6_01_51209.mzXML Peak area	-0.190866	post	post
s13_repeat_BE4_01_51280.mzXML Peak area	1.76895	bd	bd
s18_BG7_01_51491.mzXML Peak area	1.74992	bd	bd
s14_BB4_01_51039.mzXML Peak area	0.205002	pre	pre
s17_BA6_01_51019.mzXML Peak area	-0.294451	post	post
s113_rerun_BA4_01_51154.mzXML Peak area	-0.251981	bd	bd
s109_repeat_BC8_01_51291.mzXML Peak area	1.64306	pre	pre
s112_repeat_BB9_01_51300.mzXML Peak area	0.439565	post	post
s19_rerun_BC10_01_51138.mzXML Peak area	0.205599	pre	pre
s23_repeat_BD5_01_51511.mzXML Peak area	0.885907	bd	bd
s22_BC4_01_51065.mzXML Peak area	-0.0771518	post	post
s24_BD2_01_51087.mzXML Peak area	0.494844	pre	pre
s27_BE5_01_51263.mzXML Peak area	-0.254251	post	post
s28_BE4_01_51115.mzXML Peak area	0.439708	bd	bd
s32_BB9_01_51050.mzXML Peak area	-1.13959	post	post
s33_repeat_BE7_01_51515.mzXML Peak area	1.15468	bd	bd
s29_BB4_01_51179.mzXML Peak area	-0.738651	pre	pre
s34_BA8_01_51023.mzXML Peak area	-0.976962	pre	pre
s38_BE5_01_51117.mzXML Peak area	-0.632911	bd	bd
s37_BA5_01_51017.mzXML Peak area	-0.171564	post	post
s39_BD9_01_51246.mzXML Peak area	-0.735168	pre	pre
s43_BE10_01_51125.mzXML Peak area	1.13626	bd	bd
s42_BB3_01_51037.mzXML Peak area	-1.16535	post	post

## Sheet: Data Table 4
Data Table 4. Signicant paired Wilcoxon differences in metabolite abundances between different time points
padj: p values were adjusted based on Holm's method
mtb_id	pval	padj (FDR<0.1)	comparison	Blood_origin
5	7.62939e-06	0.000378291	pre_vs_post	peripheral
6	1.14441e-05	0.000400543	pre_vs_post	peripheral
18	7.62939e-06	0.000378291	pre_vs_post	peripheral
20	7.62939e-06	0.000378291	pre_vs_post	peripheral
72	7.62939e-06	0.000378291	pre_vs_post	peripheral
77	7.62939e-06	0.000378291	pre_vs_post	peripheral
116	7.62939e-06	0.000378291	pre_vs_post	peripheral
122	7.62939e-06	0.000378291	pre_vs_post	peripheral
129	3.8147e-06	0.000378291	pre_vs_post	peripheral
130	1.90735e-05	0.000630485	pre_vs_post	peripheral
335	7.62939e-06	0.000378291	pre_vs_post	peripheral
336	1.14441e-05	0.000400543	pre_vs_post	peripheral
352	0.000653585	0.0185182	pre_vs_post	peripheral
377	0.00229968	0.0594917	pre_vs_post	peripheral
382	0.00248664	0.0616478	pre_vs_post	peripheral
514	1.14441e-05	0.000400543	pre_vs_post	peripheral
515	0.000644684	0.0185182	pre_vs_post	peripheral
630	1.14441e-05	0.000400543	pre_vs_post	peripheral
633	0.000920809	0.0249037	pre_vs_post	peripheral
634	3.8147e-06	0.000378291	pre_vs_post	peripheral
636	0.000253963	0.00795306	pre_vs_post	peripheral
639	7.62939e-06	0.000378291	pre_vs_post	peripheral
649	1.14441e-05	0.000400543	pre_vs_post	peripheral
654	7.62939e-06	0.000378291	pre_vs_post	peripheral
5	7.62939e-06	0.00113487	pre_vs_bd	peripheral
6	1.14441e-05	0.00113487	pre_vs_bd	peripheral
18	1.14441e-05	0.00113487	pre_vs_bd	peripheral
20	7.62939e-06	0.00113487	pre_vs_bd	peripheral
72	1.14441e-05	0.00113487	pre_vs_bd	peripheral
77	7.62939e-06	0.00113487	pre_vs_bd	peripheral
116	1.90735e-05	0.00141859	pre_vs_bd	peripheral
122	0.000300719	0.0191024	pre_vs_bd	peripheral
129	1.90735e-05	0.00141859	pre_vs_bd	peripheral
130	0.000419379	0.0226846	pre_vs_bd	peripheral
352	0.00198762	0.0736836	pre_vs_bd	peripheral
630	0.000584659	0.0267594	pre_vs_bd	peripheral
634	0.00109705	0.0435163	pre_vs_bd	peripheral
636	0.000482403	0.0239191	pre_vs_bd	peripheral
639	0.00210525	0.0736836	pre_vs_bd	peripheral
649	0.000321048	0.0191024	pre_vs_bd	peripheral
654	0.000726514	0.0308768	pre_vs_bd	peripheral
5	1.14441e-05	0.000523787	post_vs_bd	peripheral
6	1.90735e-05	0.000630485	post_vs_bd	peripheral
8	0.0101854	0.0787053	post_vs_bd	peripheral
15	3.8147e-05	0.00113487	post_vs_bd	peripheral
18	3.8147e-06	0.000378291	post_vs_bd	peripheral
20	7.62939e-06	0.000453949	post_vs_bd	peripheral
40	0.00117111	0.0122248	post_vs_bd	peripheral
41	0.000164032	0.00314836	post_vs_bd	peripheral
45	0.000335693	0.00512148	post_vs_bd	peripheral
63	7.62939e-06	0.000453949	post_vs_bd	peripheral
65	0.0123596	0.0896826	post_vs_bd	peripheral
72	3.8147e-06	0.000378291	post_vs_bd	peripheral
77	3.8147e-06	0.000378291	post_vs_bd	peripheral
116	3.8147e-06	0.000378291	post_vs_bd	peripheral
122	3.8147e-06	0.000378291	post_vs_bd	peripheral
129	1.14441e-05	0.000523787	post_vs_bd	peripheral
130	5.34058e-05	0.00138158	post_vs_bd	peripheral
170	1.90735e-05	0.000630485	post_vs_bd	peripheral
171	0.00457764	0.0394738	post_vs_bd	peripheral
172	0.00897457	0.0721604	post_vs_bd	peripheral
173	1.90735e-05	0.000630485	post_vs_bd	peripheral
176	0.000164032	0.00314836	post_vs_bd	peripheral
177	0.000644684	0.00827411	post_vs_bd	peripheral
179	0.0030622	0.0280309	post_vs_bd	peripheral
180	5.34058e-05	0.00138158	post_vs_bd	peripheral
181	0.000209808	0.00374661	post_vs_bd	peripheral
183	0.000335693	0.00512148	post_vs_bd	peripheral
191	1.90735e-05	0.000630485	post_vs_bd	peripheral
211	0.000522614	0.00706716	post_vs_bd	peripheral
229	0.000419617	0.00594457	post_vs_bd	peripheral
230	9.53674e-05	0.00202656	post_vs_bd	peripheral
231	7.24792e-05	0.00159723	post_vs_bd	peripheral
235	0.000335693	0.00512148	post_vs_bd	peripheral
250	0.00416599	0.0364524	post_vs_bd	peripheral
297	0.000214092	0.00374661	post_vs_bd	peripheral
301	3.8147e-05	0.00113487	post_vs_bd	peripheral
303	0.000321048	0.00512148	post_vs_bd	peripheral
307	0.000965118	0.0110432	post_vs_bd	peripheral
335	3.8147e-06	0.000378291	post_vs_bd	peripheral
336	1.14441e-05	0.000523787	post_vs_bd	peripheral
346	0.00151574	0.0150311	post_vs_bd	peripheral
356	0.00592154	0.0496241	post_vs_bd	peripheral
357	0.000164032	0.00314836	post_vs_bd	peripheral
377	0.000653585	0.00827411	post_vs_bd	peripheral
378	0.000384708	0.00572253	post_vs_bd	peripheral
381	0.00202179	0.0190947	post_vs_bd	peripheral
462	0.0140686	0.0996526	post_vs_bd	peripheral
514	7.62939e-06	0.000453949	post_vs_bd	peripheral
515	0.00714493	0.0582361	post_vs_bd	peripheral
518	0.00141144	0.014234	post_vs_bd	peripheral
524	0.00117111	0.0122248	post_vs_bd	peripheral
525	0.0123596	0.0896826	post_vs_bd	peripheral
535	0.000522614	0.00706716	post_vs_bd	peripheral
572	0.00532913	0.0452976	post_vs_bd	peripheral
596	0.0069314	0.0572804	post_vs_bd	peripheral
597	0.0108261	0.0815384	post_vs_bd	peripheral
602	0.00108951	0.0120048	post_vs_bd	peripheral
603	0.000300719	0.00511223	post_vs_bd	peripheral
604	0.00237684	0.0220971	post_vs_bd	peripheral
605	7.62939e-06	0.000453949	post_vs_bd	peripheral
609	0.00391769	0.0347915	post_vs_bd	peripheral
613	1.90735e-05	0.000630485	post_vs_bd	peripheral
620	0.000419617	0.00594457	post_vs_bd	peripheral
622	5.34058e-05	0.00138158	post_vs_bd	peripheral
628	7.24792e-05	0.00159723	post_vs_bd	peripheral
630	7.24792e-05	0.00159723	post_vs_bd	peripheral
631	0.00108951	0.0120048	post_vs_bd	peripheral
633	0.0017822	0.0171033	post_vs_bd	peripheral
634	0.000209808	0.00374661	post_vs_bd	peripheral
637	0.00334167	0.0301257	post_vs_bd	peripheral
639	7.24792e-05	0.00159723	post_vs_bd	peripheral
645	0.000789642	0.00949998	post_vs_bd	peripheral
648	0.000798318	0.00949998	post_vs_bd	peripheral
649	0.0123596	0.0896826	post_vs_bd	peripheral
653	0.00128642	0.0131969	post_vs_bd	peripheral
654	0.0108261	0.0815384	post_vs_bd	peripheral
661	0.000965118	0.0110432	post_vs_bd	peripheral
666	0.00945282	0.0740056	post_vs_bd	peripheral
678	0.0140686	0.0996526	post_vs_bd	peripheral
696	0.00922515	0.0731862	post_vs_bd	peripheral
706	0.00117111	0.0122248	post_vs_bd	peripheral
730	0.000789642	0.00949998	post_vs_bd	peripheral
731	0.000644684	0.00827411	post_vs_bd	peripheral
753	0.00175772	0.0171033	post_vs_bd	peripheral
5	0.00104523	0.0691011	pre_vs_post	hepatic
6	0.00157928	0.0783062	pre_vs_post	hepatic
18	7.62939e-05	0.0226974	pre_vs_post	hepatic
20	0.000190735	0.0283718	pre_vs_post	hepatic
77	0.000671387	0.0663352	pre_vs_post	hepatic
116	0.00128937	0.0767174	pre_vs_post	hepatic
122	0.000144958	0.0283718	pre_vs_post	hepatic
130	3.8147e-05	0.0226974	pre_vs_post	hepatic
335	0.000839233	0.0663352	pre_vs_post	hepatic
514	0.000534058	0.0635529	pre_vs_post	hepatic
633	0.000891901	0.0663352	pre_vs_post	hepatic
664	0.00157928	0.0783062	pre_vs_post	hepatic

## Sheet: Data Table 5
Data Table 5. Quantification table of peripheral and hepatic blood metabolites - Figure 1e,1f,1g
rowID	row m/z	row retention time	ATTRIBUTE_sampleID	counts	log_counts	ATTRIBUTE_pt_id	sample_name	ATTRIBUTE_sample_id	ATTRIBUTE_plate	ATTRIBUTE_dilution	ATTRIBUTE_folder_type	ATTRIBUTE_sample_id_lcms	ATTRIBUTE_plate_location	ATTRIBUTE_sample_order_lcms	ATTRIBUTE_Sample	ATTRIBUTE_blood_procedure	ATTRIBUTE_blood_origin	ATTRIBUTE_sample_collection_site	ATTRIBUTE_Sex	ATTRIBUTE_Race.Ethnicity	ATTRIBUTE_Age	ATTRIBUTE_diagnosis_alcohol	ATTRIBUTE_diagnosis_nash	ATTRIBUTE_diagnosis_short	ATTRIBUTE_Develop.HE	ATTRIBUTE_Hx.of.HE	ATTRIBUTE_HE_outcome	ATTRIBUTE_HE_outcome_alt	ATTRIBUTE_HE_outcome_long	ATTRIBUTE_PreTIPS_HE	ATTRIBUTE_Worst_PreTIPS_HE	ATTRIBUTE_PostTIPS_HE	ATTRIBUTE_Worst_PostTIPS_HE	ATTRIBUTE_Admitted_postTIPS	ATTRIBUTE_PreTIPS_ammonia	ATTRIBUTE_PostTIPS_ammonia	ATTRIBUTE_X	ATTRIBUTE_PreTIPS_HE_mod	ATTRIBUTE_Worst_PreTIPS_HE_mod	ATTRIBUTE_PostTIPS_HE_mod	ATTRIBUTE_Worst_PostTIPS_HE_mod	ATTRIBUTE_tx_HE_preTIPS	ATTRIBUTE_tx_HE_hospital	ATTRIBUTE_tx_HE_postTIPS	SpectrumID	Compound_Name	Ion_Source	Instrument	Compound_Source
1	293.098	0.275199	s102_BB8_01_51048.mzXML Peak area	3.86545e+06	6.5872	2_b	s102_BB8_01_51048.mzXML	102	plate1_2x	2x	data	s102	BB8	51048	Post-P	post	peripheral	b	F		52	Y	N	Alcohol	N	Y	persistent_HE	worsening_HE	worst_HE	1	1	0	3	Y	NA	NA	NA	1	1	0	2+				CCMSLIB00003447484	Ethylenediaminetetraacetic acid	ESI	HCD	Isolated
2	555.053	2.77547	s102_BB8_01_51048.mzXML Peak area	1.48196e+06	6.17084	2_b	s102_BB8_01_51048.mzXML	102	plate1_2x	2x	data	s102	BB8	51048	Post-P	post	peripheral	b	F		52	Y	N	Alcohol	N	Y	persistent_HE	worsening_HE	worst_HE	1	1	0	3	Y	NA	NA	NA	1	1	0	2+				CCMSLIB00003318397	Ceftriaxone	ESI	HCD	Isolated
3	315.08	0.259366	s102_BB8_01_51048.mzXML Peak area	1.44686e+06	6.16043	2_b	s102_BB8_01_51048.mzXML	102	plate1_2x	2x	data	s102	BB8	51048	Post-P	post	peripheral	b	F		52	Y	N	Alcohol	N	Y	persistent_HE	worsening_HE	worst_HE	1	1	0	3	Y	NA	NA	NA	1	1	0	2+				CCMSLIB00003447523	Ethylenediaminetetraacetic acid	ESI	HCD	Isolated
4	247.167	12.1737	s102_BB8_01_51048.mzXML Peak area	952232	5.97874	2_b	s102_BB8_01_51048.mzXML	102	plate1_2x	2x	data	s102	BB8	51048	Post-P	post	peripheral	b	F		52	Y	N	Alcohol	N	Y	persistent_HE	worsening_HE	worst_HE	1	1	0	3	Y	NA	NA	NA	1	1	0	2+				CCMSLIB00000854835	NCGC00385962-01_C16H24O3_	LC-ESI	Maxis II HD Q-TOF Bruker	isolated
5	775.863	2.32104	s102_BB8_01_51048.mzXML Peak area	1.35914e+06	6.13327	2_b	s102_BB8_01_51048.mzXML	102	plate1_2x	2x	data	s102	BB8	51048	Post-P	post	peripheral	b	F		52	Y	N	Alcohol	N	Y	persistent_HE	worsening_HE	worst_HE	1	1	0	3	Y	NA	NA	NA	1	1	0	2+				NA	NA	NA	NA	NA
6	775.863	2.49225	s102_BB8_01_51048.mzXML Peak area	773365	5.88839	2_b	s102_BB8_01_51048.mzXML	102	plate1_2x	2x	data	s102	BB8	51048	Post-P	post	peripheral	b	F		52	Y	N	Alcohol	N	Y	persistent_HE	worsening_HE	worst_HE	1	1	0	3	Y	NA	NA	NA	1	1	0	2+				NA	NA	NA	NA	NA
7	203.053	0.242847	s102_BB8_01_51048.mzXML Peak area	443752	5.64714	2_b	s102_BB8_01_51048.mzXML	102	plate1_2x	2x	data	s102	BB8	51048	Post-P	post	peripheral	b	F		52	Y	N	Alcohol	N	Y	persistent_HE	worsening_HE	worst_HE	1	1	0	3	Y	NA	NA	NA	1	1	0	2+				NA	NA	NA	NA	NA
8	286.144	5.50745	s102_BB8_01_51048.mzXML Peak area	885417	5.94715	2_b	s102_BB8_01_51048.mzXML	102	plate1_2x	2x	data	s102	BB8	51048	Post-P	post	peripheral	b	F		52	Y	N	Alcohol	N	Y	persistent_HE	worsening_HE	worst_HE	1	1	0	3	Y	NA	NA	NA	1	1	0	2+				CCMSLIB00006645428	Suspect related to Piperyline (predicted molecular formula: C7H19N5O7) with delta m/z 14.016 (putative explanation: Asn->Gln substitution|Asp->Glu substitution|Gly->Ala substitution|Methylation|Ser->Thr substitution|Val->Leu/Ile substitution|chain elongation; atomic difference: 1C,2H|1C,2H|1C,2H|1C,2H|1C,2H|1C,2H|1C,2H)	LC-ESI	qTof	Crude
11	141.959	12.2714	s102_BB8_01_51048.mzXML Peak area	1.14953e+06	6.06052	2_b	s102_BB8_01_51048.mzXML	102	plate1_2x	2x	data	s102	BB8	51048	Post-P	post	peripheral	b	F		52	Y	N	Alcohol	N	Y	persistent_HE	worsening_HE	worst_HE	1	1	0	3	Y	NA	NA	NA	1	1	0	2+				NA	NA	NA	NA	NA
13	141.958	12.2588	s102_BB8_01_51048.mzXML Peak area	355914	5.55135	2_b	s102_BB8_01_51048.mzXML	102	plate1_2x	2x	data	s102	BB8	51048	Post-P	post	peripheral	b	F		52	Y	N	Alcohol	N	Y	persistent_HE	worsening_HE	worst_HE	1	1	0	3	Y	NA	NA	NA	1	1	0	2+				NA	NA	NA	NA	NA
14	212.128	12.1384	s102_BB8_01_51048.mzXML Peak area	586109	5.76798	2_b	s102_BB8_01_51048.mzXML	102	plate1_2x	2x	data	s102	BB8	51048	Post-P	post	peripheral	b	F		52	Y	N	Alcohol	N	Y	persistent_HE	worsening_HE	worst_HE	1	1	0	3	Y	NA	NA	NA	1	1	0	2+				NA	NA	NA	NA	NA
15	166.086	0.514066	s102_BB8_01_51048.mzXML Peak area	377651	5.57709	2_b	s102_BB8_01_51048.mzXML	102	plate1_2x	2x	data	s102	BB8	51048	Post-P	post	peripheral	b	F		52	Y	N	Alcohol	N	Y	persistent_HE	worsening_HE	worst_HE	1	1	0	3	Y	NA	NA	NA	1	1	0	2+				NA	NA	NA	NA	NA
18	794.837	2.32931	s102_BB8_01_51048.mzXML Peak area	687525	5.83729	2_b	s102_BB8_01_51048.mzXML	102	plate1_2x	2x	data	s102	BB8	51048	Post-P	post	peripheral	b	F		52	Y	N	Alcohol	N	Y	persistent_HE	worsening_HE	worst_HE	1	1	0	3	Y	NA	NA	NA	1	1	0	2+				NA	NA	NA	NA	NA
19	496.34	6.50391	s102_BB8_01_51048.mzXML Peak area	358319	5.55427	2_b	s102_BB8_01_51048.mzXML	102	plate1_2x	2x	data	s102	BB8	51048	Post-P	post	peripheral	b	F		52	Y	N	Alcohol	N	Y	persistent_HE	worsening_HE	worst_HE	1	1	0	3	Y	NA	NA	NA	1	1	0	2+				CCMSLIB00006651525	Suspect related to Spectral Match to 1-Myristoyl-sn-glycero-3-phosphocholine from NIST14 (predicted molecular formula: C24H51NO5P2) with delta m/z 28.021 (putative explanation: unspecified; atomic difference: unspecified)	ESI	qTof	Crude
20	794.837	2.49527	s102_BB8_01_51048.mzXML Peak area	348052	5.54165	2_b	s102_BB8_01_51048.mzXML	102	plate1_2x	2x	data	s102	BB8	51048	Post-P	post	peripheral	b	F		52	Y	N	Alcohol	N	Y	persistent_HE	worsening_HE	worst_HE	1	1	0	3	Y	NA	NA	NA	1	1	0	2+				NA	NA	NA	NA	NA
22	124.087	10.6385	s102_BB8_01_51048.mzXML Peak area	235705	5.37237	2_b	s102_BB8_01_51048.mzXML	102	plate1_2x	2x	data	s102	BB8	51048	Post-P	post	peripheral	b	F		52	Y	N	Alcohol	N	Y	persistent_HE	worsening_HE	worst_HE	1	1	0	3	Y	NA	NA	NA	1	1	0	2+				NA	NA	NA	NA	NA
23	124.087	10.4251	s102_BB8_01_51048.mzXML Peak area	364499	5.5617	2_b	s102_BB8_01_51048.mzXML	102	plate1_2x	2x	data	s102	BB8	51048	Post-P	post	peripheral	b	F		52	Y	N	Alcohol	N	Y	persistent_HE	worsening_HE	worst_HE	1	1	0	3	Y	NA	NA	NA	1	1	0	2+				NA	NA	NA	NA	NA
24	124.087	10.2784	s102_BB8_01_51048.mzXML Peak area	360947	5.55744	2_b	s102_BB8_01_51048.mzXML	102	plate1_2x	2x	data	s102	BB8	51048	Post-P	post	peripheral	b	F		52	Y	N	Alcohol	N	Y	persistent_HE	worsening_HE	worst_HE	1	1	0	3	Y	NA	NA	NA	1	1	0	2+				NA	NA	NA	NA	NA
25	520.34	6.20163	s102_BB8_01_51048.mzXML Peak area	22555.8	4.35328	2_b	s102_BB8_01_51048.mzXML	102	plate1_2x	2x	data	s102	BB8	51048	Post-P	post	peripheral	b	F		52	Y	N	Alcohol	N	Y	persistent_HE	worsening_HE	worst_HE	1	1	0	3	Y	NA	NA	NA	1	1	0	2+				CCMSLIB00006660760	Suspect related to Spectral Match to Lyso-PC(16:0) from NIST14 (predicted molecular formula: C21H46N9O4P) with delta m/z 24.007 (putative explanation: unspecified; atomic difference: unspecified)	ESI	qTof	Crude
26	782.57	9.2771	s102_BB8_01_51048.mzXML Peak area	1.4455e+06	6.16002	2_b	s102_BB8_01_51048.mzXML	102	plate1_2x	2x	data	s102	BB8	51048	Post-P	post	peripheral	b	F		52	Y	N	Alcohol	N	Y	persistent_HE	worsening_HE	worst_HE	1	1	0	3	Y	NA	NA	NA	1	1	0	2+				CCMSLIB00006653374	Suspect related to Spectral Match to 1-Stearoyl-2-myristoyl-sn-glycero-3-phosphocholine from NIST14 (predicted molecular formula: C40H76N7O6P) with delta m/z 48.0 (putative explanation: Val->Phe substitution; atomic difference: 4C)	ESI	Orbitrap	Crude
27	428.069	2.68707	s102_BB8_01_51048.mzXML Peak area	220748	5.3439	2_b	s102_BB8_01_51048.mzXML	102	plate1_2x	2x	data	s102	BB8	51048	Post-P	post	peripheral	b	F		52	Y	N	Alcohol	N	Y	persistent_HE	worsening_HE	worst_HE	1	1	0	3	Y	NA	NA	NA	1	1	0	2+				NA	NA	NA	NA	NA
28	786.6	8.79304	s102_BB8_01_51048.mzXML Peak area	467645	5.66992	2_b	s102_BB8_01_51048.mzXML	102	plate1_2x	2x	data	s102	BB8	51048	Post-P	post	peripheral	b	F		52	Y	N	Alcohol	N	Y	persistent_HE	worsening_HE	worst_HE	1	1	0	3	Y	NA	NA	NA	1	1	0	2+				CCMSLIB00006586973	Suspect related to (2-{[3-(hexadecanoyloxy)-2-[octadeca-9,12-dienoyloxy]propyl phosphonato]oxy}ethyl)trimethylazanium (predicted molecular formula: C41H85O13) with delta m/z 28.031 (putative explanation: Acetaldehyde +28|Ala->Val substitution|Cys->Met substitution|Ethylation|di-Methylation; atomic difference: 2C,4H|2C,4H|2C,4H|2C,4H|2C,4H)	LC-ESI	qTof	Crude
29	786.6	8.99208	s102_BB8_01_51048.mzXML Peak area	563943	5.75124	2_b	s102_BB8_01_51048.mzXML	102	plate1_2x	2x	data	s102	BB8	51048	Post-P	post	peripheral	b	F		52	Y	N	Alcohol	N	Y	persistent_HE	worsening_HE	worst_HE	1	1	0	3	Y	NA	NA	NA	1	1	0	2+				CCMSLIB00006586973	Suspect related to (2-{[3-(hexadecanoyloxy)-2-[octadeca-9,12-dienoyloxy]propyl phosphonato]oxy}ethyl)trimethylazanium (predicted molecular formula: C41H85O13) with delta m/z 28.031 (putative explanation: Acetaldehyde +28|Ala->Val substitution|Cys->Met substitution|Ethylation|di-Methylation; atomic difference: 2C,4H|2C,4H|2C,4H|2C,4H|2C,4H)	LC-ESI	qTof	Crude
30	537.536	11.3015	s102_BB8_01_51048.mzXML Peak area	517782	5.71415	2_b	s102_BB8_01_51048.mzXML	102	plate1_2x	2x	data	s102	BB8	51048	Post-P	post	peripheral	b	F		52	Y	N	Alcohol	N	Y	persistent_HE	worsening_HE	worst_HE	1	1	0	3	Y	NA	NA	NA	1	1	0	2+				CCMSLIB00006632147	Suspect related to N-Palmitoyl-D-sphingosine (predicted molecular formula: C34H68N2O2) with delta m/z -0.984 (putative explanation: Amidation|Asp->Asn substitution|Glu->Gln substitution; atomic difference: 1H,1N,-1O|1H,1N,-1O|1H,1N,-1O)	ESI	Orbitrap	Crude
31	338.342	9.13901	s102_BB8_01_51048.mzXML Peak area	340727	5.53241	2_b	s102_BB8_01_51048.mzXML	102	plate1_2x	2x	data	s102	BB8	51048	Post-P	post	peripheral	b	F		52	Y	N	Alcohol	N	Y	persistent_HE	worsening_HE	worst_HE	1	1	0	3	Y	NA	NA	NA	1	1	0	2+				NA	NA	NA	NA	NA
32	132.102	0.362561	s102_BB8_01_51048.mzXML Peak area	142076	5.15252	2_b	s102_BB8_01_51048.mzXML	102	plate1_2x	2x	data	s102	BB8	51048	Post-P	post	peripheral	b	F		52	Y	N	Alcohol	N	Y	persistent_HE	worsening_HE	worst_HE	1	1	0	3	Y	NA	NA	NA	1	1	0	2+				NA	NA	NA	NA	NA
33	786.6	9.11542	s102_BB8_01_51048.mzXML Peak area	85726	4.93312	2_b	s102_BB8_01_51048.mzXML	102	plate1_2x	2x	data	s102	BB8	51048	Post-P	post	peripheral	b	F		52	Y	N	Alcohol	N	Y	persistent_HE	worsening_HE	worst_HE	1	1	0	3	Y	NA	NA	NA	1	1	0	2+				CCMSLIB00006586973	Suspect related to (2-{[3-(hexadecanoyloxy)-2-[octadeca-9,12-dienoyloxy]propyl phosphonato]oxy}ethyl)trimethylazanium (predicted molecular formula: C41H85O13) with delta m/z 28.031 (putative explanation: Acetaldehyde +28|Ala->Val substitution|Cys->Met substitution|Ethylation|di-Methylation; atomic difference: 2C,4H|2C,4H|2C,4H|2C,4H|2C,4H)	LC-ESI	qTof	Crude
34	663.453	11.0236	s102_BB8_01_51048.mzXML Peak area	315575	5.4991	2_b	s102_BB8_01_51048.mzXML	102	plate1_2x	2x	data	s102	BB8	51048	Post-P	post	peripheral	b	F		52	Y	N	Alcohol	N	Y	persistent_HE	worsening_HE	worst_HE	1	1	0	3	Y	NA	NA	NA	1	1	0	2+				NA	NA	NA	NA	NA
35	522.356	6.66611	s102_BB8_01_51048.mzXML Peak area	180020	5.25532	2_b	s102_BB8_01_51048.mzXML	102	plate1_2x	2x	data	s102	BB8	51048	Post-P	post	peripheral	b	F		52	Y	N	Alcohol	N	Y	persistent_HE	worsening_HE	worst_HE	1	1	0	3	Y	NA	NA	NA	1	1	0	2+				CCMSLIB00006649287	Suspect related to Spectral Match to 1-(1Z-Octadecenyl)-sn-glycero-3-phosphocholine from NIST14 (predicted molecular formula: C26H52NO7P) with delta m/z 13.988 (putative explanation: unspecified; atomic difference: unspecified)	ESI	Orbitrap	Crude
36	311.147	11.9625	s102_BB8_01_51048.mzXML Peak area	695522	5.84231	2_b	s102_BB8_01_51048.mzXML	102	plate1_2x	2x	data	s102	BB8	51048	Post-P	post	peripheral	b	F		52	Y	N	Alcohol	N	Y	persistent_HE	worsening_HE	worst_HE	1	1	0	3	Y	NA	NA	NA	1	1	0	2+				NA	NA	NA	NA	NA
37	385.183	12.0492	s102_BB8_01_51048.mzXML Peak area	183790	5.26432	2_b	s102_BB8_01_51048.mzXML	102	plate1_2x	2x	data	s102	BB8	51048	Post-P	post	peripheral	b	F		52	Y	N	Alcohol	N	Y	persistent_HE	worsening_HE	worst_HE	1	1	0	3	Y	NA	NA	NA	1	1	0	2+				NA	NA	NA	NA	NA
38	367.173	11.9759	s102_BB8_01_51048.mzXML Peak area	165067	5.21766	2_b	s102_BB8_01_51048.mzXML	102	plate1_2x	2x	data	s102	BB8	51048	Post-P	post	peripheral	b	F		52	Y	N	Alcohol	N	Y	persistent_HE	worsening_HE	worst_HE	1	1	0	3	Y	NA	NA	NA	1	1	0	2+				NA	NA	NA	NA	NA
39	385.183	11.9024	s102_BB8_01_51048.mzXML Peak area	379703	5.57944	2_b	s102_BB8_01_51048.mzXML	102	plate1_2x	2x	data	s102	BB8	51048	Post-P	post	peripheral	b	F		52	Y	N	Alcohol	N	Y	persistent_HE	worsening_HE	worst_HE	1	1	0	3	Y	NA	NA	NA	1	1	0	2+				NA	NA	NA	NA	NA
40	821.887	0.501736	s102_BB8_01_51048.mzXML Peak area	144364	5.15946	2_b	s102_BB8_01_51048.mzXML	102	plate1_2x	2x	data	s102	BB8	51048	Post-P	post	peripheral	b	F		52	Y	N	Alcohol	N	Y	persistent_HE	worsening_HE	worst_HE	1	1	0	3	Y	NA	NA	NA	1	1	0	2+				CCMSLIB00003318763	Iohexol	ESI	HCD	Isolated
41	235.181	2.58817	s102_BB8_01_51048.mzXML Peak area	221557	5.34549	2_b	s102_BB8_01_51048.mzXML	102	plate1_2x	2x	data	s102	BB8	51048	Post-P	post	peripheral	b	F		52	Y	N	Alcohol	N	Y	persistent_HE	worsening_HE	worst_HE	1	1	0	3	Y	NA	NA	NA	1	1	0	2+				NA	NA	NA	NA	NA
42	295.152	11.9874	s102_BB8_01_51048.mzXML Peak area	411702	5.61458	2_b	s102_BB8_01_51048.mzXML	102	plate1_2x	2x	data	s102	BB8	51048	Post-P	post	peripheral	b	F		52	Y	N	Alcohol	N	Y	persistent_HE	worsening_HE	worst_HE	1	1	0	3	Y	NA	NA	NA	1	1	0	2+				NA	NA	NA	NA	NA
43	425.215	11.9918	s102_BB8_01_51048.mzXML Peak area	382809	5.58298	2_b	s102_BB8_01_51048.mzXML	102	plate1_2x	2x	data	s102	BB8	51048	Post-P	post	peripheral	b	F		52	Y	N	Alcohol	N	Y	persistent_HE	worsening_HE	worst_HE	1	1	0	3	Y	NA	NA	NA	1	1	0	2+				NA	NA	NA	NA	NA
44	329.157	11.8277	s102_BB8_01_51048.mzXML Peak area	132104	5.12092	2_b	s102_BB8_01_51048.mzXML	102	plate1_2x	2x	data	s102	BB8	51048	Post-P	post	peripheral	b	F		52	Y	N	Alcohol	N	Y	persistent_HE	worsening_HE	worst_HE	1	1	0	3	Y	NA	NA	NA	1	1	0	2+				NA	NA	NA	NA	NA
45	188.071	0.965738	s102_BB8_01_51048.mzXML Peak area	3296.31	3.51816	2_b	s102_BB8_01_51048.mzXML	102	plate1_2x	2x	data	s102	BB8	51048	Post-P	post	peripheral	b	F		52	Y	N	Alcohol	N	Y	persistent_HE	worsening_HE	worst_HE	1	1	0	3	Y	NA	NA	NA	1	1	0	2+				CCMSLIB00003137596	Spectral Match to Abrine from NIST14	ESI	QqQ	Isolated
46	524.371	7.14405	s102_BB8_01_51048.mzXML Peak area	113048	5.05327	2_b	s102_BB8_01_51048.mzXML	102	plate1_2x	2x	data	s102	BB8	51048	Post-P	post	peripheral	b	F		52	Y	N	Alcohol	N	Y	persistent_HE	worsening_HE	worst_HE	1	1	0	3	Y	NA	NA	NA	1	1	0	2+				CCMSLIB00006628247	Suspect related to Massbank:RP025903 1-pentadecanoyl-2-hydroxy-sn-glycero-3-phosphocholine|1-pentadecanoyl-sn-glycero-3-phosphocholine|[(2R)-2-hydroxy-3-pentadecanoyloxypropyl] 2-(trimethylazaniumyl)ethyl phosphate (predicted molecular formula: C24H45N9O4) with delta m/z 42.047 (putative explanation: Ala->Leu/Ile substitution|Gly->Val substitution|Propyl|tri-Methylation|unspecified; atomic differ…	ESI	qTof	Crude
47	441.21	12.0332	s102_BB8_01_51048.mzXML Peak area	649441	5.81254	2_b	s102_BB8_01_51048.mzXML	102	plate1_2x	2x	data	s102	BB8	51048	Post-P	post	peripheral	b	F		52	Y	N	Alcohol	N	Y	persistent_HE	worsening_HE	worst_HE	1	1	0	3	Y	NA	NA	NA	1	1	0	2+				NA	NA	NA	NA	NA
48	295.152	11.8495	s102_BB8_01_51048.mzXML Peak area	248697	5.39567	2_b	s102_BB8_01_51048.mzXML	102	plate1_2x	2x	data	s102	BB8	51048	Post-P	post	peripheral	b	F		52	Y	N	Alcohol	N	Y	persistent_HE	worsening_HE	worst_HE	1	1	0	3	Y	NA	NA	NA	1	1	0	2+				NA	NA	NA	NA	NA
52	367.173	11.7847	s102_BB8_01_51048.mzXML Peak area	137966	5.13978	2_b	s102_BB8_01_51048.mzXML	102	plate1_2x	2x	data	s102	BB8	51048	Post-P	post	peripheral	b	F		52	Y	N	Alcohol	N	Y	persistent_HE	worsening_HE	worst_HE	1	1	0	3	Y	NA	NA	NA	1	1	0	2+				NA	NA	NA	NA	NA
53	425.215	11.7662	s102_BB8_01_51048.mzXML Peak area	132497	5.12221	2_b	s102_BB8_01_51048.mzXML	102	plate1_2x	2x	data	s102	BB8	51048	Post-P	post	peripheral	b	F		52	Y	N	Alcohol	N	Y	persistent_HE	worsening_HE	worst_HE	1	1	0	3	Y	NA	NA	NA	1	1	0	2+				NA	NA	NA	NA	NA
54	295.152	11.7317	s102_BB8_01_51048.mzXML Peak area	131921	5.12032	2_b	s102_BB8_01_51048.mzXML	102	plate1_2x	2x	data	s102	BB8	51048	Post-P	post	peripheral	b	F		52	Y	N	Alcohol	N	Y	persistent_HE	worsening_HE	worst_HE	1	1	0	3	Y	NA	NA	NA	1	1	0	2+				NA	NA	NA	NA	NA
55	787.603	9.20214	s102_BB8_01_51048.mzXML Peak area	91112	4.95958	2_b	s102_BB8_01_51048.mzXML	102	plate1_2x	2x	data	s102	BB8	51048	Post-P	post	peripheral	b	F		52	Y	N	Alcohol	N	Y	persistent_HE	worsening_HE	worst_HE	1	1	0	3	Y	NA	NA	NA	1	1	0	2+				CCMSLIB00006652322	Suspect related to Spectral Match to 1-Oleoyl-2-palmitoyl-sn-glycero-3-phosphocholine from NIST14 (predicted molecular formula: C55H78O3) with delta m/z 27.02 (putative explanation: unspecified; atomic difference: unspecified)	ESI	Orbitrap	Crude
56	327.142	11.942	s102_BB8_01_51048.mzXML Peak area	282435	5.45092	2_b	s102_BB8_01_51048.mzXML	102	plate1_2x	2x	data	s102	BB8	51048	Post-P	post	peripheral	b	F		52	Y	N	Alcohol	N	Y	persistent_HE	worsening_HE	worst_HE	1	1	0	3	Y	NA	NA	NA	1	1	0	2+				NA	NA	NA	NA	NA
57	787.604	9.0745	s102_BB8_01_51048.mzXML Peak area	91535.8	4.9616	2_b	s102_BB8_01_51048.mzXML	102	plate1_2x	2x	data	s102	BB8	51048	Post-P	post	peripheral	b	F		52	Y	N	Alcohol	N	Y	persistent_HE	worsening_HE	worst_HE	1	1	0	3	Y	NA	NA	NA	1	1	0	2+				CCMSLIB00006652322	Suspect related to Spectral Match to 1-Oleoyl-2-palmitoyl-sn-glycero-3-phosphocholine from NIST14 (predicted molecular formula: C55H78O3) with delta m/z 27.02 (putative explanation: unspecified; atomic difference: unspecified)	ESI	Orbitrap	Crude
58	323.147	12.0584	s102_BB8_01_51048.mzXML Peak area	81147.3	4.90928	2_b	s102_BB8_01_51048.mzXML	102	plate1_2x	2x	data	s102	BB8	51048	Post-P	post	peripheral	b	F		52	Y	N	Alcohol	N	Y	persistent_HE	worsening_HE	worst_HE	1	1	0	3	Y	NA	NA	NA	1	1	0	2+				NA	NA	NA	NA	NA
59	369.188	11.7514	s102_BB8_01_51048.mzXML Peak area	334578	5.5245	2_b	s102_BB8_01_51048.mzXML	102	plate1_2x	2x	data	s102	BB8	51048	Post-P	post	peripheral	b	F		52	Y	N	Alcohol	N	Y	persistent_HE	worsening_HE	worst_HE	1	1	0	3	Y	NA	NA	NA	1	1	0	2+				NA	NA	NA	NA	NA
60	381.188	11.9397	s102_BB8_01_51048.mzXML Peak area	161512	5.20821	2_b	s102_BB8_01_51048.mzXML	102	plate1_2x	2x	data	s102	BB8	51048	Post-P	post	peripheral	b	F		52	Y	N	Alcohol	N	Y	persistent_HE	worsening_HE	worst_HE	1	1	0	3	Y	NA	NA	NA	1	1	0	2+				NA	NA	NA	NA	NA
61	499.251	12.0367	s102_BB8_01_51048.mzXML Peak area	244607	5.38847	2_b	s102_BB8_01_51048.mzXML	102	plate1_2x	2x	data	s102	BB8	51048	Post-P	post	peripheral	b	F		52	Y	N	Alcohol	N	Y	persistent_HE	worsening_HE	worst_HE	1	1	0	3	Y	NA	NA	NA	1	1	0	2+				NA	NA	NA	NA	NA
62	311.147	9.82099	s102_BB8_01_51048.mzXML Peak area	42996.6	4.63344	2_b	s102_BB8_01_51048.mzXML	102	plate1_2x	2x	data	s102	BB8	51048	Post-P	post	peripheral	b	F		52	Y	N	Alcohol	N	Y	persistent_HE	worsening_HE	worst_HE	1	1	0	3	Y	NA	NA	NA	1	1	0	2+				NA	NA	NA	NA	NA
63	265.204	3.32301	s102_BB8_01_51048.mzXML Peak area	91753.5	4.96263	2_b	s102_BB8_01_51048.mzXML	102	plate1_2x	2x	data	s102	BB8	51048	Post-P	post	peripheral	b	F		52	Y	N	Alcohol	N	Y	persistent_HE	worsening_HE	worst_HE	1	1	0	3	Y	NA	NA	NA	1	1	0	2+				NA	NA	NA	NA	NA
64	397.183	11.9826	s102_BB8_01_51048.mzXML Peak area	143191	5.15592	2_b	s102_BB8_01_51048.mzXML	102	plate1_2x	2x	data	s102	BB8	51048	Post-P	post	peripheral	b	F		52	Y	N	Alcohol	N	Y	persistent_HE	worsening_HE	worst_HE	1	1	0	3	Y	NA	NA	NA	1	1	0	2+				NA	NA	NA	NA	NA
65	327.142	4.41559	s102_BB8_01_51048.mzXML Peak area	74139.1	4.87005	2_b	s102_BB8_01_51048.mzXML	102	plate1_2x	2x	data	s102	BB8	51048	Post-P	post	peripheral	b	F		52	Y	N	Alcohol	N	Y	persistent_HE	worsening_HE	worst_HE	1	1	0	3	Y	NA	NA	NA	1	1	0	2+				NA	NA	NA	NA	NA
66	429.373	10.0046	s102_BB8_01_51048.mzXML Peak area	193175	5.28595	2_b	s102_BB8_01_51048.mzXML	102	plate1_2x	2x	data	s102	BB8	51048	Post-P	post	peripheral	b	F		52	Y	N	Alcohol	N	Y	persistent_HE	worsening_HE	worst_HE	1	1	0	3	Y	NA	NA	NA	1	1	0	2+				CCMSLIB00006617099	Suspect related to Lithocholic acid (predicted molecular formula: C29H50O3) with delta m/z 70.078 (putative explanation: unspecified; atomic difference: 5C,10H)	ESI	Orbitrap	Crude
67	351.178	11.9899	s102_BB8_01_51048.mzXML Peak area	71707.6	4.85557	2_b	s102_BB8_01_51048.mzXML	102	plate1_2x	2x	data	s102	BB8	51048	Post-P	post	peripheral	b	F		52	Y	N	Alcohol	N	Y	persistent_HE	worsening_HE	worst_HE	1	1	0	3	Y	NA	NA	NA	1	1	0	2+				NA	NA	NA	NA	NA
68	323.147	11.788	s102_BB8_01_51048.mzXML Peak area	123251	5.09079	2_b	s102_BB8_01_51048.mzXML	102	plate1_2x	2x	data	s102	BB8	51048	Post-P	post	peripheral	b	F		52	Y	N	Alcohol	N	Y	persistent_HE	worsening_HE	worst_HE	1	1	0	3	Y	NA	NA	NA	1	1	0	2+				NA	NA	NA	NA	NA
69	381.188	11.7909	s102_BB8_01_51048.mzXML Peak area	59606.9	4.7753	2_b	s102_BB8_01_51048.mzXML	102	plate1_2x	2x	data	s102	BB8	51048	Post-P	post	peripheral	b	F		52	Y	N	Alcohol	N	Y	persistent_HE	worsening_HE	worst_HE	1	1	0	3	Y	NA	NA	NA	1	1	0	2+				NA	NA	NA	NA	NA
70	351.178	12.0379	s102_BB8_01_51048.mzXML Peak area	75630.3	4.8787	2_b	s102_BB8_01_51048.mzXML	102	plate1_2x	2x	data	s102	BB8	51048	Post-P	post	peripheral	b	F		52	Y	N	Alcohol	N	Y	persistent_HE	worsening_HE	worst_HE	1	1	0	3	Y	NA	NA	NA	1	1	0	2+				NA	NA	NA	NA	NA
71	441.21	9.8179	s102_BB8_01_51048.mzXML Peak area	37884.2	4.57847	2_b	s102_BB8_01_51048.mzXML	102	plate1_2x	2x	data	s102	BB8	51048	Post-P	post	peripheral	b	F		52	Y	N	Alcohol	N	Y	persistent_HE	worsening_HE	worst_HE	1	1	0	3	Y	NA	NA	NA	1	1	0	2+				NA	NA	NA	NA	NA
72	786.854	2.32635	s102_BB8_01_51048.mzXML Peak area	152706	5.18386	2_b	s102_BB8_01_51048.mzXML	102	plate1_2x	2x	data	s102	BB8	51048	Post-P	post	peripheral	b	F		52	Y	N	Alcohol	N	Y	persistent_HE	worsening_HE	worst_HE	1	1	0	3	Y	NA	NA	NA	1	1	0	2+				NA	NA	NA	NA	NA
74	499.251	11.9042	s102_BB8_01_51048.mzXML Peak area	72577.3	4.86081	2_b	s102_BB8_01_51048.mzXML	102	plate1_2x	2x	data	s102	BB8	51048	Post-P	post	peripheral	b	F		52	Y	N	Alcohol	N	Y	persistent_HE	worsening_HE	worst_HE	1	1	0	3	Y	NA	NA	NA	1	1	0	2+				NA	NA	NA	NA	NA
75	351.178	11.8061	s102_BB8_01_51048.mzXML Peak area	249754	5.39751	2_b	s102_BB8_01_51048.mzXML	102	plate1_2x	2x	data	s102	BB8	51048	Post-P	post	peripheral	b	F		52	Y	N	Alcohol	N	Y	persistent_HE	worsening_HE	worst_HE	1	1	0	3	Y	NA	NA	NA	1	1	0	2+				NA	NA	NA	NA	NA
77	786.854	2.48796	s102_BB8_01_51048.mzXML Peak area	78544	4.89512	2_b	s102_BB8_01_51048.mzXML	102	plate1_2x	2x	data	s102	BB8	51048	Post-P	post	peripheral	b	F		52	Y	N	Alcohol	N	Y	persistent_HE	worsening_HE	worst_HE	1	1	0	3	Y	NA	NA	NA	1	1	0	2+				NA	NA	NA	NA	NA
78	341.157	11.8003	s102_BB8_01_51048.mzXML Peak area	239520	5.37934	2_b	s102_BB8_01_51048.mzXML	102	plate1_2x	2x	data	s102	BB8	51048	Post-P	post	peripheral	b	F		52	Y	N	Alcohol	N	Y	persistent_HE	worsening_HE	worst_HE	1	1	0	3	Y	NA	NA	NA	1	1	0	2+				NA	NA	NA	NA	NA
79	455.225	12.0657	s102_BB8_01_51048.mzXML Peak area	210708	5.32368	2_b	s102_BB8_01_51048.mzXML	102	plate1_2x	2x	data	s102	BB8	51048	Post-P	post	peripheral	b	F		52	Y	N	Alcohol	N	Y	persistent_HE	worsening_HE	worst_HE	1	1	0	3	Y	NA	NA	NA	1	1	0	2+				NA	NA	NA	NA	NA
80	722.491	11.022	s102_BB8_01_51048.mzXML Peak area	132616	5.1226	2_b	s102_BB8_01_51048.mzXML	102	plate1_2x	2x	data	s102	BB8	51048	Post-P	post	peripheral	b	F		52	Y	N	Alcohol	N	Y	persistent_HE	worsening_HE	worst_HE	1	1	0	3	Y	NA	NA	NA	1	1	0	2+				NA	NA	NA	NA	NA
81	732.554	9.54972	s102_BB8_01_51048.mzXML Peak area	196908	5.29427	2_b	s102_BB8_01_51048.mzXML	102	plate1_2x	2x	data	s102	BB8	51048	Post-P	post	peripheral	b	F		52	Y	N	Alcohol	N	Y	persistent_HE	worsening_HE	worst_HE	1	1	0	3	Y	NA	NA	NA	1	1	0	2+				CCMSLIB00006586961	Suspect related to (2-{[3-(hexadecanoyloxy)-2-[octadeca-9,12-dienoyloxy]propyl phosphonato]oxy}ethyl)trimethylazanium (predicted molecular formula: C39H79N3O5P2) with delta m/z -26.015 (putative explanation: Pro->Ala substitution|unspecified; atomic difference: -2C,-2H|-2C,-2H)	LC-ESI	qTof	Crude
83	397.183	11.8243	s102_BB8_01_51048.mzXML Peak area	87325.1	4.94114	2_b	s102_BB8_01_51048.mzXML	102	plate1_2x	2x	data	s102	BB8	51048	Post-P	post	peripheral	b	F		52	Y	N	Alcohol	N	Y	persistent_HE	worsening_HE	worst_HE	1	1	0	3	Y	NA	NA	NA	1	1	0	2+				NA	NA	NA	NA	NA
84	565.567	9.37386	s102_BB8_01_51048.mzXML Peak area	384981	5.58544	2_b	s102_BB8_01_51048.mzXML	102	plate1_2x	2x	data	s102	BB8	51048	Post-P	post	peripheral	b	F		52	Y	N	Alcohol	N	Y	persistent_HE	worsening_HE	worst_HE	1	1	0	3	Y	NA	NA	NA	1	1	0	2+				NA	NA	NA	NA	NA
85	483.255	11.8845	s102_BB8_01_51048.mzXML Peak area	166717	5.22198	2_b	s102_BB8_01_51048.mzXML	102	plate1_2x	2x	data	s102	BB8	51048	Post-P	post	peripheral	b	F		52	Y	N	Alcohol	N	Y	persistent_HE	worsening_HE	worst_HE	1	1	0	3	Y	NA	NA	NA	1	1	0	2+				NA	NA	NA	NA	NA
86	409.219	12.0152	s102_BB8_01_51048.mzXML Peak area	115686	5.06328	2_b	s102_BB8_01_51048.mzXML	102	plate1_2x	2x	data	s102	BB8	51048	Post-P	post	peripheral	b	F		52	Y	N	Alcohol	N	Y	persistent_HE	worsening_HE	worst_HE	1	1	0	3	Y	NA	NA	NA	1	1	0	2+				NA	NA	NA	NA	NA
87	499.251	11.7937	s102_BB8_01_51048.mzXML Peak area	31156.1	4.49356	2_b	s102_BB8_01_51048.mzXML	102	plate1_2x	2x	data	s102	BB8	51048	Post-P	post	peripheral	b	F		52	Y	N	Alcohol	N	Y	persistent_HE	worsening_HE	worst_HE	1	1	0	3	Y	NA	NA	NA	1	1	0	2+				NA	NA	NA	NA	NA
92	481.241	12.0291	s102_BB8_01_51048.mzXML Peak area	132337	5.12169	2_b	s102_BB8_01_51048.mzXML	102	plate1_2x	2x	data	s102	BB8	51048	Post-P	post	peripheral	b	F		52	Y	N	Alcohol	N	Y	persistent_HE	worsening_HE	worst_HE	1	1	0	3	Y	NA	NA	NA	1	1	0	2+				NA	NA	NA	NA	NA
93	515.247	11.9385	s102_BB8_01_51048.mzXML Peak area	100342	5.00149	2_b	s102_BB8_01_51048.mzXML	102	plate1_2x	2x	data	s102	BB8	51048	Post-P	post	peripheral	b	F		52	Y	N	Alcohol	N	Y	persistent_HE	worsening_HE	worst_HE	1	1	0	3	Y	NA	NA	NA	1	1	0	2+				NA	NA	NA	NA	NA
94	585.277	8.80436	s102_BB8_01_51048.mzXML Peak area	11319.5	4.05387	2_b	s102_BB8_01_51048.mzXML	102	plate1_2x	2x	data	s102	BB8	51048	Post-P	post	peripheral	b	F		52	Y	N	Alcohol	N	Y	persistent_HE	worsening_HE	worst_HE	1	1	0	3	Y	NA	NA	NA	1	1	0	2+				CCMSLIB00006608211	Suspect related to BILIVERDIN (predicted molecular formula: C29H32N10O4) with delta m/z 2.016 (putative explanation: Pro->Val substitution|reduction; atomic difference: 2H|2H)	ESI	Orbitrap	Crude
95	555.277	12.0667	s102_BB8_01_51048.mzXML Peak area	26936.5	4.43036	2_b	s102_BB8_01_51048.mzXML	102	plate1_2x	2x	data	s102	BB8	51048	Post-P	post	peripheral	b	F		52	Y	N	Alcohol	N	Y	persistent_HE	worsening_HE	worst_HE	1	1	0	3	Y	NA	NA	NA	1	1	0	2+				NA	NA	NA	NA	NA
97	455.225	11.7981	s102_BB8_01_51048.mzXML Peak area	46167.9	4.66435	2_b	s102_BB8_01_51048.mzXML	102	plate1_2x	2x	data	s102	BB8	51048	Post-P	post	peripheral	b	F		52	Y	N	Alcohol	N	Y	persistent_HE	worsening_HE	worst_HE	1	1	0	3	Y	NA	NA	NA	1	1	0	2+				NA	NA	NA	NA	NA
98	732.554	9.85235	s102_BB8_01_51048.mzXML Peak area	104580	5.01945	2_b	s102_BB8_01_51048.mzXML	102	plate1_2x	2x	data	s102	BB8	51048	Post-P	post	peripheral	b	F		52	Y	N	Alcohol	N	Y	persistent_HE	worsening_HE	worst_HE	1	1	0	3	Y	NA	NA	NA	1	1	0	2+				NA	NA	NA	NA	NA
100	457.205	11.9352	s102_BB8_01_51048.mzXML Peak area	116920	5.06789	2_b	s102_BB8_01_51048.mzXML	102	plate1_2x	2x	data	s102	BB8	51048	Post-P	post	peripheral	b	F		52	Y	N	Alcohol	N	Y	persistent_HE	worsening_HE	worst_HE	1	1	0	3	Y	NA	NA	NA	1	1	0	2+				NA	NA	NA	NA	NA
101	409.22	11.8104	s102_BB8_01_51048.mzXML Peak area	47442.1	4.67617	2_b	s102_BB8_01_51048.mzXML	102	plate1_2x	2x	data	s102	BB8	51048	Post-P	post	peripheral	b	F		52	Y	N	Alcohol	N	Y	persistent_HE	worsening_HE	worst_HE	1	1	0	3	Y	NA	NA	NA	1	1	0	2+				NA	NA	NA	NA	NA
102	481.241	11.7941	s102_BB8_01_51048.mzXML Peak area	90951.5	4.95881	2_b	s102_BB8_01_51048.mzXML	102	plate1_2x	2x	data	s102	BB8	51048	Post-P	post	peripheral	b	F		52	Y	N	Alcohol	N	Y	persistent_HE	worsening_HE	worst_HE	1	1	0	3	Y	NA	NA	NA	1	1	0	2+				NA	NA	NA	NA	NA
103	555.277	11.9322	s102_BB8_01_51048.mzXML Peak area	66930.2	4.82563	2_b	s102_BB8_01_51048.mzXML	102	plate1_2x	2x	data	s102	BB8	51048	Post-P	post	peripheral	b	F		52	Y	N	Alcohol	N	Y	persistent_HE	worsening_HE	worst_HE	1	1	0	3	Y	NA	NA	NA	1	1	0	2+				NA	NA	NA	NA	NA
104	685.434	11.0236	s102_BB8_01_51048.mzXML Peak area	96999.2	4.98677	2_b	s102_BB8_01_51048.mzXML	102	plate1_2x	2x	data	s102	BB8	51048	Post-P	post	peripheral	b	F		52	Y	N	Alcohol	N	Y	persistent_HE	worsening_HE	worst_HE	1	1	0	3	Y	NA	NA	NA	1	1	0	2+				NA	NA	NA	NA	NA
105	459.22	11.8083	s102_BB8_01_51048.mzXML Peak area	116217	5.06527	2_b	s102_BB8_01_51048.mzXML	102	plate1_2x	2x	data	s102	BB8	51048	Post-P	post	peripheral	b	F		52	Y	N	Alcohol	N	Y	persistent_HE	worsening_HE	worst_HE	1	1	0	3	Y	NA	NA	NA	1	1	0	2+				NA	NA	NA	NA	NA
106	760.584	8.56765	s102_BB8_01_51048.mzXML Peak area	116863	5.06768	2_b	s102_BB8_01_51048.mzXML	102	plate1_2x	2x	data	s102	BB8	51048	Post-P	post	peripheral	b	F		52	Y	N	Alcohol	N	Y	persistent_HE	worsening_HE	worst_HE	1	1	0	3	Y	NA	NA	NA	1	1	0	2+				CCMSLIB00006643807	Suspect related to PC(P-16:0/20:5); [M+H]+ C44H79N1O7P1 (predicted molecular formula: C42H82NO8P) with delta m/z -2.964 (putative explanation: unspecified; atomic difference: unspecified)	LC-ESI	Orbitrap	Crude
107	483.255	9.95306	s102_BB8_01_51048.mzXML Peak area	23497.9	4.37105	2_b	s102_BB8_01_51048.mzXML	102	plate1_2x	2x	data	s102	BB8	51048	Post-P	post	peripheral	b	F		52	Y	N	Alcohol	N	Y	persistent_HE	worsening_HE	worst_HE	1	1	0	3	Y	NA	NA	NA	1	1	0	2+				NA	NA	NA	NA	NA
108	760.584	8.47741	s102_BB8_01_51048.mzXML Peak area	46632.6	4.6687	2_b	s102_BB8_01_51048.mzXML	102	plate1_2x	2x	data	s102	BB8	51048	Post-P	post	peripheral	b	F		52	Y	N	Alcohol	N	Y	persistent_HE	worsening_HE	worst_HE	1	1	0	3	Y	NA	NA	NA	1	1	0	2+				CCMSLIB00006643807	Suspect related to PC(P-16:0/20:5); [M+H]+ C44H79N1O7P1 (predicted molecular formula: C42H82NO8P) with delta m/z -2.964 (putative explanation: unspecified; atomic difference: unspecified)	LC-ESI	Orbitrap	Crude
109	571.274	11.9376	s102_BB8_01_51048.mzXML Peak area	102440	5.01047	2_b	s102_BB8_01_51048.mzXML	102	plate1_2x	2x	data	s102	BB8	51048	Post-P	post	peripheral	b	F		52	Y	N	Alcohol	N	Y	persistent_HE	worsening_HE	worst_HE	1	1	0	3	Y	NA	NA	NA	1	1	0	2+				NA	NA	NA	NA	NA
110	760.584	8.36346	s102_BB8_01_51048.mzXML Peak area	45362.1	4.6567	2_b	s102_BB8_01_51048.mzXML	102	plate1_2x	2x	data	s102	BB8	51048	Post-P	post	peripheral	b	F		52	Y	N	Alcohol	N	Y	persistent_HE	worsening_HE	worst_HE	1	1	0	3	Y	NA	NA	NA	1	1	0	2+				CCMSLIB00006643807	Suspect related to PC(P-16:0/20:5); [M+H]+ C44H79N1O7P1 (predicted molecular formula: C42H82NO8P) with delta m/z -2.964 (putative explanation: unspecified; atomic difference: unspecified)	LC-ESI	Orbitrap	Crude
111	786.534	11.022	s102_BB8_01_51048.mzXML Peak area	89021.1	4.9495	2_b	s102_BB8_01_51048.mzXML	102	plate1_2x	2x	data	s102	BB8	51048	Post-P	post	peripheral	b	F		52	Y	N	Alcohol	N	Y	persistent_HE	worsening_HE	worst_HE	1	1	0	3	Y	NA	NA	NA	1	1	0	2+				NA	NA	NA	NA	NA
112	760.584	8.73447	s102_BB8_01_51048.mzXML Peak area	45539.1	4.65839	2_b	s102_BB8_01_51048.mzXML	102	plate1_2x	2x	data	s102	BB8	51048	Post-P	post	peripheral	b	F		52	Y	N	Alcohol	N	Y	persistent_HE	worsening_HE	worst_HE	1	1	0	3	Y	NA	NA	NA	1	1	0	2+				CCMSLIB00006643807	Suspect related to PC(P-16:0/20:5); [M+H]+ C44H79N1O7P1 (predicted molecular formula: C42H82NO8P) with delta m/z -2.964 (putative explanation: unspecified; atomic difference: unspecified)	LC-ESI	Orbitrap	Crude
113	760.584	8.20235	s102_BB8_01_51048.mzXML Peak area	22551.4	4.35319	2_b	s102_BB8_01_51048.mzXML	102	plate1_2x	2x	data	s102	BB8	51048	Post-P	post	peripheral	b	F		52	Y	N	Alcohol	N	Y	persistent_HE	worsening_HE	worst_HE	1	1	0	3	Y	NA	NA	NA	1	1	0	2+				CCMSLIB00006643807	Suspect related to PC(P-16:0/20:5); [M+H]+ C44H79N1O7P1 (predicted molecular formula: C42H82NO8P) with delta m/z -2.964 (putative explanation: unspecified; atomic difference: unspecified)	LC-ESI	Orbitrap	Crude
114	515.247	9.73426	s102_BB8_01_51048.mzXML Peak area	22007.5	4.34259	2_b	s102_BB8_01_51048.mzXML	102	plate1_2x	2x	data	s102	BB8	51048	Post-P	post	peripheral	b	F		52	Y	N	Alcohol	N	Y	persistent_HE	worsening_HE	worst_HE	1	1	0	3	Y	NA	NA	NA	1	1	0	2+				NA	NA	NA	NA	NA
115	806.57	8.53554	s102_BB8_01_51048.mzXML Peak area	64725	4.81108	2_b	s102_BB8_01_51048.mzXML	102	plate1_2x	2x	data	s102	BB8	51048	Post-P	post	peripheral	b	F		52	Y	N	Alcohol	N	Y	persistent_HE	worsening_HE	worst_HE	1	1	0	3	Y	NA	NA	NA	1	1	0	2+				CCMSLIB00006586974	Suspect related to (2-{[3-(hexadecanoyloxy)-2-[octadeca-9,12-dienoyloxy]propyl phosphonato]oxy}ethyl)trimethylazanium (predicted molecular formula: C46H80NO8P) with delta m/z 48.0 (putative explanation: Val->Phe substitution; atomic difference: 4C)	LC-ESI	qTof	Crude
116	797.845	2.49883	s102_BB8_01_51048.mzXML Peak area	54904.2	4.73961	2_b	s102_BB8_01_51048.mzXML	102	plate1_2x	2x	data	s102	BB8	51048	Post-P	post	peripheral	b	F		52	Y	N	Alcohol	N	Y	persistent_HE	worsening_HE	worst_HE	1	1	0	3	Y	NA	NA	NA	1	1	0	2+				NA	NA	NA	NA	NA
117	212.128	11.675	s102_BB8_01_51048.mzXML Peak area	62505.9	4.79593	2_b	s102_BB8_01_51048.mzXML	102	plate1_2x	2x	data	s102	BB8	51048	Post-P	post	peripheral	b	F		52	Y	N	Alcohol	N	Y	persistent_HE	worsening_HE	worst_HE	1	1	0	3	Y	NA	NA	NA	1	1	0	2+				NA	NA	NA	NA	NA
118	555.278	9.77482	s102_BB8_01_51048.mzXML Peak area	42485.9	4.62826	2_b	s102_BB8_01_51048.mzXML	102	plate1_2x	2x	data	s102	BB8	51048	Post-P	post	peripheral	b	F		52	Y	N	Alcohol	N	Y	persistent_HE	worsening_HE	worst_HE	1	1	0	3	Y	NA	NA	NA	1	1	0	2+				NA	NA	NA	NA	NA
120	496.34	6.39156	s102_BB8_01_51048.mzXML Peak area	36396.2	4.56107	2_b	s102_BB8_01_51048.mzXML	102	plate1_2x	2x	data	s102	BB8	51048	Post-P	post	peripheral	b	F		52	Y	N	Alcohol	N	Y	persistent_HE	worsening_HE	worst_HE	1	1	0	3	Y	NA	NA	NA	1	1	0	2+				CCMSLIB00006650213	Suspect related to Spectral Match to 1-Hexadecanoyl-2-(9Z-octadecenoyl)-sn-glycero-3-phosphocholine from NIST14 (predicted molecular formula: C24H50NO7P) with delta m/z -264.246 (putative explanation: unspecified; atomic difference: unspecified)	ESI	Orbitrap	Crude
121	555.278	9.91576	s102_BB8_01_51048.mzXML Peak area	20588	4.31364	2_b	s102_BB8_01_51048.mzXML	102	plate1_2x	2x	data	s102	BB8	51048	Post-P	post	peripheral	b	F		52	Y	N	Alcohol	N	Y	persistent_HE	worsening_HE	worst_HE	1	1	0	3	Y	NA	NA	NA	1	1	0	2+				NA	NA	NA	NA	NA
122	802.823	2.31865	s102_BB8_01_51048.mzXML Peak area	79171.8	4.89858	2_b	s102_BB8_01_51048.mzXML	102	plate1_2x	2x	data	s102	BB8	51048	Post-P	post	peripheral	b	F		52	Y	N	Alcohol	N	Y	persistent_HE	worsening_HE	worst_HE	1	1	0	3	Y	NA	NA	NA	1	1	0	2+				NA	NA	NA	NA	NA
124	539.281	11.8395	s102_BB8_01_51048.mzXML Peak area	111201	5.04611	2_b	s102_BB8_01_51048.mzXML	102	plate1_2x	2x	data	s102	BB8	51048	Post-P	post	peripheral	b	F		52	Y	N	Alcohol	N	Y	persistent_HE	worsening_HE	worst_HE	1	1	0	3	Y	NA	NA	NA	1	1	0	2+				NA	NA	NA	NA	NA
125	549.524	10.3896	s102_BB8_01_51048.mzXML Peak area	44814.4	4.65143	2_b	s102_BB8_01_51048.mzXML	102	plate1_2x	2x	data	s102	BB8	51048	Post-P	post	peripheral	b	F		52	Y	N	Alcohol	N	Y	persistent_HE	worsening_HE	worst_HE	1	1	0	3	Y	NA	NA	NA	1	1	0	2+				NA	NA	NA	NA	NA
126	573.288	11.9142	s102_BB8_01_51048.mzXML Peak area	54372.6	4.73539	2_b	s102_BB8_01_51048.mzXML	102	plate1_2x	2x	data	s102	BB8	51048	Post-P	post	peripheral	b	F		52	Y	N	Alcohol	N	Y	persistent_HE	worsening_HE	worst_HE	1	1	0	3	Y	NA	NA	NA	1	1	0	2+				NA	NA	NA	NA	NA
129	797.845	2.31894	s102_BB8_01_51048.mzXML Peak area	64596.4	4.81022	2_b	s102_BB8_01_51048.mzXML	102	plate1_2x	2x	data	s102	BB8	51048	Post-P	post	peripheral	b	F		52	Y	N	Alcohol	N	Y	persistent_HE	worsening_HE	worst_HE	1	1	0	3	Y	NA	NA	NA	1	1	0	2+				NA	NA	NA	NA	NA
130	802.823	2.49106	s102_BB8_01_51048.mzXML Peak area	41663.9	4.61977	2_b	s102_BB8_01_51048.mzXML	102	plate1_2x	2x	data	s102	BB8	51048	Post-P	post	peripheral	b	F		52	Y	N	Alcohol	N	Y	persistent_HE	worsening_HE	worst_HE	1	1	0	3	Y	NA	NA	NA	1	1	0	2+				NA	NA	NA	NA	NA
132	629.314	11.8658	s102_BB8_01_51048.mzXML Peak area	17310.1	4.23832	2_b	s102_BB8_01_51048.mzXML	102	plate1_2x	2x	data	s102	BB8	51048	Post-P	post	peripheral	b	F		52	Y	N	Alcohol	N	Y	persistent_HE	worsening_HE	worst_HE	1	1	0	3	Y	NA	NA	NA	1	1	0	2+				NA	NA	NA	NA	NA
133	613.316	11.8596	s102_BB8_01_51048.mzXML Peak area	65951.6	4.81923	2_b	s102_BB8_01_51048.mzXML	102	plate1_2x	2x	data	s102	BB8	51048	Post-P	post	peripheral	b	F		52	Y	N	Alcohol	N	Y	persistent_HE	worsening_HE	worst_HE	1	1	0	3	Y	NA	NA	NA	1	1	0	2+				NA	NA	NA	NA	NA
134	429.373	10.4261	s102_BB8_01_51048.mzXML Peak area	37046	4.56875	2_b	s102_BB8_01_51048.mzXML	102	plate1_2x	2x	data	s102	BB8	51048	Post-P	post	peripheral	b	F		52	Y	N	Alcohol	N	Y	persistent_HE	worsening_HE	worst_HE	1	1	0	3	Y	NA	NA	NA	1	1	0	2+				CCMSLIB00006617099	Suspect related to Lithocholic acid (predicted molecular formula: C29H50O3) with delta m/z 70.078 (putative explanation: unspecified; atomic difference: 5C,10H)	ESI	Orbitrap	Crude
135	557.291	9.61869	s102_BB8_01_51048.mzXML Peak area	16826.6	4.22602	2_b	s102_BB8_01_51048.mzXML	102	plate1_2x	2x	data	s102	BB8	51048	Post-P	post	peripheral	b	F		52	Y	N	Alcohol	N	Y	persistent_HE	worsening_HE	worst_HE	1	1	0	3	Y	NA	NA	NA	1	1	0	2+				NA	NA	NA	NA	NA
137	585.274	4.81513	s102_BB8_01_51048.mzXML Peak area	22350.9	4.34931	2_b	s102_BB8_01_51048.mzXML	102	plate1_2x	2x	data	s102	BB8	51048	Post-P	post	peripheral	b	F		52	Y	N	Alcohol	N	Y	persistent_HE	worsening_HE	worst_HE	1	1	0	3	Y	NA	NA	NA	1	1	0	2+				NA	NA	NA	NA	NA
138	428.069	2.8587	s102_BB8_01_51048.mzXML Peak area	44888	4.65214	2_b	s102_BB8_01_51048.mzXML	102	plate1_2x	2x	data	s102	BB8	51048	Post-P	post	peripheral	b	F		52	Y	N	Alcohol	N	Y	persistent_HE	worsening_HE	worst_HE	1	1	0	3	Y	NA	NA	NA	1	1	0	2+				NA	NA	NA	NA	NA
140	808.585	9.58239	s102_BB8_01_51048.mzXML Peak area	41960.5	4.62285	2_b	s102_BB8_01_51048.mzXML	102	plate1_2x	2x	data	s102	BB8	51048	Post-P	post	peripheral	b	F		52	Y	N	Alcohol	N	Y	persistent_HE	worsening_HE	worst_HE	1	1	0	3	Y	NA	NA	NA	1	1	0	2+				CCMSLIB00006652610	Suspect related to Spectral Match to 1-Palmitoyl-2-linoleoyl-sn-glycero-3-phosphocholine from NIST14 (predicted molecular formula: C33H81N10O8P2) with delta m/z 50.016 (putative explanation: Pro->Phe substitution|unspecified; atomic difference: 4C,2H|4C,2H)	ESI	Orbitrap	Crude
141	808.585	9.70569	s102_BB8_01_51048.mzXML Peak area	40338.8	4.60573	2_b	s102_BB8_01_51048.mzXML	102	plate1_2x	2x	data	s102	BB8	51048	Post-P	post	peripheral	b	F		52	Y	N	Alcohol	N	Y	persistent_HE	worsening_HE	worst_HE	1	1	0	3	Y	NA	NA	NA	1	1	0	2+				CCMSLIB00006586796	Suspect related to (2-{[3-(hexadecanoyloxy)-2-[icosa-5,8,11,14-tetraenoyloxy]propyl phosphonato]oxy}ethyl)trimethylazanium (predicted molecular formula: C41H82N3O10P) with delta m/z 26.016 (putative explanation: Acetaldehyde +26|Ala->Pro substitution|unspecified; atomic difference: 2C,2H|2C,2H|2C,2H)	LC-ESI	qTof	Crude
144	522.356	6.57132	s102_BB8_01_51048.mzXML Peak area	17257.2	4.237	2_b	s102_BB8_01_51048.mzXML	102	plate1_2x	2x	data	s102	BB8	51048	Post-P	post	peripheral	b	F		52	Y	N	Alcohol	N	Y	persistent_HE	worsening_HE	worst_HE	1	1	0	3	Y	NA	NA	NA	1	1	0	2+				CCMSLIB00006649287	Suspect related to Spectral Match to 1-(1Z-Octadecenyl)-sn-glycero-3-phosphocholine from NIST14 (predicted molecular formula: C26H52NO7P) with delta m/z 13.988 (putative explanation: unspecified; atomic difference: unspecified)	ESI	Orbitrap	Crude
147	806.569	8.78111	s102_BB8_01_51048.mzXML Peak area	10896.2	4.03731	2_b	s102_BB8_01_51048.mzXML	102	plate1_2x	2x	data	s102	BB8	51048	Post-P	post	peripheral	b	F		52	Y	N	Alcohol	N	Y	persistent_HE	worsening_HE	worst_HE	1	1	0	3	Y	NA	NA	NA	1	1	0	2+				CCMSLIB00006586974	Suspect related to (2-{[3-(hexadecanoyloxy)-2-[octadeca-9,12-dienoyloxy]propyl phosphonato]oxy}ethyl)trimethylazanium (predicted molecular formula: C46H80NO8P) with delta m/z 48.0 (putative explanation: Val->Phe substitution; atomic difference: 4C)	LC-ESI	qTof	Crude
165	811.668	8.69428	s102_BB8_01_51048.mzXML Peak area	8445.43	3.92667	2_b	s102_BB8_01_51048.mzXML	102	plate1_2x	2x	data	s102	BB8	51048	Post-P	post	peripheral	b	F		52	Y	N	Alcohol	N	Y	persistent_HE	worsening_HE	worst_HE	1	1	0	3	Y	NA	NA	NA	1	1	0	2+				CCMSLIB00006643614	Suspect related to PC(18:0/20:4); [M+H]+ C46H85N1O8P1 (predicted molecular formula: C47H91N2O6P) with delta m/z 2.073 (putative explanation: unspecified; atomic difference: unspecified)	LC-ESI	Orbitrap	Crude
167	524.371	7.03468	s102_BB8_01_51048.mzXML Peak area	5162.72	3.71296	2_b	s102_BB8_01_51048.mzXML	102	plate1_2x	2x	data	s102	BB8	51048	Post-P	post	peripheral	b	F		52	Y	N	Alcohol	N	Y	persistent_HE	worsening_HE	worst_HE	1	1	0	3	Y	NA	NA	NA	1	1	0	2+				CCMSLIB00006626907	Suspect related to Massbank:PR310846 LPC 18:1 (predicted molecular formula: C29H45N7O2) with delta m/z 2.016 (putative explanation: Pro->Val substitution|reduction; atomic difference: 2H|2H)	ESI	qTof	Crude
170	550.197	4.23011	s102_BB8_01_51048.mzXML Peak area	420.067	2.62435	2_b	s102_BB8_01_51048.mzXML	102	plate1_2x	2x	data	s102	BB8	51048	Post-P	post	peripheral	b	F		52	Y	N	Alcohol	N	Y	persistent_HE	worsening_HE	worst_HE	1	1	0	3	Y	NA	NA	NA	1	1	0	2+				NA	NA	NA	NA	NA
171	568.207	3.44336	s102_BB8_01_51048.mzXML Peak area	0	0	2_b	s102_BB8_01_51048.mzXML	102	plate1_2x	2x	data	s102	BB8	51048	Post-P	post	peripheral	b	F		52	Y	N	Alcohol	N	Y	persistent_HE	worsening_HE	worst_HE	1	1	0	3	Y	NA	NA	NA	1	1	0	2+				NA	NA	NA	NA	NA
172	536.181	3.63744	s102_BB8_01_51048.mzXML Peak area	428.206	2.63267	2_b	s102_BB8_01_51048.mzXML	102	plate1_2x	2x	data	s102	BB8	51048	Post-P	post	peripheral	b	F		52	Y	N	Alcohol	N	Y	persistent_HE	worsening_HE	worst_HE	1	1	0	3	Y	NA	NA	NA	1	1	0	2+				NA	NA	NA	NA	NA
173	582.223	4.27583	s102_BB8_01_51048.mzXML Peak area	273.964	2.43928	2_b	s102_BB8_01_51048.mzXML	102	plate1_2x	2x	data	s102	BB8	51048	Post-P	post	peripheral	b	F		52	Y	N	Alcohol	N	Y	persistent_HE	worsening_HE	worst_HE	1	1	0	3	Y	NA	NA	NA	1	1	0	2+				NA	NA	NA	NA	NA
174	182.082	0.329555	s102_BB8_01_51048.mzXML Peak area	165939	5.21995	2_b	s102_BB8_01_51048.mzXML	102	plate1_2x	2x	data	s102	BB8	51048	Post-P	post	peripheral	b	F		52	Y	N	Alcohol	N	Y	persistent_HE	worsening_HE	worst_HE	1	1	0	3	Y	NA	NA	NA	1	1	0	2+				CCMSLIB00003136243	Spectral Match to L-Tyrosine from NIST14	ESI	HCD	Isolated
175	384.083	3.79825	s102_BB8_01_51048.mzXML Peak area	343.245	2.53687	2_b	s102_BB8_01_51048.mzXML	102	plate1_2x	2x	data	s102	BB8	51048	Post-P	post	peripheral	b	F		52	Y	N	Alcohol	N	Y	persistent_HE	worsening_HE	worst_HE	1	1	0	3	Y	NA	NA	NA	1	1	0	2+				CCMSLIB00005776204	Massbank:AU227403 Pantoprazole|6-(difluoromethoxy)-2-[(3,4-dimethoxypyridin-2-yl)methylsulfinyl]-1H-benzimidazole	ESI	qTof	Isolated
176	450.322	5.32119	s102_BB8_01_51048.mzXML Peak area	108418	5.0351	2_b	s102_BB8_01_51048.mzXML	102	plate1_2x	2x	data	s102	BB8	51048	Post-P	post	peripheral	b	F		52	Y	N	Alcohol	N	Y	persistent_HE	worsening_HE	worst_HE	1	1	0	3	Y	NA	NA	NA	1	1	0	2+				CCMSLIB00006599602	Suspect related to 2-((R)-4-((3R,5S,7S,8R,9S,10S,13R,14S,17R)-3,7-dihydroxy-10,13-dimethylhexadecahydro-1H-cyclopenta[a]phenanthren-17-yl)pentanamido)ethane-1-sulfonic acid (predicted molecular formula: C26H43NO5) with delta m/z -49.982 (putative explanation: unspecified; atomic difference: unspecified)	ESI	qTof	Crude
177	466.316	4.76673	s102_BB8_01_51048.mzXML Peak area	27655.2	4.44179	2_b	s102_BB8_01_51048.mzXML	102	plate1_2x	2x	data	s102	BB8	51048	Post-P	post	peripheral	b	F		52	Y	N	Alcohol	N	Y	persistent_HE	worsening_HE	worst_HE	1	1	0	3	Y	NA	NA	NA	1	1	0	2+				CCMSLIB00006598833	Suspect related to 2-((4R)-4-((3R,5R,6S,7S,9S,10R,13R,17R)-3,6,7-trihydroxy-10,13-dimethylhexadecahydro-1H-cyclopenta[a]phenanthren-17-yl)pentanamido)ethane-1-sulfonic acid (predicted molecular formula: C24H43N5O2S) with delta m/z -49.982 (putative explanation: unspecified; atomic difference: unspecified)	ESI	qTof	Crude
178	554.192	2.96166	s102_BB8_01_51048.mzXML Peak area	0	0	2_b	s102_BB8_01_51048.mzXML	102	plate1_2x	2x	data	s102	BB8	51048	Post-P	post	peripheral	b	F		52	Y	N	Alcohol	N	Y	persistent_HE	worsening_HE	worst_HE	1	1	0	3	Y	NA	NA	NA	1	1	0	2+				NA	NA	NA	NA	NA
179	120.081	0.515146	s102_BB8_01_51048.mzXML Peak area	0	0	2_b	s102_BB8_01_51048.mzXML	102	plate1_2x	2x	data	s102	BB8	51048	Post-P	post	peripheral	b	F		52	Y	N	Alcohol	N	Y	persistent_HE	worsening_HE	worst_HE	1	1	0	3	Y	NA	NA	NA	1	1	0	2+				CCMSLIB00003646043	(.+/-.)-Dropropizine	ESI	HCD	Isolated
180	205.097	0.960027	s102_BB8_01_51048.mzXML Peak area	62986.9	4.79926	2_b	s102_BB8_01_51048.mzXML	102	plate1_2x	2x	data	s102	BB8	51048	Post-P	post	peripheral	b	F		52	Y	N	Alcohol	N	Y	persistent_HE	worsening_HE	worst_HE	1	1	0	3	Y	NA	NA	NA	1	1	0	2+				CCMSLIB00003136916	Spectral Match to L-Tryptophan from NIST14	ESI	Q-TOF	Isolated
181	432.311	5.30528	s102_BB8_01_51048.mzXML Peak area	46439.2	4.66689	2_b	s102_BB8_01_51048.mzXML	102	plate1_2x	2x	data	s102	BB8	51048	Post-P	post	peripheral	b	F		52	Y	N	Alcohol	N	Y	persistent_HE	worsening_HE	worst_HE	1	1	0	3	Y	NA	NA	NA	1	1	0	2+				CCMSLIB00006585313	Suspect related to ((4R)-4-((3R,5R,9S,10S,12R,13R,14S,17R)-3,12-dihydroxy-10,13-dimethylhexadecahydro-1H-cyclopenta[a]phenanthren-17-yl)pentanoyl)glycine (predicted molecular formula: C26H41NO4) with delta m/z -18.011 (putative explanation: Dehydration|Pyro-glu from E|carbodiimide crosslinker; atomic difference: -2H,-1O|-2H,-1O|-2H,-1O)	ESI	qTof	Crude
182	195.09	2.23953	s102_BB8_01_51048.mzXML Peak area	42016.4	4.62343	2_b	s102_BB8_01_51048.mzXML	102	plate1_2x	2x	data	s102	BB8	51048	Post-P	post	peripheral	b	F		52	Y	N	Alcohol	N	Y	persistent_HE	worsening_HE	worst_HE	1	1	0	3	Y	NA	NA	NA	1	1	0	2+				CCMSLIB00000214467	Massbank:FIO00570 Caffeine	ESI	LC-ESI-QTOF	Isolated
183	244.198	3.27583	s102_BB8_01_51048.mzXML Peak area	43972.7	4.64319	2_b	s102_BB8_01_51048.mzXML	102	plate1_2x	2x	data	s102	BB8	51048	Post-P	post	peripheral	b	F		52	Y	N	Alcohol	N	Y	persistent_HE	worsening_HE	worst_HE	1	1	0	3	Y	NA	NA	NA	1	1	0	2+				NA	NA	NA	NA	NA
184	279.091	2.64333	s102_BB8_01_51048.mzXML Peak area	103444	5.01471	2_b	s102_BB8_01_51048.mzXML	102	plate1_2x	2x	data	s102	BB8	51048	Post-P	post	peripheral	b	F		52	Y	N	Alcohol	N	Y	persistent_HE	worsening_HE	worst_HE	1	1	0	3	Y	NA	NA	NA	1	1	0	2+				CCMSLIB00003139155	Spectral Match to Sulfisomidin from NIST14	ESI	qTof	Isolated
185	760.585	9.57576	s102_BB8_01_51048.mzXML Peak area	82532.5	4.91663	2_b	s102_BB8_01_51048.mzXML	102	plate1_2x	2x	data	s102	BB8	51048	Post-P	post	peripheral	b	F		52	Y	N	Alcohol	N	Y	persistent_HE	worsening_HE	worst_HE	1	1	0	3	Y	NA	NA	NA	1	1	0	2+				CCMSLIB00006643807	Suspect related to PC(P-16:0/20:5); [M+H]+ C44H79N1O7P1 (predicted molecular formula: C42H82NO8P) with delta m/z -2.964 (putative explanation: unspecified; atomic difference: unspecified)	LC-ESI	Orbitrap	Crude
186	367.173	12.0462	s102_BB8_01_51048.mzXML Peak area	389998	5.59106	2_b	s102_BB8_01_51048.mzXML	102	plate1_2x	2x	data	s102	BB8	51048	Post-P	post	peripheral	b	F		52	Y	N	Alcohol	N	Y	persistent_HE	worsening_HE	worst_HE	1	1	0	3	Y	NA	NA	NA	1	1	0	2+				NA	NA	NA	NA	NA
187	760.585	9.75038	s102_BB8_01_51048.mzXML Peak area	42765.4	4.6311	2_b	s102_BB8_01_51048.mzXML	102	plate1_2x	2x	data	s102	BB8	51048	Post-P	post	peripheral	b	F		52	Y	N	Alcohol	N	Y	persistent_HE	worsening_HE	worst_HE	1	1	0	3	Y	NA	NA	NA	1	1	0	2+				CCMSLIB00006643807	Suspect related to PC(P-16:0/20:5); [M+H]+ C44H79N1O7P1 (predicted molecular formula: C42H82NO8P) with delta m/z -2.964 (putative explanation: unspecified; atomic difference: unspecified)	LC-ESI	Orbitrap	Crude
188	311.147	11.8988	s102_BB8_01_51048.mzXML Peak area	840209	5.92439	2_b	s102_BB8_01_51048.mzXML	102	plate1_2x	2x	data	s102	BB8	51048	Post-P	post	peripheral	b	F		52	Y	N	Alcohol	N	Y	persistent_HE	worsening_HE	worst_HE	1	1	0	3	Y	NA	NA	NA	1	1	0	2+				NA	NA	NA	NA	NA
189	441.21	11.8628	s102_BB8_01_51048.mzXML Peak area	0	0	2_b	s102_BB8_01_51048.mzXML	102	plate1_2x	2x	data	s102	BB8	51048	Post-P	post	peripheral	b	F		52	Y	N	Alcohol	N	Y	persistent_HE	worsening_HE	worst_HE	1	1	0	3	Y	NA	NA	NA	1	1	0	2+				NA	NA	NA	NA	NA
190	810.6	9.24374	s102_BB8_01_51048.mzXML Peak area	5746.52	3.75948	2_b	s102_BB8_01_51048.mzXML	102	plate1_2x	2x	data	s102	BB8	51048	Post-P	post	peripheral	b	F		52	Y	N	Alcohol	N	Y	persistent_HE	worsening_HE	worst_HE	1	1	0	3	Y	NA	NA	NA	1	1	0	2+				CCMSLIB00006650468	Suspect related to Spectral Match to 1-Hexadecanoyl-2-(9Z-octadecenoyl)-sn-glycero-3-phosphocholine from NIST14 (predicted molecular formula: C48H77N5O4) with delta m/z 28.021 (putative explanation: unspecified; atomic difference: unspecified)	ESI	Orbitrap	Crude
191	536.181	3.39587	s102_BB8_01_51048.mzXML Peak area	178.978	2.25522	2_b	s102_BB8_01_51048.mzXML	102	plate1_2x	2x	data	s102	BB8	51048	Post-P	post	peripheral	b	F		52	Y	N	Alcohol	N	Y	persistent_HE	worsening_HE	worst_HE	1	1	0	3	Y	NA	NA	NA	1	1	0	2+				NA	NA	NA	NA	NA
192	329.157	11.7241	s102_BB8_01_51048.mzXML Peak area	319055	5.50387	2_b	s102_BB8_01_51048.mzXML	102	plate1_2x	2x	data	s102	BB8	51048	Post-P	post	peripheral	b	F		52	Y	N	Alcohol	N	Y	persistent_HE	worsening_HE	worst_HE	1	1	0	3	Y	NA	NA	NA	1	1	0	2+				NA	NA	NA	NA	NA
193	810.6	9.40007	s102_BB8_01_51048.mzXML Peak area	15123.2	4.17967	2_b	s102_BB8_01_51048.mzXML	102	plate1_2x	2x	data	s102	BB8	51048	Post-P	post	peripheral	b	F		52	Y	N	Alcohol	N	Y	persistent_HE	worsening_HE	worst_HE	1	1	0	3	Y	NA	NA	NA	1	1	0	2+				CCMSLIB00006650468	Suspect related to Spectral Match to 1-Hexadecanoyl-2-(9Z-octadecenoyl)-sn-glycero-3-phosphocholine from NIST14 (predicted molecular formula: C48H77N5O4) with delta m/z 28.021 (putative explanation: unspecified; atomic difference: unspecified)	ESI	Orbitrap	Crude
194	591.316	4.16106	s102_BB8_01_51048.mzXML Peak area	8978.83	3.95327	2_b	s102_BB8_01_51048.mzXML	102	plate1_2x	2x	data	s102	BB8	51048	Post-P	post	peripheral	b	F		52	Y	N	Alcohol	N	Y	persistent_HE	worsening_HE	worst_HE	1	1	0	3	Y	NA	NA	NA	1	1	0	2+				CCMSLIB00003138997	Spectral Match to Urobilin from NIST14	ESI	qTof	Isolated
197	483.255	12.0519	s102_BB8_01_51048.mzXML Peak area	186633	5.27099	2_b	s102_BB8_01_51048.mzXML	102	plate1_2x	2x	data	s102	BB8	51048	Post-P	post	peripheral	b	F		52	Y	N	Alcohol	N	Y	persistent_HE	worsening_HE	worst_HE	1	1	0	3	Y	NA	NA	NA	1	1	0	2+				NA	NA	NA	NA	NA
198	499.251	9.90517	s102_BB8_01_51048.mzXML Peak area	265932	5.42477	2_b	s102_BB8_01_51048.mzXML	102	plate1_2x	2x	data	s102	BB8	51048	Post-P	post	peripheral	b	F		52	Y	N	Alcohol	N	Y	persistent_HE	worsening_HE	worst_HE	1	1	0	3	Y	NA	NA	NA	1	1	0	2+				NA	NA	NA	NA	NA
200	409.219	11.9188	s102_BB8_01_51048.mzXML Peak area	338893	5.53006	2_b	s102_BB8_01_51048.mzXML	102	plate1_2x	2x	data	s102	BB8	51048	Post-P	post	peripheral	b	F		52	Y	N	Alcohol	N	Y	persistent_HE	worsening_HE	worst_HE	1	1	0	3	Y	NA	NA	NA	1	1	0	2+				NA	NA	NA	NA	NA
201	481.241	11.9177	s102_BB8_01_51048.mzXML Peak area	132337	5.12169	2_b	s102_BB8_01_51048.mzXML	102	plate1_2x	2x	data	s102	BB8	51048	Post-P	post	peripheral	b	F		52	Y	N	Alcohol	N	Y	persistent_HE	worsening_HE	worst_HE	1	1	0	3	Y	NA	NA	NA	1	1	0	2+				NA	NA	NA	NA	NA
204	515.247	11.8608	s102_BB8_01_51048.mzXML Peak area	185423	5.26817	2_b	s102_BB8_01_51048.mzXML	102	plate1_2x	2x	data	s102	BB8	51048	Post-P	post	peripheral	b	F		52	Y	N	Alcohol	N	Y	persistent_HE	worsening_HE	worst_HE	1	1	0	3	Y	NA	NA	NA	1	1	0	2+				NA	NA	NA	NA	NA
206	455.225	9.83674	s102_BB8_01_51048.mzXML Peak area	86638.3	4.93772	2_b	s102_BB8_01_51048.mzXML	102	plate1_2x	2x	data	s102	BB8	51048	Post-P	post	peripheral	b	F		52	Y	N	Alcohol	N	Y	persistent_HE	worsening_HE	worst_HE	1	1	0	3	Y	NA	NA	NA	1	1	0	2+				NA	NA	NA	NA	NA
207	557.29	12.0688	s102_BB8_01_51048.mzXML Peak area	112301	5.05039	2_b	s102_BB8_01_51048.mzXML	102	plate1_2x	2x	data	s102	BB8	51048	Post-P	post	peripheral	b	F		52	Y	N	Alcohol	N	Y	persistent_HE	worsening_HE	worst_HE	1	1	0	3	Y	NA	NA	NA	1	1	0	2+				NA	NA	NA	NA	NA
208	481.241	9.90648	s102_BB8_01_51048.mzXML Peak area	200459	5.30203	2_b	s102_BB8_01_51048.mzXML	102	plate1_2x	2x	data	s102	BB8	51048	Post-P	post	peripheral	b	F		52	Y	N	Alcohol	N	Y	persistent_HE	worsening_HE	worst_HE	1	1	0	3	Y	NA	NA	NA	1	1	0	2+				NA	NA	NA	NA	NA
209	463.233	5.42014	s102_BB8_01_51048.mzXML Peak area	10531	4.02251	2_b	s102_BB8_01_51048.mzXML	102	plate1_2x	2x	data	s102	BB8	51048	Post-P	post	peripheral	b	F		52	Y	N	Alcohol	N	Y	persistent_HE	worsening_HE	worst_HE	1	1	0	3	Y	NA	NA	NA	1	1	0	2+				NA	NA	NA	NA	NA
210	539.281	12.0316	s102_BB8_01_51048.mzXML Peak area	144986	5.16133	2_b	s102_BB8_01_51048.mzXML	102	plate1_2x	2x	data	s102	BB8	51048	Post-P	post	peripheral	b	F		52	Y	N	Alcohol	N	Y	persistent_HE	worsening_HE	worst_HE	1	1	0	3	Y	NA	NA	NA	1	1	0	2+				NA	NA	NA	NA	NA
211	450.321	4.80699	s102_BB8_01_51048.mzXML Peak area	7795.4	3.89189	2_b	s102_BB8_01_51048.mzXML	102	plate1_2x	2x	data	s102	BB8	51048	Post-P	post	peripheral	b	F		52	Y	N	Alcohol	N	Y	persistent_HE	worsening_HE	worst_HE	1	1	0	3	Y	NA	NA	NA	1	1	0	2+				CCMSLIB00006585349	Suspect related to ((4R)-4-((3R,5R,9S,10S,12R,13R,14S,17R)-3,12-dihydroxy-10,13-dimethylhexadecahydro-1H-cyclopenta[a]phenanthren-17-yl)pentanoyl)glycine (predicted molecular formula: C25H46N3O3P) with delta m/z 18.017 (putative explanation: unspecified; atomic difference: unspecified)	ESI	qTof	Crude
213	557.291	9.95952	s102_BB8_01_51048.mzXML Peak area	34446	4.53715	2_b	s102_BB8_01_51048.mzXML	102	plate1_2x	2x	data	s102	BB8	51048	Post-P	post	peripheral	b	F		52	Y	N	Alcohol	N	Y	persistent_HE	worsening_HE	worst_HE	1	1	0	3	Y	NA	NA	NA	1	1	0	2+				NA	NA	NA	NA	NA
214	432.311	4.74378	s102_BB8_01_51048.mzXML Peak area	5408.04	3.73312	2_b	s102_BB8_01_51048.mzXML	102	plate1_2x	2x	data	s102	BB8	51048	Post-P	post	peripheral	b	F		52	Y	N	Alcohol	N	Y	persistent_HE	worsening_HE	worst_HE	1	1	0	3	Y	NA	NA	NA	1	1	0	2+				CCMSLIB00006599174	Suspect related to 2-((4R)-4-((3R,5S,7R,9S,10S,13R,14S,17R)-3,7-dihydroxy-10,13-dimethylhexadecahydro-1H-cyclopenta[a]phenanthren-17-yl)pentanamido)ethane-1-sulfonic acid (predicted molecular formula: C26H43NO5) with delta m/z -49.982 (putative explanation: unspecified; atomic difference: unspecified)	ESI	qTof	Crude
215	431.353	10.0176	s102_BB8_01_51048.mzXML Peak area	27301.6	4.4362	2_b	s102_BB8_01_51048.mzXML	102	plate1_2x	2x	data	s102	BB8	51048	Post-P	post	peripheral	b	F		52	Y	N	Alcohol	N	Y	persistent_HE	worsening_HE	worst_HE	1	1	0	3	Y	NA	NA	NA	1	1	0	2+				NA	NA	NA	NA	NA
216	786.601	8.56236	s102_BB8_01_51048.mzXML Peak area	0	0	2_b	s102_BB8_01_51048.mzXML	102	plate1_2x	2x	data	s102	BB8	51048	Post-P	post	peripheral	b	F		52	Y	N	Alcohol	N	Y	persistent_HE	worsening_HE	worst_HE	1	1	0	3	Y	NA	NA	NA	1	1	0	2+				CCMSLIB00006586973	Suspect related to (2-{[3-(hexadecanoyloxy)-2-[octadeca-9,12-dienoyloxy]propyl phosphonato]oxy}ethyl)trimethylazanium (predicted molecular formula: C41H85O13) with delta m/z 28.031 (putative explanation: Acetaldehyde +28|Ala->Val substitution|Cys->Met substitution|Ethylation|di-Methylation; atomic difference: 2C,4H|2C,4H|2C,4H|2C,4H|2C,4H)	LC-ESI	qTof	Crude
217	786.601	8.65842	s102_BB8_01_51048.mzXML Peak area	0	0	2_b	s102_BB8_01_51048.mzXML	102	plate1_2x	2x	data	s102	BB8	51048	Post-P	post	peripheral	b	F		52	Y	N	Alcohol	N	Y	persistent_HE	worsening_HE	worst_HE	1	1	0	3	Y	NA	NA	NA	1	1	0	2+				CCMSLIB00006586973	Suspect related to (2-{[3-(hexadecanoyloxy)-2-[octadeca-9,12-dienoyloxy]propyl phosphonato]oxy}ethyl)trimethylazanium (predicted molecular formula: C41H85O13) with delta m/z 28.031 (putative explanation: Acetaldehyde +28|Ala->Val substitution|Cys->Met substitution|Ethylation|di-Methylation; atomic difference: 2C,4H|2C,4H|2C,4H|2C,4H|2C,4H)	LC-ESI	qTof	Crude
218	788.614	9.46797	s102_BB8_01_51048.mzXML Peak area	14925.4	4.17395	2_b	s102_BB8_01_51048.mzXML	102	plate1_2x	2x	data	s102	BB8	51048	Post-P	post	peripheral	b	F		52	Y	N	Alcohol	N	Y	persistent_HE	worsening_HE	worst_HE	1	1	0	3	Y	NA	NA	NA	1	1	0	2+				CCMSLIB00006643809	Suspect related to PC(P-16:0/20:5); [M+H]+ C44H79N1O7P1 (predicted molecular formula: C45H82N5O4P) with delta m/z 25.069 (putative explanation: unspecified; atomic difference: unspecified)	LC-ESI	Orbitrap	Crude
219	585.28	8.68198	s102_BB8_01_51048.mzXML Peak area	0	0	2_b	s102_BB8_01_51048.mzXML	102	plate1_2x	2x	data	s102	BB8	51048	Post-P	post	peripheral	b	F		52	Y	N	Alcohol	N	Y	persistent_HE	worsening_HE	worst_HE	1	1	0	3	Y	NA	NA	NA	1	1	0	2+				NA	NA	NA	NA	NA
220	788.614	9.57093	s102_BB8_01_51048.mzXML Peak area	14925.4	4.17395	2_b	s102_BB8_01_51048.mzXML	102	plate1_2x	2x	data	s102	BB8	51048	Post-P	post	peripheral	b	F		52	Y	N	Alcohol	N	Y	persistent_HE	worsening_HE	worst_HE	1	1	0	3	Y	NA	NA	NA	1	1	0	2+				CCMSLIB00006643809	Suspect related to PC(P-16:0/20:5); [M+H]+ C44H79N1O7P1 (predicted molecular formula: C45H82N5O4P) with delta m/z 25.069 (putative explanation: unspecified; atomic difference: unspecified)	LC-ESI	Orbitrap	Crude
222	788.614	9.28382	s102_BB8_01_51048.mzXML Peak area	122589	5.08846	2_b	s102_BB8_01_51048.mzXML	102	plate1_2x	2x	data	s102	BB8	51048	Post-P	post	peripheral	b	F		52	Y	N	Alcohol	N	Y	persistent_HE	worsening_HE	worst_HE	1	1	0	3	Y	NA	NA	NA	1	1	0	2+				CCMSLIB00006643809	Suspect related to PC(P-16:0/20:5); [M+H]+ C44H79N1O7P1 (predicted molecular formula: C45H82N5O4P) with delta m/z 25.069 (putative explanation: unspecified; atomic difference: unspecified)	LC-ESI	Orbitrap	Crude
224	550.629	11.9443	s102_BB8_01_51048.mzXML Peak area	76860.9	4.88571	2_b	s102_BB8_01_51048.mzXML	102	plate1_2x	2x	data	s102	BB8	51048	Post-P	post	peripheral	b	F		52	Y	N	Alcohol	N	Y	persistent_HE	worsening_HE	worst_HE	1	1	0	3	Y	NA	NA	NA	1	1	0	2+				NA	NA	NA	NA	NA
225	788.614	9.69809	s102_BB8_01_51048.mzXML Peak area	35097.3	4.54529	2_b	s102_BB8_01_51048.mzXML	102	plate1_2x	2x	data	s102	BB8	51048	Post-P	post	peripheral	b	F		52	Y	N	Alcohol	N	Y	persistent_HE	worsening_HE	worst_HE	1	1	0	3	Y	NA	NA	NA	1	1	0	2+				CCMSLIB00006643809	Suspect related to PC(P-16:0/20:5); [M+H]+ C44H79N1O7P1 (predicted molecular formula: C45H82N5O4P) with delta m/z 25.069 (putative explanation: unspecified; atomic difference: unspecified)	LC-ESI	Orbitrap	Crude
229	633.257	5.22769	s102_BB8_01_51048.mzXML Peak area	4774.02	3.67898	2_b	s102_BB8_01_51048.mzXML	102	plate1_2x	2x	data	s102	BB8	51048	Post-P	post	peripheral	b	F		52	Y	N	Alcohol	N	Y	persistent_HE	worsening_HE	worst_HE	1	1	0	3	Y	NA	NA	NA	1	1	0	2+				CCMSLIB00006656358	Suspect related to Spectral Match to Bilirubin from METLIN (predicted molecular formula: C33H36N4O9) with delta m/z 47.985 (putative explanation: cysteine oxidation to cysteic acid; atomic difference: 3O)	LC-ESI	qTof	Crude
230	311.081	3.84706	s102_BB8_01_51048.mzXML Peak area	100965	5.00418	2_b	s102_BB8_01_51048.mzXML	102	plate1_2x	2x	data	s102	BB8	51048	Post-P	post	peripheral	b	F		52	Y	N	Alcohol	N	Y	persistent_HE	worsening_HE	worst_HE	1	1	0	3	Y	NA	NA	NA	1	1	0	2+				CCMSLIB00006628724	Suspect related to Massbank:UF409901 Sulfamethazine|Sulfadimidin|4-amino-N-(4,6-dimethyl-2-pyrimidinyl)benzenesulfonamide (predicted molecular formula: C12H14N4O4S) with delta m/z 31.99 (putative explanation: Pro->Glu substitution|dihydroxy; atomic difference: 2O|2O)	ESI	Hybrid FT	Crude
231	414.3	5.30425	s102_BB8_01_51048.mzXML Peak area	20438.7	4.31047	2_b	s102_BB8_01_51048.mzXML	102	plate1_2x	2x	data	s102	BB8	51048	Post-P	post	peripheral	b	F		52	Y	N	Alcohol	N	Y	persistent_HE	worsening_HE	worst_HE	1	1	0	3	Y	NA	NA	NA	1	1	0	2+				CCMSLIB00006585341	Suspect related to ((4R)-4-((3R,5R,9S,10S,12R,13R,14S,17R)-3,12-dihydroxy-10,13-dimethylhexadecahydro-1H-cyclopenta[a]phenanthren-17-yl)pentanoyl)glycine (predicted molecular formula: C17H37N9O4) with delta m/z -18.011 (putative explanation: Dehydration|Pyro-glu from E|carbodiimide crosslinker; atomic difference: -2H,-1O|-2H,-1O|-2H,-1O)	ESI	qTof	Crude
234	327.142	12.0861	s102_BB8_01_51048.mzXML Peak area	246106	5.39112	2_b	s102_BB8_01_51048.mzXML	102	plate1_2x	2x	data	s102	BB8	51048	Post-P	post	peripheral	b	F		52	Y	N	Alcohol	N	Y	persistent_HE	worsening_HE	worst_HE	1	1	0	3	Y	NA	NA	NA	1	1	0	2+				NA	NA	NA	NA	NA
235	333.145	3.74518	s102_BB8_01_51048.mzXML Peak area	2786.89	3.44528	2_b	s102_BB8_01_51048.mzXML	102	plate1_2x	2x	data	s102	BB8	51048	Post-P	post	peripheral	b	F		52	Y	N	Alcohol	N	Y	persistent_HE	worsening_HE	worst_HE	1	1	0	3	Y	NA	NA	NA	1	1	0	2+				NA	NA	NA	NA	NA
237	483.255	11.7622	s102_BB8_01_51048.mzXML Peak area	87493.9	4.94198	2_b	s102_BB8_01_51048.mzXML	102	plate1_2x	2x	data	s102	BB8	51048	Post-P	post	peripheral	b	F		52	Y	N	Alcohol	N	Y	persistent_HE	worsening_HE	worst_HE	1	1	0	3	Y	NA	NA	NA	1	1	0	2+				NA	NA	NA	NA	NA
239	734.568	9.50236	s102_BB8_01_51048.mzXML Peak area	5121.56	3.70949	2_b	s102_BB8_01_51048.mzXML	102	plate1_2x	2x	data	s102	BB8	51048	Post-P	post	peripheral	b	F		52	Y	N	Alcohol	N	Y	persistent_HE	worsening_HE	worst_HE	1	1	0	3	Y	NA	NA	NA	1	1	0	2+				CCMSLIB00006626896	Suspect related to Massbank:PR310845 LPC 18:1 (predicted molecular formula: C37H71N11O4) with delta m/z 212.213 (putative explanation: unspecified; atomic difference: unspecified)	ESI	qTof	Crude
240	571.274	11.8344	s102_BB8_01_51048.mzXML Peak area	174716	5.24234	2_b	s102_BB8_01_51048.mzXML	102	plate1_2x	2x	data	s102	BB8	51048	Post-P	post	peripheral	b	F		52	Y	N	Alcohol	N	Y	persistent_HE	worsening_HE	worst_HE	1	1	0	3	Y	NA	NA	NA	1	1	0	2+				NA	NA	NA	NA	NA
243	703.575	7.74767	s102_BB8_01_51048.mzXML Peak area	24475.3	4.38875	2_b	s102_BB8_01_51048.mzXML	102	plate1_2x	2x	data	s102	BB8	51048	Post-P	post	peripheral	b	F		52	Y	N	Alcohol	N	Y	persistent_HE	worsening_HE	worst_HE	1	1	0	3	Y	NA	NA	NA	1	1	0	2+				CCMSLIB00006662144	Suspect related to Spectral Match to N-Tetracosanoyl-4-sphingenyl-1-O-phosphorylcholine from NIST14 (predicted molecular formula: C47H74O4) with delta m/z -112.125 (putative explanation: unspecified; atomic difference: unspecified)	ESI	qTof	Crude
245	703.575	7.53806	s102_BB8_01_51048.mzXML Peak area	55228.7	4.74217	2_b	s102_BB8_01_51048.mzXML	102	plate1_2x	2x	data	s102	BB8	51048	Post-P	post	peripheral	b	F		52	Y	N	Alcohol	N	Y	persistent_HE	worsening_HE	worst_HE	1	1	0	3	Y	NA	NA	NA	1	1	0	2+				CCMSLIB00006662144	Suspect related to Spectral Match to N-Tetracosanoyl-4-sphingenyl-1-O-phosphorylcholine from NIST14 (predicted molecular formula: C47H74O4) with delta m/z -112.125 (putative explanation: unspecified; atomic difference: unspecified)	ESI	qTof	Crude
246	786.6	8.36299	s102_BB8_01_51048.mzXML Peak area	16608.2	4.22035	2_b	s102_BB8_01_51048.mzXML	102	plate1_2x	2x	data	s102	BB8	51048	Post-P	post	peripheral	b	F		52	Y	N	Alcohol	N	Y	persistent_HE	worsening_HE	worst_HE	1	1	0	3	Y	NA	NA	NA	1	1	0	2+				CCMSLIB00006647016	Suspect related to SM(d18:1/23:0); [M+H]+ C46H94N2O6P1 (predicted molecular formula: unknown) with delta m/z -14.071 (putative explanation: unspecified; atomic difference: unspecified)	LC-ESI	Ion Trap	Crude
247	703.575	7.66351	s102_BB8_01_51048.mzXML Peak area	33109.4	4.51996	2_b	s102_BB8_01_51048.mzXML	102	plate1_2x	2x	data	s102	BB8	51048	Post-P	post	peripheral	b	F		52	Y	N	Alcohol	N	Y	persistent_HE	worsening_HE	worst_HE	1	1	0	3	Y	NA	NA	NA	1	1	0	2+				CCMSLIB00006662144	Suspect related to Spectral Match to N-Tetracosanoyl-4-sphingenyl-1-O-phosphorylcholine from NIST14 (predicted molecular formula: C47H74O4) with delta m/z -112.125 (putative explanation: unspecified; atomic difference: unspecified)	ESI	qTof	Crude
248	808.585	9.87469	s102_BB8_01_51048.mzXML Peak area	98162.3	4.99195	2_b	s102_BB8_01_51048.mzXML	102	plate1_2x	2x	data	s102	BB8	51048	Post-P	post	peripheral	b	F		52	Y	N	Alcohol	N	Y	persistent_HE	worsening_HE	worst_HE	1	1	0	3	Y	NA	NA	NA	1	1	0	2+				CCMSLIB00006586796	Suspect related to (2-{[3-(hexadecanoyloxy)-2-[icosa-5,8,11,14-tetraenoyloxy]propyl phosphonato]oxy}ethyl)trimethylazanium (predicted molecular formula: C41H82N3O10P) with delta m/z 26.016 (putative explanation: Acetaldehyde +26|Ala->Pro substitution|unspecified; atomic difference: 2C,2H|2C,2H|2C,2H)	LC-ESI	qTof	Crude
250	633.258	5.09065	s102_BB8_01_51048.mzXML Peak area	0	0	2_b	s102_BB8_01_51048.mzXML	102	plate1_2x	2x	data	s102	BB8	51048	Post-P	post	peripheral	b	F		52	Y	N	Alcohol	N	Y	persistent_HE	worsening_HE	worst_HE	1	1	0	3	Y	NA	NA	NA	1	1	0	2+				CCMSLIB00006656358	Suspect related to Spectral Match to Bilirubin from METLIN (predicted molecular formula: C33H36N4O9) with delta m/z 47.985 (putative explanation: cysteine oxidation to cysteic acid; atomic difference: 3O)	LC-ESI	qTof	Crude
251	429.373	9.87418	s102_BB8_01_51048.mzXML Peak area	16500.2	4.21752	2_b	s102_BB8_01_51048.mzXML	102	plate1_2x	2x	data	s102	BB8	51048	Post-P	post	peripheral	b	F		52	Y	N	Alcohol	N	Y	persistent_HE	worsening_HE	worst_HE	1	1	0	3	Y	NA	NA	NA	1	1	0	2+				CCMSLIB00006617099	Suspect related to Lithocholic acid (predicted molecular formula: C29H50O3) with delta m/z 70.078 (putative explanation: unspecified; atomic difference: 5C,10H)	ESI	Orbitrap	Crude
254	311.147	11.7799	s102_BB8_01_51048.mzXML Peak area	0	0	2_b	s102_BB8_01_51048.mzXML	102	plate1_2x	2x	data	s102	BB8	51048	Post-P	post	peripheral	b	F		52	Y	N	Alcohol	N	Y	persistent_HE	worsening_HE	worst_HE	1	1	0	3	Y	NA	NA	NA	1	1	0	2+				NA	NA	NA	NA	NA
255	385.183	11.7532	s102_BB8_01_51048.mzXML Peak area	195508	5.29117	2_b	s102_BB8_01_51048.mzXML	102	plate1_2x	2x	data	s102	BB8	51048	Post-P	post	peripheral	b	F		52	Y	N	Alcohol	N	Y	persistent_HE	worsening_HE	worst_HE	1	1	0	3	Y	NA	NA	NA	1	1	0	2+				NA	NA	NA	NA	NA
256	455.225	11.9783	s102_BB8_01_51048.mzXML Peak area	299237	5.47602	2_b	s102_BB8_01_51048.mzXML	102	plate1_2x	2x	data	s102	BB8	51048	Post-P	post	peripheral	b	F		52	Y	N	Alcohol	N	Y	persistent_HE	worsening_HE	worst_HE	1	1	0	3	Y	NA	NA	NA	1	1	0	2+				NA	NA	NA	NA	NA
257	515.247	9.90158	s102_BB8_01_51048.mzXML Peak area	145637	5.16328	2_b	s102_BB8_01_51048.mzXML	102	plate1_2x	2x	data	s102	BB8	51048	Post-P	post	peripheral	b	F		52	Y	N	Alcohol	N	Y	persistent_HE	worsening_HE	worst_HE	1	1	0	3	Y	NA	NA	NA	1	1	0	2+				NA	NA	NA	NA	NA
265	369.188	11.9345	s102_BB8_01_51048.mzXML Peak area	570700	5.75641	2_b	s102_BB8_01_51048.mzXML	102	plate1_2x	2x	data	s102	BB8	51048	Post-P	post	peripheral	b	F		52	Y	N	Alcohol	N	Y	persistent_HE	worsening_HE	worst_HE	1	1	0	3	Y	NA	NA	NA	1	1	0	2+				NA	NA	NA	NA	NA
266	283.264	8.40278	s102_BB8_01_51048.mzXML Peak area	53614.1	4.72929	2_b	s102_BB8_01_51048.mzXML	102	plate1_2x	2x	data	s102	BB8	51048	Post-P	post	peripheral	b	F		52	Y	N	Alcohol	N	Y	persistent_HE	worsening_HE	worst_HE	1	1	0	3	Y	NA	NA	NA	1	1	0	2+				CCMSLIB00006595651	Suspect related to 1-Stearoyl-2-hydroxy-sn-glycero-3-phosphocholine (predicted molecular formula: unknown) with delta m/z -28.031 (putative explanation: Met->Cys substitution|Val->Ala substitution; atomic difference: -2C,-4H|-2C,-4H)	ESI	Ion Trap	Crude
267	499.251	9.74865	s102_BB8_01_51048.mzXML Peak area	444297	5.64767	2_b	s102_BB8_01_51048.mzXML	102	plate1_2x	2x	data	s102	BB8	51048	Post-P	post	peripheral	b	F		52	Y	N	Alcohol	N	Y	persistent_HE	worsening_HE	worst_HE	1	1	0	3	Y	NA	NA	NA	1	1	0	2+				NA	NA	NA	NA	NA
268	555.277	11.8276	s102_BB8_01_51048.mzXML Peak area	149713	5.17526	2_b	s102_BB8_01_51048.mzXML	102	plate1_2x	2x	data	s102	BB8	51048	Post-P	post	peripheral	b	F		52	Y	N	Alcohol	N	Y	persistent_HE	worsening_HE	worst_HE	1	1	0	3	Y	NA	NA	NA	1	1	0	2+				NA	NA	NA	NA	NA
269	782.569	9.668	s102_BB8_01_51048.mzXML Peak area	0	0	2_b	s102_BB8_01_51048.mzXML	102	plate1_2x	2x	data	s102	BB8	51048	Post-P	post	peripheral	b	F		52	Y	N	Alcohol	N	Y	persistent_HE	worsening_HE	worst_HE	1	1	0	3	Y	NA	NA	NA	1	1	0	2+				CCMSLIB00006672723	Suspect related to trimethyl(2-{[2-[octadec-11-enoyloxy]-3-[octadec-9-enoyloxy]propyl phosphonato]oxy}ethyl)azanium (predicted molecular formula: C40H76N7O6P) with delta m/z -4.031 (putative explanation: unspecified; atomic difference: unspecified)	LC-ESI	qTof	Crude
273	385.184	9.90178	s102_BB8_01_51048.mzXML Peak area	218864	5.34018	2_b	s102_BB8_01_51048.mzXML	102	plate1_2x	2x	data	s102	BB8	51048	Post-P	post	peripheral	b	F		52	Y	N	Alcohol	N	Y	persistent_HE	worsening_HE	worst_HE	1	1	0	3	Y	NA	NA	NA	1	1	0	2+				NA	NA	NA	NA	NA
274	611.292	6.50987	s102_BB8_01_51048.mzXML Peak area	42791.2	4.63136	2_b	s102_BB8_01_51048.mzXML	102	plate1_2x	2x	data	s102	BB8	51048	Post-P	post	peripheral	b	F		52	Y	N	Alcohol	N	Y	persistent_HE	worsening_HE	worst_HE	1	1	0	3	Y	NA	NA	NA	1	1	0	2+				NA	NA	NA	NA	NA
275	760.586	9.92065	s102_BB8_01_51048.mzXML Peak area	19064	4.28024	2_b	s102_BB8_01_51048.mzXML	102	plate1_2x	2x	data	s102	BB8	51048	Post-P	post	peripheral	b	F		52	Y	N	Alcohol	N	Y	persistent_HE	worsening_HE	worst_HE	1	1	0	3	Y	NA	NA	NA	1	1	0	2+				CCMSLIB00006643807	Suspect related to PC(P-16:0/20:5); [M+H]+ C44H79N1O7P1 (predicted molecular formula: C42H82NO8P) with delta m/z -2.964 (putative explanation: unspecified; atomic difference: unspecified)	LC-ESI	Orbitrap	Crude
276	323.147	9.76179	s102_BB8_01_51048.mzXML Peak area	316284	5.50008	2_b	s102_BB8_01_51048.mzXML	102	plate1_2x	2x	data	s102	BB8	51048	Post-P	post	peripheral	b	F		52	Y	N	Alcohol	N	Y	persistent_HE	worsening_HE	worst_HE	1	1	0	3	Y	NA	NA	NA	1	1	0	2+				NA	NA	NA	NA	NA
278	557.291	10.0596	s102_BB8_01_51048.mzXML Peak area	96080.3	4.98264	2_b	s102_BB8_01_51048.mzXML	102	plate1_2x	2x	data	s102	BB8	51048	Post-P	post	peripheral	b	F		52	Y	N	Alcohol	N	Y	persistent_HE	worsening_HE	worst_HE	1	1	0	3	Y	NA	NA	NA	1	1	0	2+				NA	NA	NA	NA	NA
279	813.683	9.06405	s102_BB8_01_51048.mzXML Peak area	37442.4	4.57338	2_b	s102_BB8_01_51048.mzXML	102	plate1_2x	2x	data	s102	BB8	51048	Post-P	post	peripheral	b	F		52	Y	N	Alcohol	N	Y	persistent_HE	worsening_HE	worst_HE	1	1	0	3	Y	NA	NA	NA	1	1	0	2+				CCMSLIB00006652060	Suspect related to Spectral Match to 1-Octadecanoyl-2-octadecenoyl-sn-glycero-3-phosphocholine from NIST14 (predicted molecular formula: C45H95N2O6P) with delta m/z 3.084 (putative explanation: unspecified; atomic difference: unspecified)	ESI	qTof	Crude
280	813.683	8.88947	s102_BB8_01_51048.mzXML Peak area	38167.6	4.58171	2_b	s102_BB8_01_51048.mzXML	102	plate1_2x	2x	data	s102	BB8	51048	Post-P	post	peripheral	b	F		52	Y	N	Alcohol	N	Y	persistent_HE	worsening_HE	worst_HE	1	1	0	3	Y	NA	NA	NA	1	1	0	2+				CCMSLIB00006656066	Suspect related to Spectral Match to Arachidonoylthio-PC from NIST14 (predicted molecular formula: C46H93N4O5P) with delta m/z 29.1 (putative explanation: unspecified; atomic difference: unspecified)	ESI	qTof	Crude
281	813.683	9.31214	s102_BB8_01_51048.mzXML Peak area	23158.4	4.36473	2_b	s102_BB8_01_51048.mzXML	102	plate1_2x	2x	data	s102	BB8	51048	Post-P	post	peripheral	b	F		52	Y	N	Alcohol	N	Y	persistent_HE	worsening_HE	worst_HE	1	1	0	3	Y	NA	NA	NA	1	1	0	2+				CCMSLIB00006656066	Suspect related to Spectral Match to Arachidonoylthio-PC from NIST14 (predicted molecular formula: C46H93N4O5P) with delta m/z 29.1 (putative explanation: unspecified; atomic difference: unspecified)	ESI	qTof	Crude
282	813.683	8.70365	s102_BB8_01_51048.mzXML Peak area	40144.6	4.60364	2_b	s102_BB8_01_51048.mzXML	102	plate1_2x	2x	data	s102	BB8	51048	Post-P	post	peripheral	b	F		52	Y	N	Alcohol	N	Y	persistent_HE	worsening_HE	worst_HE	1	1	0	3	Y	NA	NA	NA	1	1	0	2+				CCMSLIB00006652060	Suspect related to Spectral Match to 1-Octadecanoyl-2-octadecenoyl-sn-glycero-3-phosphocholine from NIST14 (predicted molecular formula: C45H95N2O6P) with delta m/z 3.084 (putative explanation: unspecified; atomic difference: unspecified)	ESI	qTof	Crude
283	732.554	9.70456	s102_BB8_01_51048.mzXML Peak area	454377	5.65742	2_b	s102_BB8_01_51048.mzXML	102	plate1_2x	2x	data	s102	BB8	51048	Post-P	post	peripheral	b	F		52	Y	N	Alcohol	N	Y	persistent_HE	worsening_HE	worst_HE	1	1	0	3	Y	NA	NA	NA	1	1	0	2+				CCMSLIB00006586961	Suspect related to (2-{[3-(hexadecanoyloxy)-2-[octadeca-9,12-dienoyloxy]propyl phosphonato]oxy}ethyl)trimethylazanium (predicted molecular formula: C39H79N3O5P2) with delta m/z -26.015 (putative explanation: Pro->Ala substitution|unspecified; atomic difference: -2C,-2H|-2C,-2H)	LC-ESI	qTof	Crude
284	734.567	9.6394	s102_BB8_01_51048.mzXML Peak area	7824.2	3.8935	2_b	s102_BB8_01_51048.mzXML	102	plate1_2x	2x	data	s102	BB8	51048	Post-P	post	peripheral	b	F		52	Y	N	Alcohol	N	Y	persistent_HE	worsening_HE	worst_HE	1	1	0	3	Y	NA	NA	NA	1	1	0	2+				CCMSLIB00006626896	Suspect related to Massbank:PR310845 LPC 18:1 (predicted molecular formula: C37H71N11O4) with delta m/z 212.213 (putative explanation: unspecified; atomic difference: unspecified)	ESI	qTof	Crude
285	813.683	8.98507	s102_BB8_01_51048.mzXML Peak area	31159.8	4.49361	2_b	s102_BB8_01_51048.mzXML	102	plate1_2x	2x	data	s102	BB8	51048	Post-P	post	peripheral	b	F		52	Y	N	Alcohol	N	Y	persistent_HE	worsening_HE	worst_HE	1	1	0	3	Y	NA	NA	NA	1	1	0	2+				CCMSLIB00006656066	Suspect related to Spectral Match to Arachidonoylthio-PC from NIST14 (predicted molecular formula: C46H93N4O5P) with delta m/z 29.1 (putative explanation: unspecified; atomic difference: unspecified)	ESI	qTof	Crude
287	381.188	12.0421	s102_BB8_01_51048.mzXML Peak area	261600	5.41764	2_b	s102_BB8_01_51048.mzXML	102	plate1_2x	2x	data	s102	BB8	51048	Post-P	post	peripheral	b	F		52	Y	N	Alcohol	N	Y	persistent_HE	worsening_HE	worst_HE	1	1	0	3	Y	NA	NA	NA	1	1	0	2+				NA	NA	NA	NA	NA
288	441.21	9.90304	s102_BB8_01_51048.mzXML Peak area	587458	5.76898	2_b	s102_BB8_01_51048.mzXML	102	plate1_2x	2x	data	s102	BB8	51048	Post-P	post	peripheral	b	F		52	Y	N	Alcohol	N	Y	persistent_HE	worsening_HE	worst_HE	1	1	0	3	Y	NA	NA	NA	1	1	0	2+				NA	NA	NA	NA	NA
291	812.614	9.14212	s102_BB8_01_51048.mzXML Peak area	7636.28	3.88294	2_b	s102_BB8_01_51048.mzXML	102	plate1_2x	2x	data	s102	BB8	51048	Post-P	post	peripheral	b	F		52	Y	N	Alcohol	N	Y	persistent_HE	worsening_HE	worst_HE	1	1	0	3	Y	NA	NA	NA	1	1	0	2+				CCMSLIB00006643654	Suspect related to PC(18:1/20:1); [M+H]+ C46H89N1O8P1 (predicted molecular formula: C61H79) with delta m/z -0.999 (putative explanation: unspecified; atomic difference: unspecified)	LC-ESI	Orbitrap	Crude
292	812.615	8.9187	s102_BB8_01_51048.mzXML Peak area	5893.88	3.77047	2_b	s102_BB8_01_51048.mzXML	102	plate1_2x	2x	data	s102	BB8	51048	Post-P	post	peripheral	b	F		52	Y	N	Alcohol	N	Y	persistent_HE	worsening_HE	worst_HE	1	1	0	3	Y	NA	NA	NA	1	1	0	2+				CCMSLIB00006643654	Suspect related to PC(18:1/20:1); [M+H]+ C46H89N1O8P1 (predicted molecular formula: C61H79) with delta m/z -0.999 (putative explanation: unspecified; atomic difference: unspecified)	LC-ESI	Orbitrap	Crude
293	744.557	9.67729	s102_BB8_01_51048.mzXML Peak area	68701.2	4.83697	2_b	s102_BB8_01_51048.mzXML	102	plate1_2x	2x	data	s102	BB8	51048	Post-P	post	peripheral	b	F		52	Y	N	Alcohol	N	Y	persistent_HE	worsening_HE	worst_HE	1	1	0	3	Y	NA	NA	NA	1	1	0	2+				CCMSLIB00006651099	Suspect related to Spectral Match to 1-Hexadecyl-2-(9Z-octadecenoyl)-sn-glycero-3-phosphocholine from NIST14 (predicted molecular formula: C35H78N5O9P) with delta m/z -2.052 (putative explanation: unspecified; atomic difference: unspecified)	ESI	Orbitrap	Crude
295	806.57	8.93806	s102_BB8_01_51048.mzXML Peak area	20770.3	4.31746	2_b	s102_BB8_01_51048.mzXML	102	plate1_2x	2x	data	s102	BB8	51048	Post-P	post	peripheral	b	F		52	Y	N	Alcohol	N	Y	persistent_HE	worsening_HE	worst_HE	1	1	0	3	Y	NA	NA	NA	1	1	0	2+				CCMSLIB00006650323	Suspect related to Spectral Match to 1-Hexadecanoyl-2-(9Z-octadecenoyl)-sn-glycero-3-phosphocholine from NIST14 (predicted molecular formula: C46H80NO8P) with delta m/z 45.985 (putative explanation: Beta-methylthiolation|Gly->Cys substitution; atomic difference: 1C,2H,1S|1C,2H,1S)	ESI	Orbitrap	Crude
296	172.072	0.718492	s102_BB8_01_51048.mzXML Peak area	387.377	2.58925	2_b	s102_BB8_01_51048.mzXML	102	plate1_2x	2x	data	s102	BB8	51048	Post-P	post	peripheral	b	F		52	Y	N	Alcohol	N	Y	persistent_HE	worsening_HE	worst_HE	1	1	0	3	Y	NA	NA	NA	1	1	0	2+				CCMSLIB00000207438	Massbank:EA019713 Metronidazole|2-Methyl-5-nitroimidazole-1-ethanol|2-(2-methyl-5-nitro-1-imidazolyl)ethanol	ESI	LC-ESI-ITFT	Isolated
297	518.171	4.1651	s102_BB8_01_51048.mzXML Peak area	0	0	2_b	s102_BB8_01_51048.mzXML	102	plate1_2x	2x	data	s102	BB8	51048	Post-P	post	peripheral	b	F		52	Y	N	Alcohol	N	Y	persistent_HE	worsening_HE	worst_HE	1	1	0	3	Y	NA	NA	NA	1	1	0	2+				CCMSLIB00000221069	ReSpect:PT103220 Piperacillin sodium salt|Pentcillin|Pipracil|Pipril|(2S,5R,6R)-6-[[(2S)-2-[(4-ethyl-2,3-dioxopiperazine-1-carbonyl)amino]-2-phenylacetyl]amino]-3,3-dimethyl-7-oxo-4-thia-1-azabicyclo[3.2.0]heptane-2-c	ESI	LC-Q-TOF/MS	Isolated
298	193.094	0.98713	s102_BB8_01_51048.mzXML Peak area	0	0	2_b	s102_BB8_01_51048.mzXML	102	plate1_2x	2x	data	s102	BB8	51048	Post-P	post	peripheral	b	F		52	Y	N	Alcohol	N	Y	persistent_HE	worsening_HE	worst_HE	1	1	0	3	Y	NA	NA	NA	1	1	0	2+				NA	NA	NA	NA	NA
299	332.141	2.96467	s102_BB8_01_51048.mzXML Peak area	0	0	2_b	s102_BB8_01_51048.mzXML	102	plate1_2x	2x	data	s102	BB8	51048	Post-P	post	peripheral	b	F		52	Y	N	Alcohol	N	Y	persistent_HE	worsening_HE	worst_HE	1	1	0	3	Y	NA	NA	NA	1	1	0	2+				CCMSLIB00006617535	Suspect related to MLS001076496-01!ENROFLOXACIN (predicted molecular formula: C19H17N5O) with delta m/z -28.031 (putative explanation: Met->Cys substitution|Val->Ala substitution; atomic difference: -2C,-4H|-2C,-4H)	LC-ESI	qTof	Crude
300	124.086	10.3062	s102_BB8_01_51048.mzXML Peak area	4.38005e+06	6.64148	2_b	s102_BB8_01_51048.mzXML	102	plate1_2x	2x	data	s102	BB8	51048	Post-P	post	peripheral	b	F		52	Y	N	Alcohol	N	Y	persistent_HE	worsening_HE	worst_HE	1	1	0	3	Y	NA	NA	NA	1	1	0	2+				NA	NA	NA	NA	NA
301	572.179	4.21359	s102_BB8_01_51048.mzXML Peak area	339.791	2.53249	2_b	s102_BB8_01_51048.mzXML	102	plate1_2x	2x	data	s102	BB8	51048	Post-P	post	peripheral	b	F		52	Y	N	Alcohol	N	Y	persistent_HE	worsening_HE	worst_HE	1	1	0	3	Y	NA	NA	NA	1	1	0	2+				NA	NA	NA	NA	NA
303	294.575	4.22574	s102_BB8_01_51048.mzXML Peak area	0	0	2_b	s102_BB8_01_51048.mzXML	102	plate1_2x	2x	data	s102	BB8	51048	Post-P	post	peripheral	b	F		52	Y	N	Alcohol	N	Y	persistent_HE	worsening_HE	worst_HE	1	1	0	3	Y	NA	NA	NA	1	1	0	2+				NA	NA	NA	NA	NA
304	257.248	8.28414	s102_BB8_01_51048.mzXML Peak area	62136.5	4.79335	2_b	s102_BB8_01_51048.mzXML	102	plate1_2x	2x	data	s102	BB8	51048	Post-P	post	peripheral	b	F		52	Y	N	Alcohol	N	Y	persistent_HE	worsening_HE	worst_HE	1	1	0	3	Y	NA	NA	NA	1	1	0	2+				NA	NA	NA	NA	NA
306	469.389	8.38843	s102_BB8_01_51048.mzXML Peak area	4398.67	3.64342	2_b	s102_BB8_01_51048.mzXML	102	plate1_2x	2x	data	s102	BB8	51048	Post-P	post	peripheral	b	F		52	Y	N	Alcohol	N	Y	persistent_HE	worsening_HE	worst_HE	1	1	0	3	Y	NA	NA	NA	1	1	0	2+				NA	NA	NA	NA	NA
307	604.205	4.27312	s102_BB8_01_51048.mzXML Peak area	302.938	2.48278	2_b	s102_BB8_01_51048.mzXML	102	plate1_2x	2x	data	s102	BB8	51048	Post-P	post	peripheral	b	F		52	Y	N	Alcohol	N	Y	persistent_HE	worsening_HE	worst_HE	1	1	0	3	Y	NA	NA	NA	1	1	0	2+				NA	NA	NA	NA	NA
308	521.419	8.30473	s102_BB8_01_51048.mzXML Peak area	9983.64	3.99933	2_b	s102_BB8_01_51048.mzXML	102	plate1_2x	2x	data	s102	BB8	51048	Post-P	post	peripheral	b	F		52	Y	N	Alcohol	N	Y	persistent_HE	worsening_HE	worst_HE	1	1	0	3	Y	NA	NA	NA	1	1	0	2+				NA	NA	NA	NA	NA
312	205.131	3.58898	s102_BB8_01_51048.mzXML Peak area	14719.7	4.16793	2_b	s102_BB8_01_51048.mzXML	102	plate1_2x	2x	data	s102	BB8	51048	Post-P	post	peripheral	b	F		52	Y	N	Alcohol	N	Y	persistent_HE	worsening_HE	worst_HE	1	1	0	3	Y	NA	NA	NA	1	1	0	2+				NA	NA	NA	NA	NA
313	183.149	3.58944	s102_BB8_01_51048.mzXML Peak area	7459.17	3.87275	2_b	s102_BB8_01_51048.mzXML	102	plate1_2x	2x	data	s102	BB8	51048	Post-P	post	peripheral	b	F		52	Y	N	Alcohol	N	Y	persistent_HE	worsening_HE	worst_HE	1	1	0	3	Y	NA	NA	NA	1	1	0	2+				NA	NA	NA	NA	NA
314	544.339	6.27647	s102_BB8_01_51048.mzXML Peak area	43018.6	4.63367	2_b	s102_BB8_01_51048.mzXML	102	plate1_2x	2x	data	s102	BB8	51048	Post-P	post	peripheral	b	F		52	Y	N	Alcohol	N	Y	persistent_HE	worsening_HE	worst_HE	1	1	0	3	Y	NA	NA	NA	1	1	0	2+				CCMSLIB00006662678	Suspect related to Spectral Match to PAF C-16 from NIST14 (predicted molecular formula: C32H50NO4P) with delta m/z 19.989 (putative explanation: tryptophan oxidation to hydroxykynurenin; atomic difference: -1C,2O)	ESI	qTof	Crude
315	156.138	3.59311	s102_BB8_01_51048.mzXML Peak area	6858.1	3.83627	2_b	s102_BB8_01_51048.mzXML	102	plate1_2x	2x	data	s102	BB8	51048	Post-P	post	peripheral	b	F		52	Y	N	Alcohol	N	Y	persistent_HE	worsening_HE	worst_HE	1	1	0	3	Y	NA	NA	NA	1	1	0	2+				NA	NA	NA	NA	NA
316	862.625	9.45058	s102_BB8_01_51048.mzXML Peak area	27397.2	4.43772	2_b	s102_BB8_01_51048.mzXML	102	plate1_2x	2x	data	s102	BB8	51048	Post-P	post	peripheral	b	F		52	Y	N	Alcohol	N	Y	persistent_HE	worsening_HE	worst_HE	1	1	0	3	Y	NA	NA	NA	1	1	0	2+				CCMSLIB00001058187	C16 Lactosyl Ceramide (d18:1/16:0)	LC-ESI	qTof	Commercial
317	573.288	11.8393	s102_BB8_01_51048.mzXML Peak area	124709	5.0959	2_b	s102_BB8_01_51048.mzXML	102	plate1_2x	2x	data	s102	BB8	51048	Post-P	post	peripheral	b	F		52	Y	N	Alcohol	N	Y	persistent_HE	worsening_HE	worst_HE	1	1	0	3	Y	NA	NA	NA	1	1	0	2+				NA	NA	NA	NA	NA
318	673.527	8.75424	s102_BB8_01_51048.mzXML Peak area	0	0	2_b	s102_BB8_01_51048.mzXML	102	plate1_2x	2x	data	s102	BB8	51048	Post-P	post	peripheral	b	F		52	Y	N	Alcohol	N	Y	persistent_HE	worsening_HE	worst_HE	1	1	0	3	Y	NA	NA	NA	1	1	0	2+				NA	NA	NA	NA	NA
320	544.337	6.66533	s102_BB8_01_51048.mzXML Peak area	7829.94	3.89381	2_b	s102_BB8_01_51048.mzXML	102	plate1_2x	2x	data	s102	BB8	51048	Post-P	post	peripheral	b	F		52	Y	N	Alcohol	N	Y	persistent_HE	worsening_HE	worst_HE	1	1	0	3	Y	NA	NA	NA	1	1	0	2+				CCMSLIB00006649793	Suspect related to Spectral Match to 1-Arachidoyl-2-hydroxy-sn-glycero-3-phosphocholine from NIST14 (predicted molecular formula: C29H43N7O2) with delta m/z -30.057 (putative explanation: unspecified; atomic difference: unspecified)	ESI	Orbitrap	Crude
321	445.367	10.0231	s102_BB8_01_51048.mzXML Peak area	26276.6	4.41959	2_b	s102_BB8_01_51048.mzXML	102	plate1_2x	2x	data	s102	BB8	51048	Post-P	post	peripheral	b	F		52	Y	N	Alcohol	N	Y	persistent_HE	worsening_HE	worst_HE	1	1	0	3	Y	NA	NA	NA	1	1	0	2+				NA	NA	NA	NA	NA
324	787.604	8.76738	s102_BB8_01_51048.mzXML Peak area	347337	5.54075	2_b	s102_BB8_01_51048.mzXML	102	plate1_2x	2x	data	s102	BB8	51048	Post-P	post	peripheral	b	F		52	Y	N	Alcohol	N	Y	persistent_HE	worsening_HE	worst_HE	1	1	0	3	Y	NA	NA	NA	1	1	0	2+				CCMSLIB00006652322	Suspect related to Spectral Match to 1-Oleoyl-2-palmitoyl-sn-glycero-3-phosphocholine from NIST14 (predicted molecular formula: C55H78O3) with delta m/z 27.02 (putative explanation: unspecified; atomic difference: unspecified)	ESI	Orbitrap	Crude
325	124.086	10.6579	s102_BB8_01_51048.mzXML Peak area	2.68361e+06	6.42872	2_b	s102_BB8_01_51048.mzXML	102	plate1_2x	2x	data	s102	BB8	51048	Post-P	post	peripheral	b	F		52	Y	N	Alcohol	N	Y	persistent_HE	worsening_HE	worst_HE	1	1	0	3	Y	NA	NA	NA	1	1	0	2+				NA	NA	NA	NA	NA
331	810.599	9.49606	s102_BB8_01_51048.mzXML Peak area	9551.76	3.98013	2_b	s102_BB8_01_51048.mzXML	102	plate1_2x	2x	data	s102	BB8	51048	Post-P	post	peripheral	b	F		52	Y	N	Alcohol	N	Y	persistent_HE	worsening_HE	worst_HE	1	1	0	3	Y	NA	NA	NA	1	1	0	2+				CCMSLIB00006650468	Suspect related to Spectral Match to 1-Hexadecanoyl-2-(9Z-octadecenoyl)-sn-glycero-3-phosphocholine from NIST14 (predicted molecular formula: C48H77N5O4) with delta m/z 28.021 (putative explanation: unspecified; atomic difference: unspecified)	ESI	Orbitrap	Crude
332	499.251	9.98861	s102_BB8_01_51048.mzXML Peak area	148070	5.17047	2_b	s102_BB8_01_51048.mzXML	102	plate1_2x	2x	data	s102	BB8	51048	Post-P	post	peripheral	b	F		52	Y	N	Alcohol	N	Y	persistent_HE	worsening_HE	worst_HE	1	1	0	3	Y	NA	NA	NA	1	1	0	2+				NA	NA	NA	NA	NA
333	810.599	9.71176	s102_BB8_01_51048.mzXML Peak area	23045.1	4.3626	2_b	s102_BB8_01_51048.mzXML	102	plate1_2x	2x	data	s102	BB8	51048	Post-P	post	peripheral	b	F		52	Y	N	Alcohol	N	Y	persistent_HE	worsening_HE	worst_HE	1	1	0	3	Y	NA	NA	NA	1	1	0	2+				CCMSLIB00006650468	Suspect related to Spectral Match to 1-Hexadecanoyl-2-(9Z-octadecenoyl)-sn-glycero-3-phosphocholine from NIST14 (predicted molecular formula: C48H77N5O4) with delta m/z 28.021 (putative explanation: unspecified; atomic difference: unspecified)	ESI	Orbitrap	Crude
334	540.176	3.40833	s102_BB8_01_51048.mzXML Peak area	0	0	2_b	s102_BB8_01_51048.mzXML	102	plate1_2x	2x	data	s102	BB8	51048	Post-P	post	peripheral	b	F		52	Y	N	Alcohol	N	Y	persistent_HE	worsening_HE	worst_HE	1	1	0	3	Y	NA	NA	NA	1	1	0	2+				NA	NA	NA	NA	NA
335	1046.8	2.31593	s102_BB8_01_51048.mzXML Peak area	24713	4.39294	2_b	s102_BB8_01_51048.mzXML	102	plate1_2x	2x	data	s102	BB8	51048	Post-P	post	peripheral	b	F		52	Y	N	Alcohol	N	Y	persistent_HE	worsening_HE	worst_HE	1	1	0	3	Y	NA	NA	NA	1	1	0	2+				NA	NA	NA	NA	NA
336	1046.8	2.49766	s102_BB8_01_51048.mzXML Peak area	12520.5	4.09766	2_b	s102_BB8_01_51048.mzXML	102	plate1_2x	2x	data	s102	BB8	51048	Post-P	post	peripheral	b	F		52	Y	N	Alcohol	N	Y	persistent_HE	worsening_HE	worst_HE	1	1	0	3	Y	NA	NA	NA	1	1	0	2+				NA	NA	NA	NA	NA
337	768.556	8.81007	s102_BB8_01_51048.mzXML Peak area	17225.4	4.23619	2_b	s102_BB8_01_51048.mzXML	102	plate1_2x	2x	data	s102	BB8	51048	Post-P	post	peripheral	b	F		52	Y	N	Alcohol	N	Y	persistent_HE	worsening_HE	worst_HE	1	1	0	3	Y	NA	NA	NA	1	1	0	2+				CCMSLIB00006586189	Suspect related to (2-aminoethoxy)[2-[icosa-5.8.11.14-tetraenoyloxy]-3-[octadec-11-enoyloxy]propoxy]phosphinic acid (predicted molecular formula: C40H73N5O9) with delta m/z 2.016 (putative explanation: Pro->Val substitution|reduction; atomic difference: 2H|2H)	LC-ESI	qTof	Crude
338	788.613	9.08947	s102_BB8_01_51048.mzXML Peak area	66664.6	4.8239	2_b	s102_BB8_01_51048.mzXML	102	plate1_2x	2x	data	s102	BB8	51048	Post-P	post	peripheral	b	F		52	Y	N	Alcohol	N	Y	persistent_HE	worsening_HE	worst_HE	1	1	0	3	Y	NA	NA	NA	1	1	0	2+				CCMSLIB00006643809	Suspect related to PC(P-16:0/20:5); [M+H]+ C44H79N1O7P1 (predicted molecular formula: C45H82N5O4P) with delta m/z 25.069 (putative explanation: unspecified; atomic difference: unspecified)	LC-ESI	Orbitrap	Crude
339	756.554	8.37663	s102_BB8_01_51048.mzXML Peak area	17003.2	4.23055	2_b	s102_BB8_01_51048.mzXML	102	plate1_2x	2x	data	s102	BB8	51048	Post-P	post	peripheral	b	F		52	Y	N	Alcohol	N	Y	persistent_HE	worsening_HE	worst_HE	1	1	0	3	Y	NA	NA	NA	1	1	0	2+				NA	NA	NA	NA	NA
340	585.272	3.89152	s102_BB8_01_51048.mzXML Peak area	2931.77	3.46728	2_b	s102_BB8_01_51048.mzXML	102	plate1_2x	2x	data	s102	BB8	51048	Post-P	post	peripheral	b	F		52	Y	N	Alcohol	N	Y	persistent_HE	worsening_HE	worst_HE	1	1	0	3	Y	NA	NA	NA	1	1	0	2+				NA	NA	NA	NA	NA
341	756.554	8.49231	s102_BB8_01_51048.mzXML Peak area	11367.2	4.05569	2_b	s102_BB8_01_51048.mzXML	102	plate1_2x	2x	data	s102	BB8	51048	Post-P	post	peripheral	b	F		52	Y	N	Alcohol	N	Y	persistent_HE	worsening_HE	worst_HE	1	1	0	3	Y	NA	NA	NA	1	1	0	2+				NA	NA	NA	NA	NA
342	756.554	8.14927	s102_BB8_01_51048.mzXML Peak area	44815.5	4.65144	2_b	s102_BB8_01_51048.mzXML	102	plate1_2x	2x	data	s102	BB8	51048	Post-P	post	peripheral	b	F		52	Y	N	Alcohol	N	Y	persistent_HE	worsening_HE	worst_HE	1	1	0	3	Y	NA	NA	NA	1	1	0	2+				NA	NA	NA	NA	NA
344	441.21	11.7919	s102_BB8_01_51048.mzXML Peak area	0	0	2_b	s102_BB8_01_51048.mzXML	102	plate1_2x	2x	data	s102	BB8	51048	Post-P	post	peripheral	b	F		52	Y	N	Alcohol	N	Y	persistent_HE	worsening_HE	worst_HE	1	1	0	3	Y	NA	NA	NA	1	1	0	2+				NA	NA	NA	NA	NA
345	215.017	0.297239	s102_BB8_01_51048.mzXML Peak area	43225.9	4.63575	2_b	s102_BB8_01_51048.mzXML	102	plate1_2x	2x	data	s102	BB8	51048	Post-P	post	peripheral	b	F		52	Y	N	Alcohol	N	Y	persistent_HE	worsening_HE	worst_HE	1	1	0	3	Y	NA	NA	NA	1	1	0	2+				NA	NA	NA	NA	NA
346	303.581	3.43614	s102_BB8_01_51048.mzXML Peak area	0	0	2_b	s102_BB8_01_51048.mzXML	102	plate1_2x	2x	data	s102	BB8	51048	Post-P	post	peripheral	b	F		52	Y	N	Alcohol	N	Y	persistent_HE	worsening_HE	worst_HE	1	1	0	3	Y	NA	NA	NA	1	1	0	2+				NA	NA	NA	NA	NA
347	555.278	9.68818	s102_BB8_01_51048.mzXML Peak area	199323	5.29956	2_b	s102_BB8_01_51048.mzXML	102	plate1_2x	2x	data	s102	BB8	51048	Post-P	post	peripheral	b	F		52	Y	N	Alcohol	N	Y	persistent_HE	worsening_HE	worst_HE	1	1	0	3	Y	NA	NA	NA	1	1	0	2+				NA	NA	NA	NA	NA
350	595.493	8.93107	s102_BB8_01_51048.mzXML Peak area	7578.95	3.87967	2_b	s102_BB8_01_51048.mzXML	102	plate1_2x	2x	data	s102	BB8	51048	Post-P	post	peripheral	b	F		52	Y	N	Alcohol	N	Y	persistent_HE	worsening_HE	worst_HE	1	1	0	3	Y	NA	NA	NA	1	1	0	2+				NA	NA	NA	NA	NA
352	526.161	2.84112	s102_BB8_01_51048.mzXML Peak area	0	0	2_b	s102_BB8_01_51048.mzXML	102	plate1_2x	2x	data	s102	BB8	51048	Post-P	post	peripheral	b	F		52	Y	N	Alcohol	N	Y	persistent_HE	worsening_HE	worst_HE	1	1	0	3	Y	NA	NA	NA	1	1	0	2+				NA	NA	NA	NA	NA
354	812.615	9.03181	s102_BB8_01_51048.mzXML Peak area	3183.24	3.50301	2_b	s102_BB8_01_51048.mzXML	102	plate1_2x	2x	data	s102	BB8	51048	Post-P	post	peripheral	b	F		52	Y	N	Alcohol	N	Y	persistent_HE	worsening_HE	worst_HE	1	1	0	3	Y	NA	NA	NA	1	1	0	2+				CCMSLIB00006643654	Suspect related to PC(18:1/20:1); [M+H]+ C46H89N1O8P1 (predicted molecular formula: C61H79) with delta m/z -0.999 (putative explanation: unspecified; atomic difference: unspecified)	LC-ESI	Orbitrap	Crude
356	247.108	3.19024	s102_BB8_01_51048.mzXML Peak area	23025	4.36222	2_b	s102_BB8_01_51048.mzXML	102	plate1_2x	2x	data	s102	BB8	51048	Post-P	post	peripheral	b	F		52	Y	N	Alcohol	N	Y	persistent_HE	worsening_HE	worst_HE	1	1	0	3	Y	NA	NA	NA	1	1	0	2+				CCMSLIB00006613967	Suspect related to Gly-Trp (predicted molecular formula: C13H14N2O3) with delta m/z -15.011 (putative explanation: ISD (z+2)-series|Lys->Leu/Ile substitution|lactic acid from N-term Ser|unspecified; atomic difference: -1H,-1N|-1H,-1N|-1H,-1N|-1H,-1N)	ESI	qTof	Crude
357	698.234	3.74836	s102_BB8_01_51048.mzXML Peak area	204.438	2.31268	2_b	s102_BB8_01_51048.mzXML	102	plate1_2x	2x	data	s102	BB8	51048	Post-P	post	peripheral	b	F		52	Y	N	Alcohol	N	Y	persistent_HE	worsening_HE	worst_HE	1	1	0	3	Y	NA	NA	NA	1	1	0	2+				NA	NA	NA	NA	NA
358	188.07	3.22175	s102_BB8_01_51048.mzXML Peak area	1387.19	3.14245	2_b	s102_BB8_01_51048.mzXML	102	plate1_2x	2x	data	s102	BB8	51048	Post-P	post	peripheral	b	F		52	Y	N	Alcohol	N	Y	persistent_HE	worsening_HE	worst_HE	1	1	0	3	Y	NA	NA	NA	1	1	0	2+				CCMSLIB00006620167	Suspect related to Massbank:FIO00630 Tryptophan (predicted molecular formula: C11H9NO2) with delta m/z -17.026 (putative explanation: Isopeptide bond formation with loss of ammonia|Loss of ammonia|Pyro-glu from Q; atomic difference: -3H,-1N|-3H,-1N|-3H,-1N)	ESI	qTof	Crude
360	787.604	8.90343	s102_BB8_01_51048.mzXML Peak area	622498	5.79414	2_b	s102_BB8_01_51048.mzXML	102	plate1_2x	2x	data	s102	BB8	51048	Post-P	post	peripheral	b	F		52	Y	N	Alcohol	N	Y	persistent_HE	worsening_HE	worst_HE	1	1	0	3	Y	NA	NA	NA	1	1	0	2+				CCMSLIB00006652322	Suspect related to Spectral Match to 1-Oleoyl-2-palmitoyl-sn-glycero-3-phosphocholine from NIST14 (predicted molecular formula: C55H78O3) with delta m/z 27.02 (putative explanation: unspecified; atomic difference: unspecified)	ESI	Orbitrap	Crude
361	813.683	9.4401	s102_BB8_01_51048.mzXML Peak area	16980.1	4.22997	2_b	s102_BB8_01_51048.mzXML	102	plate1_2x	2x	data	s102	BB8	51048	Post-P	post	peripheral	b	F		52	Y	N	Alcohol	N	Y	persistent_HE	worsening_HE	worst_HE	1	1	0	3	Y	NA	NA	NA	1	1	0	2+				CCMSLIB00006656066	Suspect related to Spectral Match to Arachidonoylthio-PC from NIST14 (predicted molecular formula: C46H93N4O5P) with delta m/z 29.1 (putative explanation: unspecified; atomic difference: unspecified)	ESI	qTof	Crude
362	786.601	8.48863	s102_BB8_01_51048.mzXML Peak area	0	0	2_b	s102_BB8_01_51048.mzXML	102	plate1_2x	2x	data	s102	BB8	51048	Post-P	post	peripheral	b	F		52	Y	N	Alcohol	N	Y	persistent_HE	worsening_HE	worst_HE	1	1	0	3	Y	NA	NA	NA	1	1	0	2+				CCMSLIB00006586973	Suspect related to (2-{[3-(hexadecanoyloxy)-2-[octadeca-9,12-dienoyloxy]propyl phosphonato]oxy}ethyl)trimethylazanium (predicted molecular formula: C41H85O13) with delta m/z 28.031 (putative explanation: Acetaldehyde +28|Ala->Val substitution|Cys->Met substitution|Ethylation|di-Methylation; atomic difference: 2C,4H|2C,4H|2C,4H|2C,4H|2C,4H)	LC-ESI	qTof	Crude
364	705.59	8.51993	s102_BB8_01_51048.mzXML Peak area	44139.2	4.64483	2_b	s102_BB8_01_51048.mzXML	102	plate1_2x	2x	data	s102	BB8	51048	Post-P	post	peripheral	b	F		52	Y	N	Alcohol	N	Y	persistent_HE	worsening_HE	worst_HE	1	1	0	3	Y	NA	NA	NA	1	1	0	2+				CCMSLIB00006651444	Suspect related to Spectral Match to 1-Myristoyl-2-stearoyl-sn-glycero-3-phosphocholine from NIST14 (predicted molecular formula: C51H76O) with delta m/z -28.979 (putative explanation: unspecified; atomic difference: unspecified)	ESI	Orbitrap	Crude
366	703.575	7.34022	s102_BB8_01_51048.mzXML Peak area	27835.2	4.44461	2_b	s102_BB8_01_51048.mzXML	102	plate1_2x	2x	data	s102	BB8	51048	Post-P	post	peripheral	b	F		52	Y	N	Alcohol	N	Y	persistent_HE	worsening_HE	worst_HE	1	1	0	3	Y	NA	NA	NA	1	1	0	2+				CCMSLIB00006662144	Suspect related to Spectral Match to N-Tetracosanoyl-4-sphingenyl-1-O-phosphorylcholine from NIST14 (predicted molecular formula: C47H74O4) with delta m/z -112.125 (putative explanation: unspecified; atomic difference: unspecified)	ESI	qTof	Crude
367	787.668	9.15458	s102_BB8_01_51048.mzXML Peak area	0	0	2_b	s102_BB8_01_51048.mzXML	102	plate1_2x	2x	data	s102	BB8	51048	Post-P	post	peripheral	b	F		52	Y	N	Alcohol	N	Y	persistent_HE	worsening_HE	worst_HE	1	1	0	3	Y	NA	NA	NA	1	1	0	2+				CCMSLIB00006587037	Suspect related to (2-{[3-[hexadec-9-en-1-yloxy]-2-(octadecanoyloxy)propyl phosphonato]oxy}ethyl)trimethylazanium (predicted molecular formula: C45H91N2O6P) with delta m/z 41.063 (putative explanation: Ser->Lys substitution; atomic difference: 3C,7H,1N,-1O)	LC-ESI	qTof	Crude
368	787.668	8.77264	s102_BB8_01_51048.mzXML Peak area	0	0	2_b	s102_BB8_01_51048.mzXML	102	plate1_2x	2x	data	s102	BB8	51048	Post-P	post	peripheral	b	F		52	Y	N	Alcohol	N	Y	persistent_HE	worsening_HE	worst_HE	1	1	0	3	Y	NA	NA	NA	1	1	0	2+				NA	NA	NA	NA	NA
371	453.333	10.0159	s102_BB8_01_51048.mzXML Peak area	7483.61	3.87417	2_b	s102_BB8_01_51048.mzXML	102	plate1_2x	2x	data	s102	BB8	51048	Post-P	post	peripheral	b	F		52	Y	N	Alcohol	N	Y	persistent_HE	worsening_HE	worst_HE	1	1	0	3	Y	NA	NA	NA	1	1	0	2+				NA	NA	NA	NA	NA
372	804.553	9.2515	s102_BB8_01_51048.mzXML Peak area	5946.1	3.77431	2_b	s102_BB8_01_51048.mzXML	102	plate1_2x	2x	data	s102	BB8	51048	Post-P	post	peripheral	b	F		52	Y	N	Alcohol	N	Y	persistent_HE	worsening_HE	worst_HE	1	1	0	3	Y	NA	NA	NA	1	1	0	2+				CCMSLIB00006672745	Suspect related to trimethyl(2-{[2-[octadec-9-enoyloxy]-3-(octadecanoyloxy)propyl phosphono]oxy}ethyl)azanium (predicted molecular formula: C42H71N9O5) with delta m/z -6.046 (putative explanation: unspecified; atomic difference: unspecified)	LC-ESI	qTof	Crude
375	752.559	9.86412	s102_BB8_01_51048.mzXML Peak area	7735.93	3.88857	2_b	s102_BB8_01_51048.mzXML	102	plate1_2x	2x	data	s102	BB8	51048	Post-P	post	peripheral	b	F		52	Y	N	Alcohol	N	Y	persistent_HE	worsening_HE	worst_HE	1	1	0	3	Y	NA	NA	NA	1	1	0	2+				NA	NA	NA	NA	NA
376	376.26	5.51531	s102_BB8_01_51048.mzXML Peak area	57860.3	4.76239	2_b	s102_BB8_01_51048.mzXML	102	plate1_2x	2x	data	s102	BB8	51048	Post-P	post	peripheral	b	F		52	Y	N	Alcohol	N	Y	persistent_HE	worsening_HE	worst_HE	1	1	0	3	Y	NA	NA	NA	1	1	0	2+				NA	NA	NA	NA	NA
377	1034.44	3.85457	s102_BB8_01_51048.mzXML Peak area	0	0	2_b	s102_BB8_01_51048.mzXML	102	plate1_2x	2x	data	s102	BB8	51048	Post-P	post	peripheral	b	F		52	Y	N	Alcohol	N	Y	persistent_HE	worsening_HE	worst_HE	1	1	0	3	Y	NA	NA	NA	1	1	0	2+				NA	NA	NA	NA	NA
378	332.642	3.51625	s102_BB8_01_51048.mzXML Peak area	0	0	2_b	s102_BB8_01_51048.mzXML	102	plate1_2x	2x	data	s102	BB8	51048	Post-P	post	peripheral	b	F		52	Y	N	Alcohol	N	Y	persistent_HE	worsening_HE	worst_HE	1	1	0	3	Y	NA	NA	NA	1	1	0	2+				NA	NA	NA	NA	NA
379	812.615	8.76004	s102_BB8_01_51048.mzXML Peak area	7249.75	3.86038	2_b	s102_BB8_01_51048.mzXML	102	plate1_2x	2x	data	s102	BB8	51048	Post-P	post	peripheral	b	F		52	Y	N	Alcohol	N	Y	persistent_HE	worsening_HE	worst_HE	1	1	0	3	Y	NA	NA	NA	1	1	0	2+				CCMSLIB00006643654	Suspect related to PC(18:1/20:1); [M+H]+ C46H89N1O8P1 (predicted molecular formula: C61H79) with delta m/z -0.999 (putative explanation: unspecified; atomic difference: unspecified)	LC-ESI	Orbitrap	Crude
380	637.309	8.174	s102_BB8_01_51048.mzXML Peak area	16995.1	4.23035	2_b	s102_BB8_01_51048.mzXML	102	plate1_2x	2x	data	s102	BB8	51048	Post-P	post	peripheral	b	F		52	Y	N	Alcohol	N	Y	persistent_HE	worsening_HE	worst_HE	1	1	0	3	Y	NA	NA	NA	1	1	0	2+				CCMSLIB00006697418	AC1L1X1Z	LC-ESI	Orbitrap	commercial
381	301.119	3.88047	s102_BB8_01_51048.mzXML Peak area	4397.85	3.64334	2_b	s102_BB8_01_51048.mzXML	102	plate1_2x	2x	data	s102	BB8	51048	Post-P	post	peripheral	b	F		52	Y	N	Alcohol	N	Y	persistent_HE	worsening_HE	worst_HE	1	1	0	3	Y	NA	NA	NA	1	1	0	2+				NA	NA	NA	NA	NA
382	613.306	6.59196	s102_BB8_01_51048.mzXML Peak area	18782.8	4.27378	2_b	s102_BB8_01_51048.mzXML	102	plate1_2x	2x	data	s102	BB8	51048	Post-P	post	peripheral	b	F		52	Y	N	Alcohol	N	Y	persistent_HE	worsening_HE	worst_HE	1	1	0	3	Y	NA	NA	NA	1	1	0	2+				NA	NA	NA	NA	NA
383	455.225	9.95821	s102_BB8_01_51048.mzXML Peak area	286834	5.45763	2_b	s102_BB8_01_51048.mzXML	102	plate1_2x	2x	data	s102	BB8	51048	Post-P	post	peripheral	b	F		52	Y	N	Alcohol	N	Y	persistent_HE	worsening_HE	worst_HE	1	1	0	3	Y	NA	NA	NA	1	1	0	2+				NA	NA	NA	NA	NA
384	555.278	10.0329	s102_BB8_01_51048.mzXML Peak area	99680.1	4.99861	2_b	s102_BB8_01_51048.mzXML	102	plate1_2x	2x	data	s102	BB8	51048	Post-P	post	peripheral	b	F		52	Y	N	Alcohol	N	Y	persistent_HE	worsening_HE	worst_HE	1	1	0	3	Y	NA	NA	NA	1	1	0	2+				NA	NA	NA	NA	NA
386	810.599	9.58348	s102_BB8_01_51048.mzXML Peak area	9551.76	3.98013	2_b	s102_BB8_01_51048.mzXML	102	plate1_2x	2x	data	s102	BB8	51048	Post-P	post	peripheral	b	F		52	Y	N	Alcohol	N	Y	persistent_HE	worsening_HE	worst_HE	1	1	0	3	Y	NA	NA	NA	1	1	0	2+				CCMSLIB00006650468	Suspect related to Spectral Match to 1-Hexadecanoyl-2-(9Z-octadecenoyl)-sn-glycero-3-phosphocholine from NIST14 (predicted molecular formula: C48H77N5O4) with delta m/z 28.021 (putative explanation: unspecified; atomic difference: unspecified)	ESI	Orbitrap	Crude
387	457.205	11.7896	s102_BB8_01_51048.mzXML Peak area	115046	5.06088	2_b	s102_BB8_01_51048.mzXML	102	plate1_2x	2x	data	s102	BB8	51048	Post-P	post	peripheral	b	F		52	Y	N	Alcohol	N	Y	persistent_HE	worsening_HE	worst_HE	1	1	0	3	Y	NA	NA	NA	1	1	0	2+				NA	NA	NA	NA	NA
388	426.358	7.18459	s102_BB8_01_51048.mzXML Peak area	14686.2	4.16694	2_b	s102_BB8_01_51048.mzXML	102	plate1_2x	2x	data	s102	BB8	51048	Post-P	post	peripheral	b	F		52	Y	N	Alcohol	N	Y	persistent_HE	worsening_HE	worst_HE	1	1	0	3	Y	NA	NA	NA	1	1	0	2+				CCMSLIB00006611115	Suspect related to DL-Lauroylcarnitine (predicted molecular formula: C17H45N8O4) with delta m/z 82.078 (putative explanation: unspecified; atomic difference: 6C,10H)	LC-ESI	qTof	Crude
389	595.492	8.81241	s102_BB8_01_51048.mzXML Peak area	7557.06	3.87841	2_b	s102_BB8_01_51048.mzXML	102	plate1_2x	2x	data	s102	BB8	51048	Post-P	post	peripheral	b	F		52	Y	N	Alcohol	N	Y	persistent_HE	worsening_HE	worst_HE	1	1	0	3	Y	NA	NA	NA	1	1	0	2+				NA	NA	NA	NA	NA
392	425.215	10.0292	s102_BB8_01_51048.mzXML Peak area	341412	5.53328	2_b	s102_BB8_01_51048.mzXML	102	plate1_2x	2x	data	s102	BB8	51048	Post-P	post	peripheral	b	F		52	Y	N	Alcohol	N	Y	persistent_HE	worsening_HE	worst_HE	1	1	0	3	Y	NA	NA	NA	1	1	0	2+				NA	NA	NA	NA	NA
395	124.086	10.4567	s102_BB8_01_51048.mzXML Peak area	3.65792e+06	6.56323	2_b	s102_BB8_01_51048.mzXML	102	plate1_2x	2x	data	s102	BB8	51048	Post-P	post	peripheral	b	F		52	Y	N	Alcohol	N	Y	persistent_HE	worsening_HE	worst_HE	1	1	0	3	Y	NA	NA	NA	1	1	0	2+				NA	NA	NA	NA	NA
396	385.184	11.4341	s102_BB8_01_51048.mzXML Peak area	108582	5.03576	2_b	s102_BB8_01_51048.mzXML	102	plate1_2x	2x	data	s102	BB8	51048	Post-P	post	peripheral	b	F		52	Y	N	Alcohol	N	Y	persistent_HE	worsening_HE	worst_HE	1	1	0	3	Y	NA	NA	NA	1	1	0	2+				NA	NA	NA	NA	NA
397	329.158	11.3055	s102_BB8_01_51048.mzXML Peak area	48215.1	4.68319	2_b	s102_BB8_01_51048.mzXML	102	plate1_2x	2x	data	s102	BB8	51048	Post-P	post	peripheral	b	F		52	Y	N	Alcohol	N	Y	persistent_HE	worsening_HE	worst_HE	1	1	0	3	Y	NA	NA	NA	1	1	0	2+				NA	NA	NA	NA	NA
398	311.147	11.6801	s102_BB8_01_51048.mzXML Peak area	0	0	2_b	s102_BB8_01_51048.mzXML	102	plate1_2x	2x	data	s102	BB8	51048	Post-P	post	peripheral	b	F		52	Y	N	Alcohol	N	Y	persistent_HE	worsening_HE	worst_HE	1	1	0	3	Y	NA	NA	NA	1	1	0	2+				NA	NA	NA	NA	NA
399	311.147	11.4908	s102_BB8_01_51048.mzXML Peak area	131102	5.11761	2_b	s102_BB8_01_51048.mzXML	102	plate1_2x	2x	data	s102	BB8	51048	Post-P	post	peripheral	b	F		52	Y	N	Alcohol	N	Y	persistent_HE	worsening_HE	worst_HE	1	1	0	3	Y	NA	NA	NA	1	1	0	2+				NA	NA	NA	NA	NA
400	311.147	11.3782	s102_BB8_01_51048.mzXML Peak area	131102	5.11761	2_b	s102_BB8_01_51048.mzXML	102	plate1_2x	2x	data	s102	BB8	51048	Post-P	post	peripheral	b	F		52	Y	N	Alcohol	N	Y	persistent_HE	worsening_HE	worst_HE	1	1	0	3	Y	NA	NA	NA	1	1	0	2+				NA	NA	NA	NA	NA
401	311.147	10.8027	s102_BB8_01_51048.mzXML Peak area	295678	5.47082	2_b	s102_BB8_01_51048.mzXML	102	plate1_2x	2x	data	s102	BB8	51048	Post-P	post	peripheral	b	F		52	Y	N	Alcohol	N	Y	persistent_HE	worsening_HE	worst_HE	1	1	0	3	Y	NA	NA	NA	1	1	0	2+				NA	NA	NA	NA	NA
402	367.173	11.3061	s102_BB8_01_51048.mzXML Peak area	232595	5.3666	2_b	s102_BB8_01_51048.mzXML	102	plate1_2x	2x	data	s102	BB8	51048	Post-P	post	peripheral	b	F		52	Y	N	Alcohol	N	Y	persistent_HE	worsening_HE	worst_HE	1	1	0	3	Y	NA	NA	NA	1	1	0	2+				NA	NA	NA	NA	NA
403	295.152	11.4913	s102_BB8_01_51048.mzXML Peak area	76285.2	4.88245	2_b	s102_BB8_01_51048.mzXML	102	plate1_2x	2x	data	s102	BB8	51048	Post-P	post	peripheral	b	F		52	Y	N	Alcohol	N	Y	persistent_HE	worsening_HE	worst_HE	1	1	0	3	Y	NA	NA	NA	1	1	0	2+				NA	NA	NA	NA	NA
404	425.215	10.9735	s102_BB8_01_51048.mzXML Peak area	132969	5.12375	2_b	s102_BB8_01_51048.mzXML	102	plate1_2x	2x	data	s102	BB8	51048	Post-P	post	peripheral	b	F		52	Y	N	Alcohol	N	Y	persistent_HE	worsening_HE	worst_HE	1	1	0	3	Y	NA	NA	NA	1	1	0	2+				NA	NA	NA	NA	NA
405	425.215	11.4898	s102_BB8_01_51048.mzXML Peak area	99562.4	4.9981	2_b	s102_BB8_01_51048.mzXML	102	plate1_2x	2x	data	s102	BB8	51048	Post-P	post	peripheral	b	F		52	Y	N	Alcohol	N	Y	persistent_HE	worsening_HE	worst_HE	1	1	0	3	Y	NA	NA	NA	1	1	0	2+				NA	NA	NA	NA	NA
406	810.599	9.0746	s102_BB8_01_51048.mzXML Peak area	8142.34	3.9108	2_b	s102_BB8_01_51048.mzXML	102	plate1_2x	2x	data	s102	BB8	51048	Post-P	post	peripheral	b	F		52	Y	N	Alcohol	N	Y	persistent_HE	worsening_HE	worst_HE	1	1	0	3	Y	NA	NA	NA	1	1	0	2+				CCMSLIB00006650468	Suspect related to Spectral Match to 1-Hexadecanoyl-2-(9Z-octadecenoyl)-sn-glycero-3-phosphocholine from NIST14 (predicted molecular formula: C48H77N5O4) with delta m/z 28.021 (putative explanation: unspecified; atomic difference: unspecified)	ESI	Orbitrap	Crude
407	369.189	11.4165	s102_BB8_01_51048.mzXML Peak area	160858	5.20644	2_b	s102_BB8_01_51048.mzXML	102	plate1_2x	2x	data	s102	BB8	51048	Post-P	post	peripheral	b	F		52	Y	N	Alcohol	N	Y	persistent_HE	worsening_HE	worst_HE	1	1	0	3	Y	NA	NA	NA	1	1	0	2+				NA	NA	NA	NA	NA
408	369.188	11.6369	s102_BB8_01_51048.mzXML Peak area	197189	5.29489	2_b	s102_BB8_01_51048.mzXML	102	plate1_2x	2x	data	s102	BB8	51048	Post-P	post	peripheral	b	F		52	Y	N	Alcohol	N	Y	persistent_HE	worsening_HE	worst_HE	1	1	0	3	Y	NA	NA	NA	1	1	0	2+				NA	NA	NA	NA	NA
409	441.21	11.2174	s102_BB8_01_51048.mzXML Peak area	85986.8	4.93444	2_b	s102_BB8_01_51048.mzXML	102	plate1_2x	2x	data	s102	BB8	51048	Post-P	post	peripheral	b	F		52	Y	N	Alcohol	N	Y	persistent_HE	worsening_HE	worst_HE	1	1	0	3	Y	NA	NA	NA	1	1	0	2+				NA	NA	NA	NA	NA
410	441.21	11.4562	s102_BB8_01_51048.mzXML Peak area	146643	5.16627	2_b	s102_BB8_01_51048.mzXML	102	plate1_2x	2x	data	s102	BB8	51048	Post-P	post	peripheral	b	F		52	Y	N	Alcohol	N	Y	persistent_HE	worsening_HE	worst_HE	1	1	0	3	Y	NA	NA	NA	1	1	0	2+				NA	NA	NA	NA	NA
411	441.21	11.6204	s102_BB8_01_51048.mzXML Peak area	186693	5.27113	2_b	s102_BB8_01_51048.mzXML	102	plate1_2x	2x	data	s102	BB8	51048	Post-P	post	peripheral	b	F		52	Y	N	Alcohol	N	Y	persistent_HE	worsening_HE	worst_HE	1	1	0	3	Y	NA	NA	NA	1	1	0	2+				NA	NA	NA	NA	NA
413	327.142	10.7851	s102_BB8_01_51048.mzXML Peak area	105527	5.02337	2_b	s102_BB8_01_51048.mzXML	102	plate1_2x	2x	data	s102	BB8	51048	Post-P	post	peripheral	b	F		52	Y	N	Alcohol	N	Y	persistent_HE	worsening_HE	worst_HE	1	1	0	3	Y	NA	NA	NA	1	1	0	2+				NA	NA	NA	NA	NA
419	559.517	11.3026	s102_BB8_01_51048.mzXML Peak area	20431	4.31031	2_b	s102_BB8_01_51048.mzXML	102	plate1_2x	2x	data	s102	BB8	51048	Post-P	post	peripheral	b	F		52	Y	N	Alcohol	N	Y	persistent_HE	worsening_HE	worst_HE	1	1	0	3	Y	NA	NA	NA	1	1	0	2+				NA	NA	NA	NA	NA
420	499.251	11.5881	s102_BB8_01_51048.mzXML Peak area	111431	5.04701	2_b	s102_BB8_01_51048.mzXML	102	plate1_2x	2x	data	s102	BB8	51048	Post-P	post	peripheral	b	F		52	Y	N	Alcohol	N	Y	persistent_HE	worsening_HE	worst_HE	1	1	0	3	Y	NA	NA	NA	1	1	0	2+				NA	NA	NA	NA	NA
421	341.158	10.3666	s102_BB8_01_51048.mzXML Peak area	163586	5.21375	2_b	s102_BB8_01_51048.mzXML	102	plate1_2x	2x	data	s102	BB8	51048	Post-P	post	peripheral	b	F		52	Y	N	Alcohol	N	Y	persistent_HE	worsening_HE	worst_HE	1	1	0	3	Y	NA	NA	NA	1	1	0	2+				NA	NA	NA	NA	NA
422	499.252	11.3219	s102_BB8_01_51048.mzXML Peak area	74884.2	4.8744	2_b	s102_BB8_01_51048.mzXML	102	plate1_2x	2x	data	s102	BB8	51048	Post-P	post	peripheral	b	F		52	Y	N	Alcohol	N	Y	persistent_HE	worsening_HE	worst_HE	1	1	0	3	Y	NA	NA	NA	1	1	0	2+				NA	NA	NA	NA	NA
423	341.157	11.5762	s102_BB8_01_51048.mzXML Peak area	0	0	2_b	s102_BB8_01_51048.mzXML	102	plate1_2x	2x	data	s102	BB8	51048	Post-P	post	peripheral	b	F		52	Y	N	Alcohol	N	Y	persistent_HE	worsening_HE	worst_HE	1	1	0	3	Y	NA	NA	NA	1	1	0	2+				NA	NA	NA	NA	NA
424	341.158	11.4388	s102_BB8_01_51048.mzXML Peak area	76474.3	4.88352	2_b	s102_BB8_01_51048.mzXML	102	plate1_2x	2x	data	s102	BB8	51048	Post-P	post	peripheral	b	F		52	Y	N	Alcohol	N	Y	persistent_HE	worsening_HE	worst_HE	1	1	0	3	Y	NA	NA	NA	1	1	0	2+				NA	NA	NA	NA	NA
427	381.188	11.594	s102_BB8_01_51048.mzXML Peak area	53314.1	4.72685	2_b	s102_BB8_01_51048.mzXML	102	plate1_2x	2x	data	s102	BB8	51048	Post-P	post	peripheral	b	F		52	Y	N	Alcohol	N	Y	persistent_HE	worsening_HE	worst_HE	1	1	0	3	Y	NA	NA	NA	1	1	0	2+				NA	NA	NA	NA	NA
428	381.188	11.7414	s102_BB8_01_51048.mzXML Peak area	182514	5.2613	2_b	s102_BB8_01_51048.mzXML	102	plate1_2x	2x	data	s102	BB8	51048	Post-P	post	peripheral	b	F		52	Y	N	Alcohol	N	Y	persistent_HE	worsening_HE	worst_HE	1	1	0	3	Y	NA	NA	NA	1	1	0	2+				NA	NA	NA	NA	NA
429	397.184	10.3628	s102_BB8_01_51048.mzXML Peak area	101503	5.00648	2_b	s102_BB8_01_51048.mzXML	102	plate1_2x	2x	data	s102	BB8	51048	Post-P	post	peripheral	b	F		52	Y	N	Alcohol	N	Y	persistent_HE	worsening_HE	worst_HE	1	1	0	3	Y	NA	NA	NA	1	1	0	2+				NA	NA	NA	NA	NA
430	323.147	11.6568	s102_BB8_01_51048.mzXML Peak area	0	0	2_b	s102_BB8_01_51048.mzXML	102	plate1_2x	2x	data	s102	BB8	51048	Post-P	post	peripheral	b	F		52	Y	N	Alcohol	N	Y	persistent_HE	worsening_HE	worst_HE	1	1	0	3	Y	NA	NA	NA	1	1	0	2+				NA	NA	NA	NA	NA
431	381.189	11.2001	s102_BB8_01_51048.mzXML Peak area	53231.9	4.72618	2_b	s102_BB8_01_51048.mzXML	102	plate1_2x	2x	data	s102	BB8	51048	Post-P	post	peripheral	b	F		52	Y	N	Alcohol	N	Y	persistent_HE	worsening_HE	worst_HE	1	1	0	3	Y	NA	NA	NA	1	1	0	2+				NA	NA	NA	NA	NA
432	397.184	11.5682	s102_BB8_01_51048.mzXML Peak area	44482.2	4.6482	2_b	s102_BB8_01_51048.mzXML	102	plate1_2x	2x	data	s102	BB8	51048	Post-P	post	peripheral	b	F		52	Y	N	Alcohol	N	Y	persistent_HE	worsening_HE	worst_HE	1	1	0	3	Y	NA	NA	NA	1	1	0	2+				NA	NA	NA	NA	NA
433	397.184	11.3607	s102_BB8_01_51048.mzXML Peak area	53644.5	4.72953	2_b	s102_BB8_01_51048.mzXML	102	plate1_2x	2x	data	s102	BB8	51048	Post-P	post	peripheral	b	F		52	Y	N	Alcohol	N	Y	persistent_HE	worsening_HE	worst_HE	1	1	0	3	Y	NA	NA	NA	1	1	0	2+				NA	NA	NA	NA	NA
434	351.178	11.4787	s102_BB8_01_51048.mzXML Peak area	73764.5	4.86785	2_b	s102_BB8_01_51048.mzXML	102	plate1_2x	2x	data	s102	BB8	51048	Post-P	post	peripheral	b	F		52	Y	N	Alcohol	N	Y	persistent_HE	worsening_HE	worst_HE	1	1	0	3	Y	NA	NA	NA	1	1	0	2+				NA	NA	NA	NA	NA
435	351.178	11.6942	s102_BB8_01_51048.mzXML Peak area	89694.8	4.95277	2_b	s102_BB8_01_51048.mzXML	102	plate1_2x	2x	data	s102	BB8	51048	Post-P	post	peripheral	b	F		52	Y	N	Alcohol	N	Y	persistent_HE	worsening_HE	worst_HE	1	1	0	3	Y	NA	NA	NA	1	1	0	2+				NA	NA	NA	NA	NA
436	351.178	11.3084	s102_BB8_01_51048.mzXML Peak area	167133	5.22306	2_b	s102_BB8_01_51048.mzXML	102	plate1_2x	2x	data	s102	BB8	51048	Post-P	post	peripheral	b	F		52	Y	N	Alcohol	N	Y	persistent_HE	worsening_HE	worst_HE	1	1	0	3	Y	NA	NA	NA	1	1	0	2+				NA	NA	NA	NA	NA
437	351.178	11.1339	s102_BB8_01_51048.mzXML Peak area	68791.8	4.83754	2_b	s102_BB8_01_51048.mzXML	102	plate1_2x	2x	data	s102	BB8	51048	Post-P	post	peripheral	b	F		52	Y	N	Alcohol	N	Y	persistent_HE	worsening_HE	worst_HE	1	1	0	3	Y	NA	NA	NA	1	1	0	2+				NA	NA	NA	NA	NA
438	459.221	10.3504	s102_BB8_01_51048.mzXML Peak area	166761	5.2221	2_b	s102_BB8_01_51048.mzXML	102	plate1_2x	2x	data	s102	BB8	51048	Post-P	post	peripheral	b	F		52	Y	N	Alcohol	N	Y	persistent_HE	worsening_HE	worst_HE	1	1	0	3	Y	NA	NA	NA	1	1	0	2+				NA	NA	NA	NA	NA
439	459.22	11.7529	s102_BB8_01_51048.mzXML Peak area	62589.2	4.79651	2_b	s102_BB8_01_51048.mzXML	102	plate1_2x	2x	data	s102	BB8	51048	Post-P	post	peripheral	b	F		52	Y	N	Alcohol	N	Y	persistent_HE	worsening_HE	worst_HE	1	1	0	3	Y	NA	NA	NA	1	1	0	2+				NA	NA	NA	NA	NA
440	459.221	11.2757	s102_BB8_01_51048.mzXML Peak area	51323.6	4.71033	2_b	s102_BB8_01_51048.mzXML	102	plate1_2x	2x	data	s102	BB8	51048	Post-P	post	peripheral	b	F		52	Y	N	Alcohol	N	Y	persistent_HE	worsening_HE	worst_HE	1	1	0	3	Y	NA	NA	NA	1	1	0	2+				NA	NA	NA	NA	NA
441	483.256	11.1566	s102_BB8_01_51048.mzXML Peak area	93282.3	4.9698	2_b	s102_BB8_01_51048.mzXML	102	plate1_2x	2x	data	s102	BB8	51048	Post-P	post	peripheral	b	F		52	Y	N	Alcohol	N	Y	persistent_HE	worsening_HE	worst_HE	1	1	0	3	Y	NA	NA	NA	1	1	0	2+				NA	NA	NA	NA	NA
442	483.256	11.4034	s102_BB8_01_51048.mzXML Peak area	61000.9	4.78534	2_b	s102_BB8_01_51048.mzXML	102	plate1_2x	2x	data	s102	BB8	51048	Post-P	post	peripheral	b	F		52	Y	N	Alcohol	N	Y	persistent_HE	worsening_HE	worst_HE	1	1	0	3	Y	NA	NA	NA	1	1	0	2+				NA	NA	NA	NA	NA
443	409.22	11.3112	s102_BB8_01_51048.mzXML Peak area	73068.4	4.86374	2_b	s102_BB8_01_51048.mzXML	102	plate1_2x	2x	data	s102	BB8	51048	Post-P	post	peripheral	b	F		52	Y	N	Alcohol	N	Y	persistent_HE	worsening_HE	worst_HE	1	1	0	3	Y	NA	NA	NA	1	1	0	2+				NA	NA	NA	NA	NA
444	515.247	11.4405	s102_BB8_01_51048.mzXML Peak area	60610.8	4.78256	2_b	s102_BB8_01_51048.mzXML	102	plate1_2x	2x	data	s102	BB8	51048	Post-P	post	peripheral	b	F		52	Y	N	Alcohol	N	Y	persistent_HE	worsening_HE	worst_HE	1	1	0	3	Y	NA	NA	NA	1	1	0	2+				NA	NA	NA	NA	NA
445	409.22	11.7207	s102_BB8_01_51048.mzXML Peak area	161752	5.20885	2_b	s102_BB8_01_51048.mzXML	102	plate1_2x	2x	data	s102	BB8	51048	Post-P	post	peripheral	b	F		52	Y	N	Alcohol	N	Y	persistent_HE	worsening_HE	worst_HE	1	1	0	3	Y	NA	NA	NA	1	1	0	2+				NA	NA	NA	NA	NA
446	515.247	11.2616	s102_BB8_01_51048.mzXML Peak area	48735.2	4.68785	2_b	s102_BB8_01_51048.mzXML	102	plate1_2x	2x	data	s102	BB8	51048	Post-P	post	peripheral	b	F		52	Y	N	Alcohol	N	Y	persistent_HE	worsening_HE	worst_HE	1	1	0	3	Y	NA	NA	NA	1	1	0	2+				NA	NA	NA	NA	NA
447	455.225	11.3517	s102_BB8_01_51048.mzXML Peak area	40518	4.60766	2_b	s102_BB8_01_51048.mzXML	102	plate1_2x	2x	data	s102	BB8	51048	Post-P	post	peripheral	b	F		52	Y	N	Alcohol	N	Y	persistent_HE	worsening_HE	worst_HE	1	1	0	3	Y	NA	NA	NA	1	1	0	2+				NA	NA	NA	NA	NA
448	409.22	11.4964	s102_BB8_01_51048.mzXML Peak area	107757	5.03245	2_b	s102_BB8_01_51048.mzXML	102	plate1_2x	2x	data	s102	BB8	51048	Post-P	post	peripheral	b	F		52	Y	N	Alcohol	N	Y	persistent_HE	worsening_HE	worst_HE	1	1	0	3	Y	NA	NA	NA	1	1	0	2+				NA	NA	NA	NA	NA
452	481.241	11.3239	s102_BB8_01_51048.mzXML Peak area	78960.6	4.89742	2_b	s102_BB8_01_51048.mzXML	102	plate1_2x	2x	data	s102	BB8	51048	Post-P	post	peripheral	b	F		52	Y	N	Alcohol	N	Y	persistent_HE	worsening_HE	worst_HE	1	1	0	3	Y	NA	NA	NA	1	1	0	2+				NA	NA	NA	NA	NA
454	808.585	9.5093	s102_BB8_01_51048.mzXML Peak area	85565.4	4.9323	2_b	s102_BB8_01_51048.mzXML	102	plate1_2x	2x	data	s102	BB8	51048	Post-P	post	peripheral	b	F		52	Y	N	Alcohol	N	Y	persistent_HE	worsening_HE	worst_HE	1	1	0	3	Y	NA	NA	NA	1	1	0	2+				CCMSLIB00006652610	Suspect related to Spectral Match to 1-Palmitoyl-2-linoleoyl-sn-glycero-3-phosphocholine from NIST14 (predicted molecular formula: C33H81N10O8P2) with delta m/z 50.016 (putative explanation: Pro->Phe substitution|unspecified; atomic difference: 4C,2H|4C,2H)	ESI	Orbitrap	Crude
456	423.2	11.425	s102_BB8_01_51048.mzXML Peak area	37839.4	4.57796	2_b	s102_BB8_01_51048.mzXML	102	plate1_2x	2x	data	s102	BB8	51048	Post-P	post	peripheral	b	F		52	Y	N	Alcohol	N	Y	persistent_HE	worsening_HE	worst_HE	1	1	0	3	Y	NA	NA	NA	1	1	0	2+				NA	NA	NA	NA	NA
457	457.206	10.3504	s102_BB8_01_51048.mzXML Peak area	188454	5.27521	2_b	s102_BB8_01_51048.mzXML	102	plate1_2x	2x	data	s102	BB8	51048	Post-P	post	peripheral	b	F		52	Y	N	Alcohol	N	Y	persistent_HE	worsening_HE	worst_HE	1	1	0	3	Y	NA	NA	NA	1	1	0	2+				NA	NA	NA	NA	NA
458	457.205	11.5882	s102_BB8_01_51048.mzXML Peak area	89427.6	4.95148	2_b	s102_BB8_01_51048.mzXML	102	plate1_2x	2x	data	s102	BB8	51048	Post-P	post	peripheral	b	F		52	Y	N	Alcohol	N	Y	persistent_HE	worsening_HE	worst_HE	1	1	0	3	Y	NA	NA	NA	1	1	0	2+				NA	NA	NA	NA	NA
459	423.2	11.2726	s102_BB8_01_51048.mzXML Peak area	61001.2	4.78535	2_b	s102_BB8_01_51048.mzXML	102	plate1_2x	2x	data	s102	BB8	51048	Post-P	post	peripheral	b	F		52	Y	N	Alcohol	N	Y	persistent_HE	worsening_HE	worst_HE	1	1	0	3	Y	NA	NA	NA	1	1	0	2+				NA	NA	NA	NA	NA
460	481.241	11.5227	s102_BB8_01_51048.mzXML Peak area	99028.9	4.99577	2_b	s102_BB8_01_51048.mzXML	102	plate1_2x	2x	data	s102	BB8	51048	Post-P	post	peripheral	b	F		52	Y	N	Alcohol	N	Y	persistent_HE	worsening_HE	worst_HE	1	1	0	3	Y	NA	NA	NA	1	1	0	2+				NA	NA	NA	NA	NA
461	481.241	11.195	s102_BB8_01_51048.mzXML Peak area	177535	5.24929	2_b	s102_BB8_01_51048.mzXML	102	plate1_2x	2x	data	s102	BB8	51048	Post-P	post	peripheral	b	F		52	Y	N	Alcohol	N	Y	persistent_HE	worsening_HE	worst_HE	1	1	0	3	Y	NA	NA	NA	1	1	0	2+				NA	NA	NA	NA	NA
462	481.241	10.3676	s102_BB8_01_51048.mzXML Peak area	160782	5.20624	2_b	s102_BB8_01_51048.mzXML	102	plate1_2x	2x	data	s102	BB8	51048	Post-P	post	peripheral	b	F		52	Y	N	Alcohol	N	Y	persistent_HE	worsening_HE	worst_HE	1	1	0	3	Y	NA	NA	NA	1	1	0	2+				NA	NA	NA	NA	NA
463	555.278	11.6263	s102_BB8_01_51048.mzXML Peak area	110496	5.04335	2_b	s102_BB8_01_51048.mzXML	102	plate1_2x	2x	data	s102	BB8	51048	Post-P	post	peripheral	b	F		52	Y	N	Alcohol	N	Y	persistent_HE	worsening_HE	worst_HE	1	1	0	3	Y	NA	NA	NA	1	1	0	2+				NA	NA	NA	NA	NA
464	555.278	11.16	s102_BB8_01_51048.mzXML Peak area	38488.3	4.58534	2_b	s102_BB8_01_51048.mzXML	102	plate1_2x	2x	data	s102	BB8	51048	Post-P	post	peripheral	b	F		52	Y	N	Alcohol	N	Y	persistent_HE	worsening_HE	worst_HE	1	1	0	3	Y	NA	NA	NA	1	1	0	2+				NA	NA	NA	NA	NA
465	141.959	12.4695	s102_BB8_01_51048.mzXML Peak area	0	0	2_b	s102_BB8_01_51048.mzXML	102	plate1_2x	2x	data	s102	BB8	51048	Post-P	post	peripheral	b	F		52	Y	N	Alcohol	N	Y	persistent_HE	worsening_HE	worst_HE	1	1	0	3	Y	NA	NA	NA	1	1	0	2+				NA	NA	NA	NA	NA
466	555.278	11.2881	s102_BB8_01_51048.mzXML Peak area	70482.6	4.84809	2_b	s102_BB8_01_51048.mzXML	102	plate1_2x	2x	data	s102	BB8	51048	Post-P	post	peripheral	b	F		52	Y	N	Alcohol	N	Y	persistent_HE	worsening_HE	worst_HE	1	1	0	3	Y	NA	NA	NA	1	1	0	2+				NA	NA	NA	NA	NA
467	427.23	11.3905	s102_BB8_01_51048.mzXML Peak area	60370.6	4.78083	2_b	s102_BB8_01_51048.mzXML	102	plate1_2x	2x	data	s102	BB8	51048	Post-P	post	peripheral	b	F		52	Y	N	Alcohol	N	Y	persistent_HE	worsening_HE	worst_HE	1	1	0	3	Y	NA	NA	NA	1	1	0	2+				NA	NA	NA	NA	NA
468	573.289	11.463	s102_BB8_01_51048.mzXML Peak area	28227.1	4.45068	2_b	s102_BB8_01_51048.mzXML	102	plate1_2x	2x	data	s102	BB8	51048	Post-P	post	peripheral	b	F		52	Y	N	Alcohol	N	Y	persistent_HE	worsening_HE	worst_HE	1	1	0	3	Y	NA	NA	NA	1	1	0	2+				NA	NA	NA	NA	NA
469	573.288	11.6331	s102_BB8_01_51048.mzXML Peak area	28701.7	4.45792	2_b	s102_BB8_01_51048.mzXML	102	plate1_2x	2x	data	s102	BB8	51048	Post-P	post	peripheral	b	F		52	Y	N	Alcohol	N	Y	persistent_HE	worsening_HE	worst_HE	1	1	0	3	Y	NA	NA	NA	1	1	0	2+				NA	NA	NA	NA	NA
470	573.289	11.0725	s102_BB8_01_51048.mzXML Peak area	52152.4	4.71728	2_b	s102_BB8_01_51048.mzXML	102	plate1_2x	2x	data	s102	BB8	51048	Post-P	post	peripheral	b	F		52	Y	N	Alcohol	N	Y	persistent_HE	worsening_HE	worst_HE	1	1	0	3	Y	NA	NA	NA	1	1	0	2+				NA	NA	NA	NA	NA
471	573.289	11.2389	s102_BB8_01_51048.mzXML Peak area	28483.8	4.45461	2_b	s102_BB8_01_51048.mzXML	102	plate1_2x	2x	data	s102	BB8	51048	Post-P	post	peripheral	b	F		52	Y	N	Alcohol	N	Y	persistent_HE	worsening_HE	worst_HE	1	1	0	3	Y	NA	NA	NA	1	1	0	2+				NA	NA	NA	NA	NA
472	573.288	11.7443	s102_BB8_01_51048.mzXML Peak area	93585	4.97121	2_b	s102_BB8_01_51048.mzXML	102	plate1_2x	2x	data	s102	BB8	51048	Post-P	post	peripheral	b	F		52	Y	N	Alcohol	N	Y	persistent_HE	worsening_HE	worst_HE	1	1	0	3	Y	NA	NA	NA	1	1	0	2+				NA	NA	NA	NA	NA
473	571.274	11.7535	s102_BB8_01_51048.mzXML Peak area	98799.6	4.99476	2_b	s102_BB8_01_51048.mzXML	102	plate1_2x	2x	data	s102	BB8	51048	Post-P	post	peripheral	b	F		52	Y	N	Alcohol	N	Y	persistent_HE	worsening_HE	worst_HE	1	1	0	3	Y	NA	NA	NA	1	1	0	2+				NA	NA	NA	NA	NA
474	557.291	11.5471	s102_BB8_01_51048.mzXML Peak area	54795.6	4.73875	2_b	s102_BB8_01_51048.mzXML	102	plate1_2x	2x	data	s102	BB8	51048	Post-P	post	peripheral	b	F		52	Y	N	Alcohol	N	Y	persistent_HE	worsening_HE	worst_HE	1	1	0	3	Y	NA	NA	NA	1	1	0	2+				NA	NA	NA	NA	NA
475	571.274	11.5386	s102_BB8_01_51048.mzXML Peak area	57200.5	4.75741	2_b	s102_BB8_01_51048.mzXML	102	plate1_2x	2x	data	s102	BB8	51048	Post-P	post	peripheral	b	F		52	Y	N	Alcohol	N	Y	persistent_HE	worsening_HE	worst_HE	1	1	0	3	Y	NA	NA	NA	1	1	0	2+				NA	NA	NA	NA	NA
476	571.275	11.2005	s102_BB8_01_51048.mzXML Peak area	125749	5.09951	2_b	s102_BB8_01_51048.mzXML	102	plate1_2x	2x	data	s102	BB8	51048	Post-P	post	peripheral	b	F		52	Y	N	Alcohol	N	Y	persistent_HE	worsening_HE	worst_HE	1	1	0	3	Y	NA	NA	NA	1	1	0	2+				NA	NA	NA	NA	NA
477	539.282	11.5275	s102_BB8_01_51048.mzXML Peak area	63598.3	4.80345	2_b	s102_BB8_01_51048.mzXML	102	plate1_2x	2x	data	s102	BB8	51048	Post-P	post	peripheral	b	F		52	Y	N	Alcohol	N	Y	persistent_HE	worsening_HE	worst_HE	1	1	0	3	Y	NA	NA	NA	1	1	0	2+				NA	NA	NA	NA	NA
478	629.315	11.178	s102_BB8_01_51048.mzXML Peak area	19368.3	4.28711	2_b	s102_BB8_01_51048.mzXML	102	plate1_2x	2x	data	s102	BB8	51048	Post-P	post	peripheral	b	F		52	Y	N	Alcohol	N	Y	persistent_HE	worsening_HE	worst_HE	1	1	0	3	Y	NA	NA	NA	1	1	0	2+				NA	NA	NA	NA	NA
479	629.315	10.7952	s102_BB8_01_51048.mzXML Peak area	90649.2	4.95737	2_b	s102_BB8_01_51048.mzXML	102	plate1_2x	2x	data	s102	BB8	51048	Post-P	post	peripheral	b	F		52	Y	N	Alcohol	N	Y	persistent_HE	worsening_HE	worst_HE	1	1	0	3	Y	NA	NA	NA	1	1	0	2+				NA	NA	NA	NA	NA
480	539.282	11.1656	s102_BB8_01_51048.mzXML Peak area	54157.5	4.73367	2_b	s102_BB8_01_51048.mzXML	102	plate1_2x	2x	data	s102	BB8	51048	Post-P	post	peripheral	b	F		52	Y	N	Alcohol	N	Y	persistent_HE	worsening_HE	worst_HE	1	1	0	3	Y	NA	NA	NA	1	1	0	2+				NA	NA	NA	NA	NA
481	539.282	11.7207	s102_BB8_01_51048.mzXML Peak area	111633	5.0478	2_b	s102_BB8_01_51048.mzXML	102	plate1_2x	2x	data	s102	BB8	51048	Post-P	post	peripheral	b	F		52	Y	N	Alcohol	N	Y	persistent_HE	worsening_HE	worst_HE	1	1	0	3	Y	NA	NA	NA	1	1	0	2+				NA	NA	NA	NA	NA
482	629.315	11.4232	s102_BB8_01_51048.mzXML Peak area	29414	4.46857	2_b	s102_BB8_01_51048.mzXML	102	plate1_2x	2x	data	s102	BB8	51048	Post-P	post	peripheral	b	F		52	Y	N	Alcohol	N	Y	persistent_HE	worsening_HE	worst_HE	1	1	0	3	Y	NA	NA	NA	1	1	0	2+				NA	NA	NA	NA	NA
483	613.317	11.3965	s102_BB8_01_51048.mzXML Peak area	27671.9	4.44205	2_b	s102_BB8_01_51048.mzXML	102	plate1_2x	2x	data	s102	BB8	51048	Post-P	post	peripheral	b	F		52	Y	N	Alcohol	N	Y	persistent_HE	worsening_HE	worst_HE	1	1	0	3	Y	NA	NA	NA	1	1	0	2+				NA	NA	NA	NA	NA
484	613.316	11.7017	s102_BB8_01_51048.mzXML Peak area	54938.8	4.73989	2_b	s102_BB8_01_51048.mzXML	102	plate1_2x	2x	data	s102	BB8	51048	Post-P	post	peripheral	b	F		52	Y	N	Alcohol	N	Y	persistent_HE	worsening_HE	worst_HE	1	1	0	3	Y	NA	NA	NA	1	1	0	2+				NA	NA	NA	NA	NA
485	785.652	8.77158	s102_BB8_01_51048.mzXML Peak area	17513.1	4.24339	2_b	s102_BB8_01_51048.mzXML	102	plate1_2x	2x	data	s102	BB8	51048	Post-P	post	peripheral	b	F		52	Y	N	Alcohol	N	Y	persistent_HE	worsening_HE	worst_HE	1	1	0	3	Y	NA	NA	NA	1	1	0	2+				CCMSLIB00006602585	Suspect related to 3-hydroxy-2-(tetracosa-11.13.15-trienamido)octadecyl (2-(trimethylammonio)ethyl) phosphate (predicted molecular formula: C40H84N10O5) with delta m/z -26.001 (putative explanation: unspecified|Tyr->His substitution; atomic difference: -1C,-1N|-3C,-2H,2N,-1O)	LC-ESI	qTof	Crude
486	734.568	9.21952	s102_BB8_01_51048.mzXML Peak area	3138.22	3.49682	2_b	s102_BB8_01_51048.mzXML	102	plate1_2x	2x	data	s102	BB8	51048	Post-P	post	peripheral	b	F		52	Y	N	Alcohol	N	Y	persistent_HE	worsening_HE	worst_HE	1	1	0	3	Y	NA	NA	NA	1	1	0	2+				CCMSLIB00006626896	Suspect related to Massbank:PR310845 LPC 18:1 (predicted molecular formula: C37H71N11O4) with delta m/z 212.213 (putative explanation: unspecified; atomic difference: unspecified)	ESI	qTof	Crude
490	550.629	11.8346	s102_BB8_01_51048.mzXML Peak area	19382.4	4.28743	2_b	s102_BB8_01_51048.mzXML	102	plate1_2x	2x	data	s102	BB8	51048	Post-P	post	peripheral	b	F		52	Y	N	Alcohol	N	Y	persistent_HE	worsening_HE	worst_HE	1	1	0	3	Y	NA	NA	NA	1	1	0	2+				NA	NA	NA	NA	NA
501	758.57	12.1469	s102_BB8_01_51048.mzXML Peak area	15064.8	4.17799	2_b	s102_BB8_01_51048.mzXML	102	plate1_2x	2x	data	s102	BB8	51048	Post-P	post	peripheral	b	F		52	Y	N	Alcohol	N	Y	persistent_HE	worsening_HE	worst_HE	1	1	0	3	Y	NA	NA	NA	1	1	0	2+				CCMSLIB00006652302	Suspect related to Spectral Match to 1-Oleoyl-2-palmitoyl-sn-glycero-3-phosphocholine from NIST14 (predicted molecular formula: C39H81O13) with delta m/z -2.016 (putative explanation: 2-amino-3-oxo-butanoic_acid|Intact disulfide bridge|Val->Pro substitution; atomic difference: -2H|-2H|-2H)	ESI	Orbitrap	Crude
502	780.552	12.1556	s102_BB8_01_51048.mzXML Peak area	7007.34	3.84562	2_b	s102_BB8_01_51048.mzXML	102	plate1_2x	2x	data	s102	BB8	51048	Post-P	post	peripheral	b	F		52	Y	N	Alcohol	N	Y	persistent_HE	worsening_HE	worst_HE	1	1	0	3	Y	NA	NA	NA	1	1	0	2+				CCMSLIB00006643519	Suspect related to PC(16:0/20:5); [M+H]+ C44H79N1O8P1 (predicted molecular formula: C39H78N3O10P) with delta m/z 1.003 (putative explanation: C isotope; atomic difference: (13)C)	LC-ESI	Orbitrap	Crude
503	732.553	9.49355	s102_BB8_01_51048.mzXML Peak area	0	0	2_b	s102_BB8_01_51048.mzXML	102	plate1_2x	2x	data	s102	BB8	51048	Post-P	post	peripheral	b	F		52	Y	N	Alcohol	N	Y	persistent_HE	worsening_HE	worst_HE	1	1	0	3	Y	NA	NA	NA	1	1	0	2+				NA	NA	NA	NA	NA
505	758.569	8.17769	s102_BB8_01_51048.mzXML Peak area	6633.91	3.82183	2_b	s102_BB8_01_51048.mzXML	102	plate1_2x	2x	data	s102	BB8	51048	Post-P	post	peripheral	b	F		52	Y	N	Alcohol	N	Y	persistent_HE	worsening_HE	worst_HE	1	1	0	3	Y	NA	NA	NA	1	1	0	2+				CCMSLIB00006652302	Suspect related to Spectral Match to 1-Oleoyl-2-palmitoyl-sn-glycero-3-phosphocholine from NIST14 (predicted molecular formula: C39H81O13) with delta m/z -2.016 (putative explanation: 2-amino-3-oxo-butanoic_acid|Intact disulfide bridge|Val->Pro substitution; atomic difference: -2H|-2H|-2H)	ESI	Orbitrap	Crude
506	758.568	8.35697	s102_BB8_01_51048.mzXML Peak area	6558.75	3.81689	2_b	s102_BB8_01_51048.mzXML	102	plate1_2x	2x	data	s102	BB8	51048	Post-P	post	peripheral	b	F		52	Y	N	Alcohol	N	Y	persistent_HE	worsening_HE	worst_HE	1	1	0	3	Y	NA	NA	NA	1	1	0	2+				CCMSLIB00006652302	Suspect related to Spectral Match to 1-Oleoyl-2-palmitoyl-sn-glycero-3-phosphocholine from NIST14 (predicted molecular formula: C39H81O13) with delta m/z -2.016 (putative explanation: 2-amino-3-oxo-butanoic_acid|Intact disulfide bridge|Val->Pro substitution; atomic difference: -2H|-2H|-2H)	ESI	Orbitrap	Crude
508	311.147	12.0496	s102_BB8_01_51048.mzXML Peak area	361224	5.55778	2_b	s102_BB8_01_51048.mzXML	102	plate1_2x	2x	data	s102	BB8	51048	Post-P	post	peripheral	b	F		52	Y	N	Alcohol	N	Y	persistent_HE	worsening_HE	worst_HE	1	1	0	3	Y	NA	NA	NA	1	1	0	2+				NA	NA	NA	NA	NA
509	515.246	12.0806	s102_BB8_01_51048.mzXML Peak area	153103	5.18499	2_b	s102_BB8_01_51048.mzXML	102	plate1_2x	2x	data	s102	BB8	51048	Post-P	post	peripheral	b	F		52	Y	N	Alcohol	N	Y	persistent_HE	worsening_HE	worst_HE	1	1	0	3	Y	NA	NA	NA	1	1	0	2+				NA	NA	NA	NA	NA
510	760.585	12.1307	s102_BB8_01_51048.mzXML Peak area	7165.89	3.85533	2_b	s102_BB8_01_51048.mzXML	102	plate1_2x	2x	data	s102	BB8	51048	Post-P	post	peripheral	b	F		52	Y	N	Alcohol	N	Y	persistent_HE	worsening_HE	worst_HE	1	1	0	3	Y	NA	NA	NA	1	1	0	2+				CCMSLIB00006643807	Suspect related to PC(P-16:0/20:5); [M+H]+ C44H79N1O7P1 (predicted molecular formula: C42H82NO8P) with delta m/z -2.964 (putative explanation: unspecified; atomic difference: unspecified)	LC-ESI	Orbitrap	Crude
514	1177.3	2.76759	s102_BB8_01_51048.mzXML Peak area	16619.1	4.22063	2_b	s102_BB8_01_51048.mzXML	102	plate1_2x	2x	data	s102	BB8	51048	Post-P	post	peripheral	b	F		52	Y	N	Alcohol	N	Y	persistent_HE	worsening_HE	worst_HE	1	1	0	3	Y	NA	NA	NA	1	1	0	2+				NA	NA	NA	NA	NA
515	414.3	4.79571	s102_BB8_01_51048.mzXML Peak area	5048.6	3.70326	2_b	s102_BB8_01_51048.mzXML	102	plate1_2x	2x	data	s102	BB8	51048	Post-P	post	peripheral	b	F		52	Y	N	Alcohol	N	Y	persistent_HE	worsening_HE	worst_HE	1	1	0	3	Y	NA	NA	NA	1	1	0	2+				CCMSLIB00006670711	Suspect related to glycoursodeoxycholic acid (predicted molecular formula: C26H39NO3) with delta m/z -36.021 (putative explanation: unspecified; atomic difference: unspecified)	ESI	Orbitrap	Crude
516	647.274	5.59855	s102_BB8_01_51048.mzXML Peak area	0	0	2_b	s102_BB8_01_51048.mzXML	102	plate1_2x	2x	data	s102	BB8	51048	Post-P	post	peripheral	b	F		52	Y	N	Alcohol	N	Y	persistent_HE	worsening_HE	worst_HE	1	1	0	3	Y	NA	NA	NA	1	1	0	2+				NA	NA	NA	NA	NA
518	414.3	4.2701	s102_BB8_01_51048.mzXML Peak area	7664.45	3.88454	2_b	s102_BB8_01_51048.mzXML	102	plate1_2x	2x	data	s102	BB8	51048	Post-P	post	peripheral	b	F		52	Y	N	Alcohol	N	Y	persistent_HE	worsening_HE	worst_HE	1	1	0	3	Y	NA	NA	NA	1	1	0	2+				CCMSLIB00006591014	Suspect related to (R)-4-((5R,8R,9S,10S,13R,14S,17R)-10,13-dimethyl-3-oxohexadecahydro-1H-cyclopenta[a]phenanthren-17-yl)pentanoic acid (predicted molecular formula: C26H39NO3) with delta m/z 39.011 (putative explanation: Phe->Trp substitution|unspecified; atomic difference: 2C,1H,1N|2C,1H,1N)	ESI	qTof	Crude
520	784.579	9.22315	s102_BB8_01_51048.mzXML Peak area	0	0	2_b	s102_BB8_01_51048.mzXML	102	plate1_2x	2x	data	s102	BB8	51048	Post-P	post	peripheral	b	F		52	Y	N	Alcohol	N	Y	persistent_HE	worsening_HE	worst_HE	1	1	0	3	Y	NA	NA	NA	1	1	0	2+				CCMSLIB00006586786	Suspect related to (2-{[3-(hexadecanoyloxy)-2-[icosa-5,8,11,14-tetraenoyloxy]propyl phosphonato]oxy}ethyl)trimethylazanium (predicted molecular formula: C40H78N7O6P) with delta m/z 2.016 (putative explanation: Pro->Val substitution|reduction; atomic difference: 2H|2H)	LC-ESI	qTof	Crude
521	784.584	8.87001	s102_BB8_01_51048.mzXML Peak area	1183.74	3.07362	2_b	s102_BB8_01_51048.mzXML	102	plate1_2x	2x	data	s102	BB8	51048	Post-P	post	peripheral	b	F		52	Y	N	Alcohol	N	Y	persistent_HE	worsening_HE	worst_HE	1	1	0	3	Y	NA	NA	NA	1	1	0	2+				CCMSLIB00006586786	Suspect related to (2-{[3-(hexadecanoyloxy)-2-[icosa-5,8,11,14-tetraenoyloxy]propyl phosphonato]oxy}ethyl)trimethylazanium (predicted molecular formula: C40H78N7O6P) with delta m/z 2.016 (putative explanation: Pro->Val substitution|reduction; atomic difference: 2H|2H)	LC-ESI	qTof	Crude
522	647.276	5.51093	s102_BB8_01_51048.mzXML Peak area	0	0	2_b	s102_BB8_01_51048.mzXML	102	plate1_2x	2x	data	s102	BB8	51048	Post-P	post	peripheral	b	F		52	Y	N	Alcohol	N	Y	persistent_HE	worsening_HE	worst_HE	1	1	0	3	Y	NA	NA	NA	1	1	0	2+				NA	NA	NA	NA	NA
524	333.145	3.88329	s102_BB8_01_51048.mzXML Peak area	7039.3	3.84759	2_b	s102_BB8_01_51048.mzXML	102	plate1_2x	2x	data	s102	BB8	51048	Post-P	post	peripheral	b	F		52	Y	N	Alcohol	N	Y	persistent_HE	worsening_HE	worst_HE	1	1	0	3	Y	NA	NA	NA	1	1	0	2+				NA	NA	NA	NA	NA
525	611.299	6.38303	s102_BB8_01_51048.mzXML Peak area	9453.19	3.97562	2_b	s102_BB8_01_51048.mzXML	102	plate1_2x	2x	data	s102	BB8	51048	Post-P	post	peripheral	b	F		52	Y	N	Alcohol	N	Y	persistent_HE	worsening_HE	worst_HE	1	1	0	3	Y	NA	NA	NA	1	1	0	2+				NA	NA	NA	NA	NA
526	599.29	6.95913	s102_BB8_01_51048.mzXML Peak area	18742	4.27284	2_b	s102_BB8_01_51048.mzXML	102	plate1_2x	2x	data	s102	BB8	51048	Post-P	post	peripheral	b	F		52	Y	N	Alcohol	N	Y	persistent_HE	worsening_HE	worst_HE	1	1	0	3	Y	NA	NA	NA	1	1	0	2+				CCMSLIB00006656352	Suspect related to Spectral Match to Bilirubin from METLIN (predicted molecular formula: C25H34N12O6) with delta m/z 14.016 (putative explanation: Asn->Gln substitution|Asp->Glu substitution|Gly->Ala substitution|Methylation|Ser->Thr substitution|Val->Leu/Ile substitution|chain elongation; atomic difference: 1C,2H|1C,2H|1C,2H|1C,2H|1C,2H|1C,2H|1C,2H)	LC-ESI	qTof	Crude
527	599.29	6.90476	s102_BB8_01_51048.mzXML Peak area	18742	4.27284	2_b	s102_BB8_01_51048.mzXML	102	plate1_2x	2x	data	s102	BB8	51048	Post-P	post	peripheral	b	F		52	Y	N	Alcohol	N	Y	persistent_HE	worsening_HE	worst_HE	1	1	0	3	Y	NA	NA	NA	1	1	0	2+				CCMSLIB00006656352	Suspect related to Spectral Match to Bilirubin from METLIN (predicted molecular formula: C25H34N12O6) with delta m/z 14.016 (putative explanation: Asn->Gln substitution|Asp->Glu substitution|Gly->Ala substitution|Methylation|Ser->Thr substitution|Val->Leu/Ile substitution|chain elongation; atomic difference: 1C,2H|1C,2H|1C,2H|1C,2H|1C,2H|1C,2H|1C,2H)	LC-ESI	qTof	Crude
528	597.275	5.79396	s102_BB8_01_51048.mzXML Peak area	6503.21	3.81319	2_b	s102_BB8_01_51048.mzXML	102	plate1_2x	2x	data	s102	BB8	51048	Post-P	post	peripheral	b	F		52	Y	N	Alcohol	N	Y	persistent_HE	worsening_HE	worst_HE	1	1	0	3	Y	NA	NA	NA	1	1	0	2+				NA	NA	NA	NA	NA
529	599.29	7.06756	s102_BB8_01_51048.mzXML Peak area	0	0	2_b	s102_BB8_01_51048.mzXML	102	plate1_2x	2x	data	s102	BB8	51048	Post-P	post	peripheral	b	F		52	Y	N	Alcohol	N	Y	persistent_HE	worsening_HE	worst_HE	1	1	0	3	Y	NA	NA	NA	1	1	0	2+				NA	NA	NA	NA	NA
530	613.305	6.75739	s102_BB8_01_51048.mzXML Peak area	0	0	2_b	s102_BB8_01_51048.mzXML	102	plate1_2x	2x	data	s102	BB8	51048	Post-P	post	peripheral	b	F		52	Y	N	Alcohol	N	Y	persistent_HE	worsening_HE	worst_HE	1	1	0	3	Y	NA	NA	NA	1	1	0	2+				NA	NA	NA	NA	NA
531	599.287	6.7053	s102_BB8_01_51048.mzXML Peak area	0	0	2_b	s102_BB8_01_51048.mzXML	102	plate1_2x	2x	data	s102	BB8	51048	Post-P	post	peripheral	b	F		52	Y	N	Alcohol	N	Y	persistent_HE	worsening_HE	worst_HE	1	1	0	3	Y	NA	NA	NA	1	1	0	2+				CCMSLIB00006656352	Suspect related to Spectral Match to Bilirubin from METLIN (predicted molecular formula: C25H34N12O6) with delta m/z 14.016 (putative explanation: Asn->Gln substitution|Asp->Glu substitution|Gly->Ala substitution|Methylation|Ser->Thr substitution|Val->Leu/Ile substitution|chain elongation; atomic difference: 1C,2H|1C,2H|1C,2H|1C,2H|1C,2H|1C,2H|1C,2H)	LC-ESI	qTof	Crude
532	613.304	5.1103	s102_BB8_01_51048.mzXML Peak area	13064.6	4.11613	2_b	s102_BB8_01_51048.mzXML	102	plate1_2x	2x	data	s102	BB8	51048	Post-P	post	peripheral	b	F		52	Y	N	Alcohol	N	Y	persistent_HE	worsening_HE	worst_HE	1	1	0	3	Y	NA	NA	NA	1	1	0	2+				NA	NA	NA	NA	NA
533	599.288	5.14042	s102_BB8_01_51048.mzXML Peak area	13057.9	4.11591	2_b	s102_BB8_01_51048.mzXML	102	plate1_2x	2x	data	s102	BB8	51048	Post-P	post	peripheral	b	F		52	Y	N	Alcohol	N	Y	persistent_HE	worsening_HE	worst_HE	1	1	0	3	Y	NA	NA	NA	1	1	0	2+				NA	NA	NA	NA	NA
534	613.304	6.56904	s102_BB8_01_51048.mzXML Peak area	18782.8	4.27378	2_b	s102_BB8_01_51048.mzXML	102	plate1_2x	2x	data	s102	BB8	51048	Post-P	post	peripheral	b	F		52	Y	N	Alcohol	N	Y	persistent_HE	worsening_HE	worst_HE	1	1	0	3	Y	NA	NA	NA	1	1	0	2+				NA	NA	NA	NA	NA
535	414.3	4.69599	s102_BB8_01_51048.mzXML Peak area	4009.41	3.60319	2_b	s102_BB8_01_51048.mzXML	102	plate1_2x	2x	data	s102	BB8	51048	Post-P	post	peripheral	b	F		52	Y	N	Alcohol	N	Y	persistent_HE	worsening_HE	worst_HE	1	1	0	3	Y	NA	NA	NA	1	1	0	2+				CCMSLIB00006589583	Suspect related to (R)-4-((1R,3S,5R,8S,9S,10S,13R,14S,17R)-1,3-dihydroxy-10,13-dimethylhexadecahydro-1H-cyclopenta[a]phenanthren-17-yl)pentanoic acid (predicted molecular formula: C30H39O2) with delta m/z 57.022 (putative explanation: unspecified|Addition of Glycine|Ala->Gln substitution|Gly->Asn substitution|Iodoacetamide derivative; atomic difference: 1H,4N|2C,3H,1N,1O|2C,3H,1N,1O|2C,3H,1N,1O|2…	ESI	qTof	Crude
536	597.276	5.60573	s102_BB8_01_51048.mzXML Peak area	0	0	2_b	s102_BB8_01_51048.mzXML	102	plate1_2x	2x	data	s102	BB8	51048	Post-P	post	peripheral	b	F		52	Y	N	Alcohol	N	Y	persistent_HE	worsening_HE	worst_HE	1	1	0	3	Y	NA	NA	NA	1	1	0	2+				NA	NA	NA	NA	NA
538	434.217	2.19841	s102_BB8_01_51048.mzXML Peak area	0	0	2_b	s102_BB8_01_51048.mzXML	102	plate1_2x	2x	data	s102	BB8	51048	Post-P	post	peripheral	b	F		52	Y	N	Alcohol	N	Y	persistent_HE	worsening_HE	worst_HE	1	1	0	3	Y	NA	NA	NA	1	1	0	2+				CCMSLIB00003375209	Dextrorphan O-.beta.-D-glucuronide	ESI	HCD	Isolated
540	124.088	10.6546	s102_BB8_01_51048.mzXML Peak area	0	0	2_b	s102_BB8_01_51048.mzXML	102	plate1_2x	2x	data	s102	BB8	51048	Post-P	post	peripheral	b	F		52	Y	N	Alcohol	N	Y	persistent_HE	worsening_HE	worst_HE	1	1	0	3	Y	NA	NA	NA	1	1	0	2+				NA	NA	NA	NA	NA
541	760.585	9.33479	s102_BB8_01_51048.mzXML Peak area	178452	5.25152	2_b	s102_BB8_01_51048.mzXML	102	plate1_2x	2x	data	s102	BB8	51048	Post-P	post	peripheral	b	F		52	Y	N	Alcohol	N	Y	persistent_HE	worsening_HE	worst_HE	1	1	0	3	Y	NA	NA	NA	1	1	0	2+				CCMSLIB00006643807	Suspect related to PC(P-16:0/20:5); [M+H]+ C44H79N1O7P1 (predicted molecular formula: C42H82NO8P) with delta m/z -2.964 (putative explanation: unspecified; atomic difference: unspecified)	LC-ESI	Orbitrap	Crude
542	124.088	10.5292	s102_BB8_01_51048.mzXML Peak area	0	0	2_b	s102_BB8_01_51048.mzXML	102	plate1_2x	2x	data	s102	BB8	51048	Post-P	post	peripheral	b	F		52	Y	N	Alcohol	N	Y	persistent_HE	worsening_HE	worst_HE	1	1	0	3	Y	NA	NA	NA	1	1	0	2+				NA	NA	NA	NA	NA
545	734.568	9.09425	s102_BB8_01_51048.mzXML Peak area	5104.24	3.70802	2_b	s102_BB8_01_51048.mzXML	102	plate1_2x	2x	data	s102	BB8	51048	Post-P	post	peripheral	b	F		52	Y	N	Alcohol	N	Y	persistent_HE	worsening_HE	worst_HE	1	1	0	3	Y	NA	NA	NA	1	1	0	2+				CCMSLIB00006626896	Suspect related to Massbank:PR310845 LPC 18:1 (predicted molecular formula: C37H71N11O4) with delta m/z 212.213 (putative explanation: unspecified; atomic difference: unspecified)	ESI	qTof	Crude
546	786.6	9.55794	s102_BB8_01_51048.mzXML Peak area	0	0	2_b	s102_BB8_01_51048.mzXML	102	plate1_2x	2x	data	s102	BB8	51048	Post-P	post	peripheral	b	F		52	Y	N	Alcohol	N	Y	persistent_HE	worsening_HE	worst_HE	1	1	0	3	Y	NA	NA	NA	1	1	0	2+				CCMSLIB00006647016	Suspect related to SM(d18:1/23:0); [M+H]+ C46H94N2O6P1 (predicted molecular formula: unknown) with delta m/z -14.071 (putative explanation: unspecified; atomic difference: unspecified)	LC-ESI	Ion Trap	Crude
547	786.601	9.78914	s102_BB8_01_51048.mzXML Peak area	0	0	2_b	s102_BB8_01_51048.mzXML	102	plate1_2x	2x	data	s102	BB8	51048	Post-P	post	peripheral	b	F		52	Y	N	Alcohol	N	Y	persistent_HE	worsening_HE	worst_HE	1	1	0	3	Y	NA	NA	NA	1	1	0	2+				CCMSLIB00006647016	Suspect related to SM(d18:1/23:0); [M+H]+ C46H94N2O6P1 (predicted molecular formula: unknown) with delta m/z -14.071 (putative explanation: unspecified; atomic difference: unspecified)	LC-ESI	Ion Trap	Crude
548	786.6	9.37388	s102_BB8_01_51048.mzXML Peak area	1.20422e+06	6.0807	2_b	s102_BB8_01_51048.mzXML	102	plate1_2x	2x	data	s102	BB8	51048	Post-P	post	peripheral	b	F		52	Y	N	Alcohol	N	Y	persistent_HE	worsening_HE	worst_HE	1	1	0	3	Y	NA	NA	NA	1	1	0	2+				CCMSLIB00006587036	Suspect related to (2-{[3-[hexadec-9-en-1-yloxy]-2-(octadecanoyloxy)propyl phosphonato]oxy}ethyl)trimethylazanium (predicted molecular formula: C45H80N5O4P) with delta m/z 39.994 (putative explanation: extra OH sodium adduct|Glyoxal-derived hydroimiadazolone|S-carbamoylmethylcysteine cyclization (N-terminus)|unspecified; atomic difference: 1H,1O|2C,1O|2C,1O|2C,1O)	LC-ESI	qTof	Crude
551	385.184	11.6334	s102_BB8_01_51048.mzXML Peak area	195508	5.29117	2_b	s102_BB8_01_51048.mzXML	102	plate1_2x	2x	data	s102	BB8	51048	Post-P	post	peripheral	b	F		52	Y	N	Alcohol	N	Y	persistent_HE	worsening_HE	worst_HE	1	1	0	3	Y	NA	NA	NA	1	1	0	2+				NA	NA	NA	NA	NA
552	329.158	11.456	s102_BB8_01_51048.mzXML Peak area	68154.6	4.8335	2_b	s102_BB8_01_51048.mzXML	102	plate1_2x	2x	data	s102	BB8	51048	Post-P	post	peripheral	b	F		52	Y	N	Alcohol	N	Y	persistent_HE	worsening_HE	worst_HE	1	1	0	3	Y	NA	NA	NA	1	1	0	2+				NA	NA	NA	NA	NA
553	329.157	11.5448	s102_BB8_01_51048.mzXML Peak area	256150	5.4085	2_b	s102_BB8_01_51048.mzXML	102	plate1_2x	2x	data	s102	BB8	51048	Post-P	post	peripheral	b	F		52	Y	N	Alcohol	N	Y	persistent_HE	worsening_HE	worst_HE	1	1	0	3	Y	NA	NA	NA	1	1	0	2+				NA	NA	NA	NA	NA
554	758.569	7.93457	s102_BB8_01_51048.mzXML Peak area	4213.4	3.62474	2_b	s102_BB8_01_51048.mzXML	102	plate1_2x	2x	data	s102	BB8	51048	Post-P	post	peripheral	b	F		52	Y	N	Alcohol	N	Y	persistent_HE	worsening_HE	worst_HE	1	1	0	3	Y	NA	NA	NA	1	1	0	2+				CCMSLIB00006652302	Suspect related to Spectral Match to 1-Oleoyl-2-palmitoyl-sn-glycero-3-phosphocholine from NIST14 (predicted molecular formula: C39H81O13) with delta m/z -2.016 (putative explanation: 2-amino-3-oxo-butanoic_acid|Intact disulfide bridge|Val->Pro substitution; atomic difference: -2H|-2H|-2H)	ESI	Orbitrap	Crude
555	758.569	7.82406	s102_BB8_01_51048.mzXML Peak area	3265.36	3.51406	2_b	s102_BB8_01_51048.mzXML	102	plate1_2x	2x	data	s102	BB8	51048	Post-P	post	peripheral	b	F		52	Y	N	Alcohol	N	Y	persistent_HE	worsening_HE	worst_HE	1	1	0	3	Y	NA	NA	NA	1	1	0	2+				CCMSLIB00006652302	Suspect related to Spectral Match to 1-Oleoyl-2-palmitoyl-sn-glycero-3-phosphocholine from NIST14 (predicted molecular formula: C39H81O13) with delta m/z -2.016 (putative explanation: 2-amino-3-oxo-butanoic_acid|Intact disulfide bridge|Val->Pro substitution; atomic difference: -2H|-2H|-2H)	ESI	Orbitrap	Crude
556	367.173	11.6484	s102_BB8_01_51048.mzXML Peak area	0	0	2_b	s102_BB8_01_51048.mzXML	102	plate1_2x	2x	data	s102	BB8	51048	Post-P	post	peripheral	b	F		52	Y	N	Alcohol	N	Y	persistent_HE	worsening_HE	worst_HE	1	1	0	3	Y	NA	NA	NA	1	1	0	2+				NA	NA	NA	NA	NA
557	425.215	11.7038	s102_BB8_01_51048.mzXML Peak area	0	0	2_b	s102_BB8_01_51048.mzXML	102	plate1_2x	2x	data	s102	BB8	51048	Post-P	post	peripheral	b	F		52	Y	N	Alcohol	N	Y	persistent_HE	worsening_HE	worst_HE	1	1	0	3	Y	NA	NA	NA	1	1	0	2+				NA	NA	NA	NA	NA
558	367.173	11.453	s102_BB8_01_51048.mzXML Peak area	115090	5.06104	2_b	s102_BB8_01_51048.mzXML	102	plate1_2x	2x	data	s102	BB8	51048	Post-P	post	peripheral	b	F		52	Y	N	Alcohol	N	Y	persistent_HE	worsening_HE	worst_HE	1	1	0	3	Y	NA	NA	NA	1	1	0	2+				NA	NA	NA	NA	NA
559	425.215	11.2222	s102_BB8_01_51048.mzXML Peak area	128945	5.11041	2_b	s102_BB8_01_51048.mzXML	102	plate1_2x	2x	data	s102	BB8	51048	Post-P	post	peripheral	b	F		52	Y	N	Alcohol	N	Y	persistent_HE	worsening_HE	worst_HE	1	1	0	3	Y	NA	NA	NA	1	1	0	2+				NA	NA	NA	NA	NA
560	425.215	11.3972	s102_BB8_01_51048.mzXML Peak area	199955	5.30093	2_b	s102_BB8_01_51048.mzXML	102	plate1_2x	2x	data	s102	BB8	51048	Post-P	post	peripheral	b	F		52	Y	N	Alcohol	N	Y	persistent_HE	worsening_HE	worst_HE	1	1	0	3	Y	NA	NA	NA	1	1	0	2+				NA	NA	NA	NA	NA
561	295.152	11.3424	s102_BB8_01_51048.mzXML Peak area	147305	5.16822	2_b	s102_BB8_01_51048.mzXML	102	plate1_2x	2x	data	s102	BB8	51048	Post-P	post	peripheral	b	F		52	Y	N	Alcohol	N	Y	persistent_HE	worsening_HE	worst_HE	1	1	0	3	Y	NA	NA	NA	1	1	0	2+				NA	NA	NA	NA	NA
564	124.086	10.2601	s102_BB8_01_51048.mzXML Peak area	4.93179e+06	6.693	2_b	s102_BB8_01_51048.mzXML	102	plate1_2x	2x	data	s102	BB8	51048	Post-P	post	peripheral	b	F		52	Y	N	Alcohol	N	Y	persistent_HE	worsening_HE	worst_HE	1	1	0	3	Y	NA	NA	NA	1	1	0	2+				NA	NA	NA	NA	NA
565	381.189	11.31	s102_BB8_01_51048.mzXML Peak area	85867.6	4.93383	2_b	s102_BB8_01_51048.mzXML	102	plate1_2x	2x	data	s102	BB8	51048	Post-P	post	peripheral	b	F		52	Y	N	Alcohol	N	Y	persistent_HE	worsening_HE	worst_HE	1	1	0	3	Y	NA	NA	NA	1	1	0	2+				NA	NA	NA	NA	NA
566	323.147	10.3641	s102_BB8_01_51048.mzXML Peak area	206350	5.31461	2_b	s102_BB8_01_51048.mzXML	102	plate1_2x	2x	data	s102	BB8	51048	Post-P	post	peripheral	b	F		52	Y	N	Alcohol	N	Y	persistent_HE	worsening_HE	worst_HE	1	1	0	3	Y	NA	NA	NA	1	1	0	2+				NA	NA	NA	NA	NA
567	459.221	11.5091	s102_BB8_01_51048.mzXML Peak area	41617.2	4.61928	2_b	s102_BB8_01_51048.mzXML	102	plate1_2x	2x	data	s102	BB8	51048	Post-P	post	peripheral	b	F		52	Y	N	Alcohol	N	Y	persistent_HE	worsening_HE	worst_HE	1	1	0	3	Y	NA	NA	NA	1	1	0	2+				NA	NA	NA	NA	NA
569	351.178	10.7728	s102_BB8_01_51048.mzXML Peak area	120816	5.08213	2_b	s102_BB8_01_51048.mzXML	102	plate1_2x	2x	data	s102	BB8	51048	Post-P	post	peripheral	b	F		52	Y	N	Alcohol	N	Y	persistent_HE	worsening_HE	worst_HE	1	1	0	3	Y	NA	NA	NA	1	1	0	2+				NA	NA	NA	NA	NA
570	515.247	11.5655	s102_BB8_01_51048.mzXML Peak area	60610.8	4.78256	2_b	s102_BB8_01_51048.mzXML	102	plate1_2x	2x	data	s102	BB8	51048	Post-P	post	peripheral	b	F		52	Y	N	Alcohol	N	Y	persistent_HE	worsening_HE	worst_HE	1	1	0	3	Y	NA	NA	NA	1	1	0	2+				NA	NA	NA	NA	NA
571	515.247	11.7217	s102_BB8_01_51048.mzXML Peak area	77160.1	4.8874	2_b	s102_BB8_01_51048.mzXML	102	plate1_2x	2x	data	s102	BB8	51048	Post-P	post	peripheral	b	F		52	Y	N	Alcohol	N	Y	persistent_HE	worsening_HE	worst_HE	1	1	0	3	Y	NA	NA	NA	1	1	0	2+				NA	NA	NA	NA	NA
572	455.225	11.537	s102_BB8_01_51048.mzXML Peak area	73406.4	4.86574	2_b	s102_BB8_01_51048.mzXML	102	plate1_2x	2x	data	s102	BB8	51048	Post-P	post	peripheral	b	F		52	Y	N	Alcohol	N	Y	persistent_HE	worsening_HE	worst_HE	1	1	0	3	Y	NA	NA	NA	1	1	0	2+				NA	NA	NA	NA	NA
573	455.225	11.7117	s102_BB8_01_51048.mzXML Peak area	46331.3	4.66588	2_b	s102_BB8_01_51048.mzXML	102	plate1_2x	2x	data	s102	BB8	51048	Post-P	post	peripheral	b	F		52	Y	N	Alcohol	N	Y	persistent_HE	worsening_HE	worst_HE	1	1	0	3	Y	NA	NA	NA	1	1	0	2+				NA	NA	NA	NA	NA
574	457.206	11.1664	s102_BB8_01_51048.mzXML Peak area	33109.8	4.51997	2_b	s102_BB8_01_51048.mzXML	102	plate1_2x	2x	data	s102	BB8	51048	Post-P	post	peripheral	b	F		52	Y	N	Alcohol	N	Y	persistent_HE	worsening_HE	worst_HE	1	1	0	3	Y	NA	NA	NA	1	1	0	2+				NA	NA	NA	NA	NA
575	409.22	10.4857	s102_BB8_01_51048.mzXML Peak area	122481	5.08807	2_b	s102_BB8_01_51048.mzXML	102	plate1_2x	2x	data	s102	BB8	51048	Post-P	post	peripheral	b	F		52	Y	N	Alcohol	N	Y	persistent_HE	worsening_HE	worst_HE	1	1	0	3	Y	NA	NA	NA	1	1	0	2+				NA	NA	NA	NA	NA
576	481.241	11.7139	s102_BB8_01_51048.mzXML Peak area	0	0	2_b	s102_BB8_01_51048.mzXML	102	plate1_2x	2x	data	s102	BB8	51048	Post-P	post	peripheral	b	F		52	Y	N	Alcohol	N	Y	persistent_HE	worsening_HE	worst_HE	1	1	0	3	Y	NA	NA	NA	1	1	0	2+				NA	NA	NA	NA	NA
577	555.277	11.7374	s102_BB8_01_51048.mzXML Peak area	159210	5.20197	2_b	s102_BB8_01_51048.mzXML	102	plate1_2x	2x	data	s102	BB8	51048	Post-P	post	peripheral	b	F		52	Y	N	Alcohol	N	Y	persistent_HE	worsening_HE	worst_HE	1	1	0	3	Y	NA	NA	NA	1	1	0	2+				NA	NA	NA	NA	NA
578	557.292	11.3439	s102_BB8_01_51048.mzXML Peak area	50899.2	4.70672	2_b	s102_BB8_01_51048.mzXML	102	plate1_2x	2x	data	s102	BB8	51048	Post-P	post	peripheral	b	F		52	Y	N	Alcohol	N	Y	persistent_HE	worsening_HE	worst_HE	1	1	0	3	Y	NA	NA	NA	1	1	0	2+				NA	NA	NA	NA	NA
579	557.291	11.7564	s102_BB8_01_51048.mzXML Peak area	119822	5.07854	2_b	s102_BB8_01_51048.mzXML	102	plate1_2x	2x	data	s102	BB8	51048	Post-P	post	peripheral	b	F		52	Y	N	Alcohol	N	Y	persistent_HE	worsening_HE	worst_HE	1	1	0	3	Y	NA	NA	NA	1	1	0	2+				NA	NA	NA	NA	NA
580	557.292	11.1106	s102_BB8_01_51048.mzXML Peak area	55079.1	4.74099	2_b	s102_BB8_01_51048.mzXML	102	plate1_2x	2x	data	s102	BB8	51048	Post-P	post	peripheral	b	F		52	Y	N	Alcohol	N	Y	persistent_HE	worsening_HE	worst_HE	1	1	0	3	Y	NA	NA	NA	1	1	0	2+				NA	NA	NA	NA	NA
581	629.314	11.682	s102_BB8_01_51048.mzXML Peak area	67488.7	4.82924	2_b	s102_BB8_01_51048.mzXML	102	plate1_2x	2x	data	s102	BB8	51048	Post-P	post	peripheral	b	F		52	Y	N	Alcohol	N	Y	persistent_HE	worsening_HE	worst_HE	1	1	0	3	Y	NA	NA	NA	1	1	0	2+				NA	NA	NA	NA	NA
582	788.612	8.77385	s102_BB8_01_51048.mzXML Peak area	58898.5	4.77011	2_b	s102_BB8_01_51048.mzXML	102	plate1_2x	2x	data	s102	BB8	51048	Post-P	post	peripheral	b	F		52	Y	N	Alcohol	N	Y	persistent_HE	worsening_HE	worst_HE	1	1	0	3	Y	NA	NA	NA	1	1	0	2+				CCMSLIB00006643809	Suspect related to PC(P-16:0/20:5); [M+H]+ C44H79N1O7P1 (predicted molecular formula: C45H82N5O4P) with delta m/z 25.069 (putative explanation: unspecified; atomic difference: unspecified)	LC-ESI	Orbitrap	Crude
583	788.612	8.64947	s102_BB8_01_51048.mzXML Peak area	127877	5.1068	2_b	s102_BB8_01_51048.mzXML	102	plate1_2x	2x	data	s102	BB8	51048	Post-P	post	peripheral	b	F		52	Y	N	Alcohol	N	Y	persistent_HE	worsening_HE	worst_HE	1	1	0	3	Y	NA	NA	NA	1	1	0	2+				CCMSLIB00006643809	Suspect related to PC(P-16:0/20:5); [M+H]+ C44H79N1O7P1 (predicted molecular formula: C45H82N5O4P) with delta m/z 25.069 (putative explanation: unspecified; atomic difference: unspecified)	LC-ESI	Orbitrap	Crude
584	808.581	8.81563	s102_BB8_01_51048.mzXML Peak area	32652.4	4.51393	2_b	s102_BB8_01_51048.mzXML	102	plate1_2x	2x	data	s102	BB8	51048	Post-P	post	peripheral	b	F		52	Y	N	Alcohol	N	Y	persistent_HE	worsening_HE	worst_HE	1	1	0	3	Y	NA	NA	NA	1	1	0	2+				CCMSLIB00003173853	1,2-dioleoyl-sn-glycero-3-phosphatidylcholine	ESI	Q-TOF	Isolated
586	550.629	11.6732	s102_BB8_01_51048.mzXML Peak area	26852.2	4.429	2_b	s102_BB8_01_51048.mzXML	102	plate1_2x	2x	data	s102	BB8	51048	Post-P	post	peripheral	b	F		52	Y	N	Alcohol	N	Y	persistent_HE	worsening_HE	worst_HE	1	1	0	3	Y	NA	NA	NA	1	1	0	2+				NA	NA	NA	NA	NA
587	808.58	8.56888	s102_BB8_01_51048.mzXML Peak area	30125.8	4.47895	2_b	s102_BB8_01_51048.mzXML	102	plate1_2x	2x	data	s102	BB8	51048	Post-P	post	peripheral	b	F		52	Y	N	Alcohol	N	Y	persistent_HE	worsening_HE	worst_HE	1	1	0	3	Y	NA	NA	NA	1	1	0	2+				CCMSLIB00006672746	Suspect related to trimethyl(2-{[2-[octadec-9-enoyloxy]-3-(octadecanoyloxy)propyl phosphono]oxy}ethyl)azanium (predicted molecular formula: C36H75N13O6) with delta m/z -2.016 (putative explanation: 2-amino-3-oxo-butanoic_acid|Intact disulfide bridge|Val->Pro substitution; atomic difference: -2H|-2H|-2H)	LC-ESI	qTof	Crude
589	808.582	8.9801	s102_BB8_01_51048.mzXML Peak area	10348.2	4.01491	2_b	s102_BB8_01_51048.mzXML	102	plate1_2x	2x	data	s102	BB8	51048	Post-P	post	peripheral	b	F		52	Y	N	Alcohol	N	Y	persistent_HE	worsening_HE	worst_HE	1	1	0	3	Y	NA	NA	NA	1	1	0	2+				CCMSLIB00006595214	Suspect related to 1-Palmitoyl-2-myristoyl-sn-glycero-3-phosphocholine (predicted molecular formula: C44H84NO8P) with delta m/z 80.062 (putative explanation: unspecified; atomic difference: 6C,8H)	ESI	Orbitrap	Crude
590	808.582	9.05595	s102_BB8_01_51048.mzXML Peak area	22954.3	4.36088	2_b	s102_BB8_01_51048.mzXML	102	plate1_2x	2x	data	s102	BB8	51048	Post-P	post	peripheral	b	F		52	Y	N	Alcohol	N	Y	persistent_HE	worsening_HE	worst_HE	1	1	0	3	Y	NA	NA	NA	1	1	0	2+				CCMSLIB00006595214	Suspect related to 1-Palmitoyl-2-myristoyl-sn-glycero-3-phosphocholine (predicted molecular formula: C44H84NO8P) with delta m/z 80.062 (putative explanation: unspecified; atomic difference: 6C,8H)	ESI	Orbitrap	Crude
594	290.14	2.84288	s102_BB8_01_51048.mzXML Peak area	0	0	2_b	s102_BB8_01_51048.mzXML	102	plate1_2x	2x	data	s102	BB8	51048	Post-P	post	peripheral	b	F		52	Y	N	Alcohol	N	Y	persistent_HE	worsening_HE	worst_HE	1	1	0	3	Y	NA	NA	NA	1	1	0	2+				CCMSLIB00006617459	Suspect related to MLS001048924-01!methyl 3-benzoyloxy-8-methyl-8-azabicyclo[3.2.1]octane-4-carboxylate (predicted molecular formula: C16H19NO4) with delta m/z -14.016 (putative explanation: Ala->Gly substitution|Gln->Asn substitution|Glu->Asp substitution|Leu/Ile->Val substitution|Thr->Ser substitution; atomic difference: -1C,-2H|-1C,-2H|-1C,-2H|-1C,-2H|-1C,-2H)	LC-ESI	qTof	Crude
595	397.183	11.7572	s102_BB8_01_51048.mzXML Peak area	166232	5.22072	2_b	s102_BB8_01_51048.mzXML	102	plate1_2x	2x	data	s102	BB8	51048	Post-P	post	peripheral	b	F		52	Y	N	Alcohol	N	Y	persistent_HE	worsening_HE	worst_HE	1	1	0	3	Y	NA	NA	NA	1	1	0	2+				NA	NA	NA	NA	NA
596	590.189	3.44279	s102_BB8_01_51048.mzXML Peak area	0	0	2_b	s102_BB8_01_51048.mzXML	102	plate1_2x	2x	data	s102	BB8	51048	Post-P	post	peripheral	b	F		52	Y	N	Alcohol	N	Y	persistent_HE	worsening_HE	worst_HE	1	1	0	3	Y	NA	NA	NA	1	1	0	2+				NA	NA	NA	NA	NA
597	492.191	3.66987	s102_BB8_01_51048.mzXML Peak area	0	0	2_b	s102_BB8_01_51048.mzXML	102	plate1_2x	2x	data	s102	BB8	51048	Post-P	post	peripheral	b	F		52	Y	N	Alcohol	N	Y	persistent_HE	worsening_HE	worst_HE	1	1	0	3	Y	NA	NA	NA	1	1	0	2+				NA	NA	NA	NA	NA
598	787.668	9.25637	s102_BB8_01_51048.mzXML Peak area	0	0	2_b	s102_BB8_01_51048.mzXML	102	plate1_2x	2x	data	s102	BB8	51048	Post-P	post	peripheral	b	F		52	Y	N	Alcohol	N	Y	persistent_HE	worsening_HE	worst_HE	1	1	0	3	Y	NA	NA	NA	1	1	0	2+				CCMSLIB00006662226	Suspect related to Spectral Match to N-Tetracosenoyl-4-sphingenyl-1-O-phosphorylcholine from NIST14 (predicted molecular formula: C45H91N2O6P) with delta m/z -26.015 (putative explanation: Pro->Ala substitution|unspecified; atomic difference: -2C,-2H|-2C,-2H)	ESI	qTof	Crude
600	282.17	2.80042	s102_BB8_01_51048.mzXML Peak area	0	0	2_b	s102_BB8_01_51048.mzXML	102	plate1_2x	2x	data	s102	BB8	51048	Post-P	post	peripheral	b	F		52	Y	N	Alcohol	N	Y	persistent_HE	worsening_HE	worst_HE	1	1	0	3	Y	NA	NA	NA	1	1	0	2+				CCMSLIB00006608140	Suspect related to Atenolol [mostly precursor ion] (predicted molecular formula: C15H23NO4) with delta m/z 14.999 (putative explanation: Asn->Glu substitution|Deamidation followed by a methylation; atomic difference: 1C,1H,-1N,1O|1C,1H,-1N,1O)	LC-ESI	qTof	Crude
601	416.316	5.11778	s102_BB8_01_51048.mzXML Peak area	1725.24	3.2371	2_b	s102_BB8_01_51048.mzXML	102	plate1_2x	2x	data	s102	BB8	51048	Post-P	post	peripheral	b	F		52	Y	N	Alcohol	N	Y	persistent_HE	worsening_HE	worst_HE	1	1	0	3	Y	NA	NA	NA	1	1	0	2+				CCMSLIB00006670678	Suspect related to glycodeoxycholic acid (predicted molecular formula: C26H45NO5) with delta m/z 2.016 (putative explanation: Pro->Val substitution|reduction; atomic difference: 2H|2H)	ESI	Orbitrap	Crude
602	379.601	3.54046	s102_BB8_01_51048.mzXML Peak area	0	0	2_b	s102_BB8_01_51048.mzXML	102	plate1_2x	2x	data	s102	BB8	51048	Post-P	post	peripheral	b	F		52	Y	N	Alcohol	N	Y	persistent_HE	worsening_HE	worst_HE	1	1	0	3	Y	NA	NA	NA	1	1	0	2+				NA	NA	NA	NA	NA
603	1099.39	4.23982	s102_BB8_01_51048.mzXML Peak area	0	0	2_b	s102_BB8_01_51048.mzXML	102	plate1_2x	2x	data	s102	BB8	51048	Post-P	post	peripheral	b	F		52	Y	N	Alcohol	N	Y	persistent_HE	worsening_HE	worst_HE	1	1	0	3	Y	NA	NA	NA	1	1	0	2+				NA	NA	NA	NA	NA
604	626.352	4.37278	s102_BB8_01_51048.mzXML Peak area	0	0	2_b	s102_BB8_01_51048.mzXML	102	plate1_2x	2x	data	s102	BB8	51048	Post-P	post	peripheral	b	F		52	Y	N	Alcohol	N	Y	persistent_HE	worsening_HE	worst_HE	1	1	0	3	Y	NA	NA	NA	1	1	0	2+				CCMSLIB00006670702	Suspect related to glycohyodeoxycholic acid (predicted molecular formula: unknown) with delta m/z -273.282 (putative explanation: unspecified; atomic difference: unspecified)	ESI	Orbitrap	Crude
605	626.352	4.80551	s102_BB8_01_51048.mzXML Peak area	4034.81	3.60593	2_b	s102_BB8_01_51048.mzXML	102	plate1_2x	2x	data	s102	BB8	51048	Post-P	post	peripheral	b	F		52	Y	N	Alcohol	N	Y	persistent_HE	worsening_HE	worst_HE	1	1	0	3	Y	NA	NA	NA	1	1	0	2+				NA	NA	NA	NA	NA
606	398.241	5.5151	s102_BB8_01_51048.mzXML Peak area	40302.6	4.60534	2_b	s102_BB8_01_51048.mzXML	102	plate1_2x	2x	data	s102	BB8	51048	Post-P	post	peripheral	b	F		52	Y	N	Alcohol	N	Y	persistent_HE	worsening_HE	worst_HE	1	1	0	3	Y	NA	NA	NA	1	1	0	2+				NA	NA	NA	NA	NA
607	593.332	5.32739	s102_BB8_01_51048.mzXML Peak area	9451.23	3.97553	2_b	s102_BB8_01_51048.mzXML	102	plate1_2x	2x	data	s102	BB8	51048	Post-P	post	peripheral	b	F		52	Y	N	Alcohol	N	Y	persistent_HE	worsening_HE	worst_HE	1	1	0	3	Y	NA	NA	NA	1	1	0	2+				NA	NA	NA	NA	NA
608	369.352	10.3388	s102_BB8_01_51048.mzXML Peak area	23586.9	4.37269	2_b	s102_BB8_01_51048.mzXML	102	plate1_2x	2x	data	s102	BB8	51048	Post-P	post	peripheral	b	F		52	Y	N	Alcohol	N	Y	persistent_HE	worsening_HE	worst_HE	1	1	0	3	Y	NA	NA	NA	1	1	0	2+				CCMSLIB00006590816	Suspect related to (R)-4-((3S,5S,7S,8R,9S,10S,13R,14S,17R)-3,7-dihydroxy-10,13-dimethylhexadecahydro-1H-cyclopenta[a]phenanthren-17-yl)pentanoic acid (predicted molecular formula: C27H48O2) with delta m/z 12.073 (putative explanation: unspecified; atomic difference: unspecified)	ESI	qTof	Crude
609	1067.36	4.22052	s102_BB8_01_51048.mzXML Peak area	657.242	2.81839	2_b	s102_BB8_01_51048.mzXML	102	plate1_2x	2x	data	s102	BB8	51048	Post-P	post	peripheral	b	F		52	Y	N	Alcohol	N	Y	persistent_HE	worsening_HE	worst_HE	1	1	0	3	Y	NA	NA	NA	1	1	0	2+				NA	NA	NA	NA	NA
610	416.365	10.1795	s102_BB8_01_51048.mzXML Peak area	6957.54	3.84252	2_b	s102_BB8_01_51048.mzXML	102	plate1_2x	2x	data	s102	BB8	51048	Post-P	post	peripheral	b	F		52	Y	N	Alcohol	N	Y	persistent_HE	worsening_HE	worst_HE	1	1	0	3	Y	NA	NA	NA	1	1	0	2+				NA	NA	NA	NA	NA
611	181.075	0.713926	s102_BB8_01_51048.mzXML Peak area	0	0	2_b	s102_BB8_01_51048.mzXML	102	plate1_2x	2x	data	s102	BB8	51048	Post-P	post	peripheral	b	F		52	Y	N	Alcohol	N	Y	persistent_HE	worsening_HE	worst_HE	1	1	0	3	Y	NA	NA	NA	1	1	0	2+				CCMSLIB00006684064	THEOBROMINE	ESI	qTof	isolated
612	181.075	1.02258	s102_BB8_01_51048.mzXML Peak area	0	0	2_b	s102_BB8_01_51048.mzXML	102	plate1_2x	2x	data	s102	BB8	51048	Post-P	post	peripheral	b	F		52	Y	N	Alcohol	N	Y	persistent_HE	worsening_HE	worst_HE	1	1	0	3	Y	NA	NA	NA	1	1	0	2+				CCMSLIB00004693858	THEOPHYLLINE	N/A	ESI-QFT	isolated
613	408.123	4.23297	s102_BB8_01_51048.mzXML Peak area	809.075	2.90853	2_b	s102_BB8_01_51048.mzXML	102	plate1_2x	2x	data	s102	BB8	51048	Post-P	post	peripheral	b	F		52	Y	N	Alcohol	N	Y	persistent_HE	worsening_HE	worst_HE	1	1	0	3	Y	NA	NA	NA	1	1	0	2+				NA	NA	NA	NA	NA
614	478.293	6.21964	s102_BB8_01_51048.mzXML Peak area	16514.4	4.21789	2_b	s102_BB8_01_51048.mzXML	102	plate1_2x	2x	data	s102	BB8	51048	Post-P	post	peripheral	b	F		52	Y	N	Alcohol	N	Y	persistent_HE	worsening_HE	worst_HE	1	1	0	3	Y	NA	NA	NA	1	1	0	2+				CCMSLIB00006653024	Suspect related to Spectral Match to 1-Stearoyl-2-hydroxy-sn-glycero-3-phosphoethanolamine from NIST14 (predicted molecular formula: C18H41N2O9P) with delta m/z -4.031 (putative explanation: unspecified; atomic difference: unspecified)	ESI	qTof	Crude
615	546.355	6.51949	s102_BB8_01_51048.mzXML Peak area	6989.64	3.84452	2_b	s102_BB8_01_51048.mzXML	102	plate1_2x	2x	data	s102	BB8	51048	Post-P	post	peripheral	b	F		52	Y	N	Alcohol	N	Y	persistent_HE	worsening_HE	worst_HE	1	1	0	3	Y	NA	NA	NA	1	1	0	2+				CCMSLIB00006649769	Suspect related to Spectral Match to 1-Arachidoyl-2-hydroxy-sn-glycero-3-phosphocholine from NIST14 (predicted molecular formula: C28H52NO7P) with delta m/z -6.046 (putative explanation: unspecified; atomic difference: unspecified)	ESI	Orbitrap	Crude
616	650.439	7.55109	s102_BB8_01_51048.mzXML Peak area	14367.1	4.1574	2_b	s102_BB8_01_51048.mzXML	102	plate1_2x	2x	data	s102	BB8	51048	Post-P	post	peripheral	b	F		52	Y	N	Alcohol	N	Y	persistent_HE	worsening_HE	worst_HE	1	1	0	3	Y	NA	NA	NA	1	1	0	2+				CCMSLIB00006651437	Suspect related to Spectral Match to 1-Myristoyl-2-stearoyl-sn-glycero-3-phosphocholine from NIST14 (predicted molecular formula: C37H61O9) with delta m/z -84.129 (putative explanation: unspecified; atomic difference: unspecified)	ESI	Orbitrap	Crude
617	494.324	6.07773	s102_BB8_01_51048.mzXML Peak area	37914.9	4.57882	2_b	s102_BB8_01_51048.mzXML	102	plate1_2x	2x	data	s102	BB8	51048	Post-P	post	peripheral	b	F		52	Y	N	Alcohol	N	Y	persistent_HE	worsening_HE	worst_HE	1	1	0	3	Y	NA	NA	NA	1	1	0	2+				CCMSLIB00006651521	Suspect related to Spectral Match to 1-Myristoyl-sn-glycero-3-phosphocholine from NIST14 (predicted molecular formula: C24H48NO7P) with delta m/z 26.016 (putative explanation: Acetaldehyde +26|Ala->Pro substitution|unspecified; atomic difference: 2C,2H|2C,2H|2C,2H)	ESI	qTof	Crude
618	357.279	5.90041	s102_BB8_01_51048.mzXML Peak area	14332	4.15634	2_b	s102_BB8_01_51048.mzXML	102	plate1_2x	2x	data	s102	BB8	51048	Post-P	post	peripheral	b	F		52	Y	N	Alcohol	N	Y	persistent_HE	worsening_HE	worst_HE	1	1	0	3	Y	NA	NA	NA	1	1	0	2+				CCMSLIB00006591927	Suspect related to .beta.-Hyodeoxycholic acid (predicted molecular formula: C24H38O3) with delta m/z -18.011 (putative explanation: Dehydration|Pyro-glu from E|carbodiimide crosslinker; atomic difference: -2H,-1O|-2H,-1O|-2H,-1O)	ESI	Orbitrap	Crude
619	518.322	6.50314	s102_BB8_01_51048.mzXML Peak area	17592.1	4.24534	2_b	s102_BB8_01_51048.mzXML	102	plate1_2x	2x	data	s102	BB8	51048	Post-P	post	peripheral	b	F		52	Y	N	Alcohol	N	Y	persistent_HE	worsening_HE	worst_HE	1	1	0	3	Y	NA	NA	NA	1	1	0	2+				CCMSLIB00006594498	Suspect related to 1-O-Hexadecyl-2-O-(2E-butenoyl)-sn-glyceryl-3-phosphocholine (predicted molecular formula: C24H50NO7P) with delta m/z -54.047 (putative explanation: unspecified; atomic difference: -4C,-6H)	ESI	Orbitrap	Crude
620	524.218	3.44432	s102_BB8_01_51048.mzXML Peak area	280.269	2.44912	2_b	s102_BB8_01_51048.mzXML	102	plate1_2x	2x	data	s102	BB8	51048	Post-P	post	peripheral	b	F		52	Y	N	Alcohol	N	Y	persistent_HE	worsening_HE	worst_HE	1	1	0	3	Y	NA	NA	NA	1	1	0	2+				NA	NA	NA	NA	NA
621	424.343	6.73842	s102_BB8_01_51048.mzXML Peak area	7384.96	3.86841	2_b	s102_BB8_01_51048.mzXML	102	plate1_2x	2x	data	s102	BB8	51048	Post-P	post	peripheral	b	F		52	Y	N	Alcohol	N	Y	persistent_HE	worsening_HE	worst_HE	1	1	0	3	Y	NA	NA	NA	1	1	0	2+				CCMSLIB00006660177	Suspect related to Spectral Match to Lauroyl L-carnitine from NIST14 (predicted molecular formula: C25H45NO4) with delta m/z 80.062 (putative explanation: unspecified; atomic difference: 6C,8H)	ESI	Orbitrap	Crude
622	408.123	4.49992	s102_BB8_01_51048.mzXML Peak area	492.587	2.69336	2_b	s102_BB8_01_51048.mzXML	102	plate1_2x	2x	data	s102	BB8	51048	Post-P	post	peripheral	b	F		52	Y	N	Alcohol	N	Y	persistent_HE	worsening_HE	worst_HE	1	1	0	3	Y	NA	NA	NA	1	1	0	2+				NA	NA	NA	NA	NA
623	414.3	4.19756	s102_BB8_01_51048.mzXML Peak area	7664.45	3.88454	2_b	s102_BB8_01_51048.mzXML	102	plate1_2x	2x	data	s102	BB8	51048	Post-P	post	peripheral	b	F		52	Y	N	Alcohol	N	Y	persistent_HE	worsening_HE	worst_HE	1	1	0	3	Y	NA	NA	NA	1	1	0	2+				CCMSLIB00006590886	Suspect related to (R)-4-((3S,5S,8R,9S,10S,12S,13R,14S,17R)-3,12-dihydroxy-10,13-dimethylhexadecahydro-1H-cyclopenta[a]phenanthren-17-yl)pentanoic acid (predicted molecular formula: C24H41NO3) with delta m/z -0.984 (putative explanation: Amidation|Asp->Asn substitution|Glu->Gln substitution; atomic difference: 1H,1N,-1O|1H,1N,-1O|1H,1N,-1O)	ESI	qTof	Crude
624	605.331	5.75227	s102_BB8_01_51048.mzXML Peak area	0	0	2_b	s102_BB8_01_51048.mzXML	102	plate1_2x	2x	data	s102	BB8	51048	Post-P	post	peripheral	b	F		52	Y	N	Alcohol	N	Y	persistent_HE	worsening_HE	worst_HE	1	1	0	3	Y	NA	NA	NA	1	1	0	2+				NA	NA	NA	NA	NA
625	700.572	9.80273	s102_BB8_01_51048.mzXML Peak area	9337.08	3.97026	2_b	s102_BB8_01_51048.mzXML	102	plate1_2x	2x	data	s102	BB8	51048	Post-P	post	peripheral	b	F		52	Y	N	Alcohol	N	Y	persistent_HE	worsening_HE	worst_HE	1	1	0	3	Y	NA	NA	NA	1	1	0	2+				CCMSLIB00006609029	Suspect related to C16 Lactosyl Ceramide (d18:1/16:0) (predicted molecular formula: C38H69N9O3) with delta m/z -162.063 (putative explanation: unspecified; atomic difference: unspecified)	LC-ESI	qTof	Crude
626	432.311	4.35229	s102_BB8_01_51048.mzXML Peak area	193.048	2.28791	2_b	s102_BB8_01_51048.mzXML	102	plate1_2x	2x	data	s102	BB8	51048	Post-P	post	peripheral	b	F		52	Y	N	Alcohol	N	Y	persistent_HE	worsening_HE	worst_HE	1	1	0	3	Y	NA	NA	NA	1	1	0	2+				NA	NA	NA	NA	NA
628	408.123	4.43453	s102_BB8_01_51048.mzXML Peak area	492.587	2.69336	2_b	s102_BB8_01_51048.mzXML	102	plate1_2x	2x	data	s102	BB8	51048	Post-P	post	peripheral	b	F		52	Y	N	Alcohol	N	Y	persistent_HE	worsening_HE	worst_HE	1	1	0	3	Y	NA	NA	NA	1	1	0	2+				NA	NA	NA	NA	NA
630	1424.82	2.4102	s102_BB8_01_51048.mzXML Peak area	5545.8	3.74404	2_b	s102_BB8_01_51048.mzXML	102	plate1_2x	2x	data	s102	BB8	51048	Post-P	post	peripheral	b	F		52	Y	N	Alcohol	N	Y	persistent_HE	worsening_HE	worst_HE	1	1	0	3	Y	NA	NA	NA	1	1	0	2+				NA	NA	NA	NA	NA
631	395.614	3.53812	s102_BB8_01_51048.mzXML Peak area	0	0	2_b	s102_BB8_01_51048.mzXML	102	plate1_2x	2x	data	s102	BB8	51048	Post-P	post	peripheral	b	F		52	Y	N	Alcohol	N	Y	persistent_HE	worsening_HE	worst_HE	1	1	0	3	Y	NA	NA	NA	1	1	0	2+				NA	NA	NA	NA	NA
633	716.208	3.18757	s102_BB8_01_51048.mzXML Peak area	0	0	2_b	s102_BB8_01_51048.mzXML	102	plate1_2x	2x	data	s102	BB8	51048	Post-P	post	peripheral	b	F		52	Y	N	Alcohol	N	Y	persistent_HE	worsening_HE	worst_HE	1	1	0	3	Y	NA	NA	NA	1	1	0	2+				NA	NA	NA	NA	NA
634	1424.82	2.23182	s102_BB8_01_51048.mzXML Peak area	3912.9	3.59261	2_b	s102_BB8_01_51048.mzXML	102	plate1_2x	2x	data	s102	BB8	51048	Post-P	post	peripheral	b	F		52	Y	N	Alcohol	N	Y	persistent_HE	worsening_HE	worst_HE	1	1	0	3	Y	NA	NA	NA	1	1	0	2+				NA	NA	NA	NA	NA
635	1227.76	8.93519	s102_BB8_01_51048.mzXML Peak area	7637.52	3.88301	2_b	s102_BB8_01_51048.mzXML	102	plate1_2x	2x	data	s102	BB8	51048	Post-P	post	peripheral	b	F		52	Y	N	Alcohol	N	Y	persistent_HE	worsening_HE	worst_HE	1	1	0	3	Y	NA	NA	NA	1	1	0	2+				NA	NA	NA	NA	NA
636	772.417	1.98436	s102_BB8_01_51048.mzXML Peak area	11967.7	4.07805	2_b	s102_BB8_01_51048.mzXML	102	plate1_2x	2x	data	s102	BB8	51048	Post-P	post	peripheral	b	F		52	Y	N	Alcohol	N	Y	persistent_HE	worsening_HE	worst_HE	1	1	0	3	Y	NA	NA	NA	1	1	0	2+				NA	NA	NA	NA	NA
637	619.488	9.2079	s102_BB8_01_51048.mzXML Peak area	9435.88	3.97483	2_b	s102_BB8_01_51048.mzXML	102	plate1_2x	2x	data	s102	BB8	51048	Post-P	post	peripheral	b	F		52	Y	N	Alcohol	N	Y	persistent_HE	worsening_HE	worst_HE	1	1	0	3	Y	NA	NA	NA	1	1	0	2+				NA	NA	NA	NA	NA
638	591.315	6.68736	s102_BB8_01_51048.mzXML Peak area	0	0	2_b	s102_BB8_01_51048.mzXML	102	plate1_2x	2x	data	s102	BB8	51048	Post-P	post	peripheral	b	F		52	Y	N	Alcohol	N	Y	persistent_HE	worsening_HE	worst_HE	1	1	0	3	Y	NA	NA	NA	1	1	0	2+				NA	NA	NA	NA	NA
639	1424.82	2.53794	s102_BB8_01_51048.mzXML Peak area	3400.66	3.53169	2_b	s102_BB8_01_51048.mzXML	102	plate1_2x	2x	data	s102	BB8	51048	Post-P	post	peripheral	b	F		52	Y	N	Alcohol	N	Y	persistent_HE	worsening_HE	worst_HE	1	1	0	3	Y	NA	NA	NA	1	1	0	2+				NA	NA	NA	NA	NA
640	605.331	4.46922	s102_BB8_01_51048.mzXML Peak area	0	0	2_b	s102_BB8_01_51048.mzXML	102	plate1_2x	2x	data	s102	BB8	51048	Post-P	post	peripheral	b	F		52	Y	N	Alcohol	N	Y	persistent_HE	worsening_HE	worst_HE	1	1	0	3	Y	NA	NA	NA	1	1	0	2+				CCMSLIB00006664932	Suspect related to Spectral Match to Urobilin from NIST14 (predicted molecular formula: C34H44N4O6) with delta m/z 14.016 (putative explanation: Asn->Gln substitution|Asp->Glu substitution|Gly->Ala substitution|Methylation|Ser->Thr substitution|Val->Leu/Ile substitution|chain elongation; atomic difference: 1C,2H|1C,2H|1C,2H|1C,2H|1C,2H|1C,2H|1C,2H)	ESI	Orbitrap	Crude
641	546.353	7.14541	s102_BB8_01_51048.mzXML Peak area	5017.64	3.70059	2_b	s102_BB8_01_51048.mzXML	102	plate1_2x	2x	data	s102	BB8	51048	Post-P	post	peripheral	b	F		52	Y	N	Alcohol	N	Y	persistent_HE	worsening_HE	worst_HE	1	1	0	3	Y	NA	NA	NA	1	1	0	2+				CCMSLIB00006649860	Suspect related to Spectral Match to 1-Behenoyl-2-hydroxy-sn-glycero-3-phosphocholine from NIST14 (predicted molecular formula: C28H49N3O6) with delta m/z -56.062 (putative explanation: Leu/Ile->Gly substitution; atomic difference: -4C,-8H)	ESI	Orbitrap	Crude
642	593.33	4.14425	s102_BB8_01_51048.mzXML Peak area	0	0	2_b	s102_BB8_01_51048.mzXML	102	plate1_2x	2x	data	s102	BB8	51048	Post-P	post	peripheral	b	F		52	Y	N	Alcohol	N	Y	persistent_HE	worsening_HE	worst_HE	1	1	0	3	Y	NA	NA	NA	1	1	0	2+				CCMSLIB00006664922	Suspect related to Spectral Match to Urobilin from NIST14 (predicted molecular formula: C32H48O10) with delta m/z 1.999 (putative explanation: S isotope|Cl isotope|Br isotope|Glu->Met substitution; atomic difference: (34)S|(37)Cl|(81)Br|2H,-2O,1S)	ESI	Orbitrap	Crude
645	625.228	3.80075	s102_BB8_01_51048.mzXML Peak area	396.638	2.59949	2_b	s102_BB8_01_51048.mzXML	102	plate1_2x	2x	data	s102	BB8	51048	Post-P	post	peripheral	b	F		52	Y	N	Alcohol	N	Y	persistent_HE	worsening_HE	worst_HE	1	1	0	3	Y	NA	NA	NA	1	1	0	2+				NA	NA	NA	NA	NA
646	265.116	1.90067	s102_BB8_01_51048.mzXML Peak area	0	0	2_b	s102_BB8_01_51048.mzXML	102	plate1_2x	2x	data	s102	BB8	51048	Post-P	post	peripheral	b	F		52	Y	N	Alcohol	N	Y	persistent_HE	worsening_HE	worst_HE	1	1	0	3	Y	NA	NA	NA	1	1	0	2+				CCMSLIB00003372304	Phenylacetyl-L-glutamine	ESI	HCD	Isolated
648	348.655	3.49341	s102_BB8_01_51048.mzXML Peak area	0	0	2_b	s102_BB8_01_51048.mzXML	102	plate1_2x	2x	data	s102	BB8	51048	Post-P	post	peripheral	b	F		52	Y	N	Alcohol	N	Y	persistent_HE	worsening_HE	worst_HE	1	1	0	3	Y	NA	NA	NA	1	1	0	2+				NA	NA	NA	NA	NA
649	772.417	2.37849	s102_BB8_01_51048.mzXML Peak area	3090.98	3.49024	2_b	s102_BB8_01_51048.mzXML	102	plate1_2x	2x	data	s102	BB8	51048	Post-P	post	peripheral	b	F		52	Y	N	Alcohol	N	Y	persistent_HE	worsening_HE	worst_HE	1	1	0	3	Y	NA	NA	NA	1	1	0	2+				NA	NA	NA	NA	NA
651	518.322	6.46303	s102_BB8_01_51048.mzXML Peak area	17592.1	4.24534	2_b	s102_BB8_01_51048.mzXML	102	plate1_2x	2x	data	s102	BB8	51048	Post-P	post	peripheral	b	F		52	Y	N	Alcohol	N	Y	persistent_HE	worsening_HE	worst_HE	1	1	0	3	Y	NA	NA	NA	1	1	0	2+				CCMSLIB00006649856	Suspect related to Spectral Match to 1-Behenoyl-2-hydroxy-sn-glycero-3-phosphocholine from NIST14 (predicted molecular formula: C24H50NO7P) with delta m/z -84.094 (putative explanation: unspecified; atomic difference: unspecified)	ESI	Orbitrap	Crude
652	494.323	6.06864	s102_BB8_01_51048.mzXML Peak area	37914.9	4.57882	2_b	s102_BB8_01_51048.mzXML	102	plate1_2x	2x	data	s102	BB8	51048	Post-P	post	peripheral	b	F		52	Y	N	Alcohol	N	Y	persistent_HE	worsening_HE	worst_HE	1	1	0	3	Y	NA	NA	NA	1	1	0	2+				CCMSLIB00006651521	Suspect related to Spectral Match to 1-Myristoyl-sn-glycero-3-phosphocholine from NIST14 (predicted molecular formula: C24H48NO7P) with delta m/z 26.016 (putative explanation: Acetaldehyde +26|Ala->Pro substitution|unspecified; atomic difference: 2C,2H|2C,2H|2C,2H)	ESI	qTof	Crude
653	730.26	3.73264	s102_BB8_01_51048.mzXML Peak area	0	0	2_b	s102_BB8_01_51048.mzXML	102	plate1_2x	2x	data	s102	BB8	51048	Post-P	post	peripheral	b	F		52	Y	N	Alcohol	N	Y	persistent_HE	worsening_HE	worst_HE	1	1	0	3	Y	NA	NA	NA	1	1	0	2+				NA	NA	NA	NA	NA
654	791.391	1.98298	s102_BB8_01_51048.mzXML Peak area	2685.34	3.42916	2_b	s102_BB8_01_51048.mzXML	102	plate1_2x	2x	data	s102	BB8	51048	Post-P	post	peripheral	b	F		52	Y	N	Alcohol	N	Y	persistent_HE	worsening_HE	worst_HE	1	1	0	3	Y	NA	NA	NA	1	1	0	2+				NA	NA	NA	NA	NA
656	546.354	6.64571	s102_BB8_01_51048.mzXML Peak area	1473.59	3.16867	2_b	s102_BB8_01_51048.mzXML	102	plate1_2x	2x	data	s102	BB8	51048	Post-P	post	peripheral	b	F		52	Y	N	Alcohol	N	Y	persistent_HE	worsening_HE	worst_HE	1	1	0	3	Y	NA	NA	NA	1	1	0	2+				CCMSLIB00006586755	Suspect related to (2-{[3-(hexadecanoyloxy)-2-[icosa-5,8,11,14-tetraenoyloxy]propyl phosphonato]oxy}ethyl)trimethylazanium (predicted molecular formula: C23H52N3O9P) with delta m/z -236.213 (putative explanation: unspecified; atomic difference: unspecified)	LC-ESI	qTof	Crude
657	518.323	6.0021	s102_BB8_01_51048.mzXML Peak area	4765.05	3.67816	2_b	s102_BB8_01_51048.mzXML	102	plate1_2x	2x	data	s102	BB8	51048	Post-P	post	peripheral	b	F		52	Y	N	Alcohol	N	Y	persistent_HE	worsening_HE	worst_HE	1	1	0	3	Y	NA	NA	NA	1	1	0	2+				CCMSLIB00006626903	Suspect related to Massbank:PR310846 LPC 18:1 (predicted molecular formula: C28H43N3O6) with delta m/z -4.031 (putative explanation: unspecified; atomic difference: unspecified)	ESI	qTof	Crude
659	625.229	3.0868	s102_BB8_01_51048.mzXML Peak area	0	0	2_b	s102_BB8_01_51048.mzXML	102	plate1_2x	2x	data	s102	BB8	51048	Post-P	post	peripheral	b	F		52	Y	N	Alcohol	N	Y	persistent_HE	worsening_HE	worst_HE	1	1	0	3	Y	NA	NA	NA	1	1	0	2+				NA	NA	NA	NA	NA
661	500.303	4.84068	s102_BB8_01_51048.mzXML Peak area	6592.08	3.81909	2_b	s102_BB8_01_51048.mzXML	102	plate1_2x	2x	data	s102	BB8	51048	Post-P	post	peripheral	b	F		52	Y	N	Alcohol	N	Y	persistent_HE	worsening_HE	worst_HE	1	1	0	3	Y	NA	NA	NA	1	1	0	2+				CCMSLIB00006599183	Suspect related to 2-((4R)-4-((3R,5S,7R,9S,10S,13R,14S,17R)-3,7-dihydroxy-10,13-dimethylhexadecahydro-1H-cyclopenta[a]phenanthren-17-yl)pentanamido)ethane-1-sulfonic acid (predicted molecular formula: C30H39N5O3) with delta m/z 18.017 (putative explanation: unspecified; atomic difference: unspecified)	ESI	qTof	Crude
662	400.078	4.16777	s102_BB8_01_51048.mzXML Peak area	0	0	2_b	s102_BB8_01_51048.mzXML	102	plate1_2x	2x	data	s102	BB8	51048	Post-P	post	peripheral	b	F		52	Y	N	Alcohol	N	Y	persistent_HE	worsening_HE	worst_HE	1	1	0	3	Y	NA	NA	NA	1	1	0	2+				NA	NA	NA	NA	NA
663	295.152	11.1453	s102_BB8_01_51048.mzXML Peak area	104043	5.01722	2_b	s102_BB8_01_51048.mzXML	102	plate1_2x	2x	data	s102	BB8	51048	Post-P	post	peripheral	b	F		52	Y	N	Alcohol	N	Y	persistent_HE	worsening_HE	worst_HE	1	1	0	3	Y	NA	NA	NA	1	1	0	2+				NA	NA	NA	NA	NA
664	369.189	11.1932	s102_BB8_01_51048.mzXML Peak area	96581.7	4.9849	2_b	s102_BB8_01_51048.mzXML	102	plate1_2x	2x	data	s102	BB8	51048	Post-P	post	peripheral	b	F		52	Y	N	Alcohol	N	Y	persistent_HE	worsening_HE	worst_HE	1	1	0	3	Y	NA	NA	NA	1	1	0	2+				NA	NA	NA	NA	NA
665	341.158	11.1463	s102_BB8_01_51048.mzXML Peak area	169600	5.22943	2_b	s102_BB8_01_51048.mzXML	102	plate1_2x	2x	data	s102	BB8	51048	Post-P	post	peripheral	b	F		52	Y	N	Alcohol	N	Y	persistent_HE	worsening_HE	worst_HE	1	1	0	3	Y	NA	NA	NA	1	1	0	2+				NA	NA	NA	NA	NA
666	341.158	11.2822	s102_BB8_01_51048.mzXML Peak area	80465	4.90561	2_b	s102_BB8_01_51048.mzXML	102	plate1_2x	2x	data	s102	BB8	51048	Post-P	post	peripheral	b	F		52	Y	N	Alcohol	N	Y	persistent_HE	worsening_HE	worst_HE	1	1	0	3	Y	NA	NA	NA	1	1	0	2+				NA	NA	NA	NA	NA
667	323.147	11.4148	s102_BB8_01_51048.mzXML Peak area	63172.3	4.80053	2_b	s102_BB8_01_51048.mzXML	102	plate1_2x	2x	data	s102	BB8	51048	Post-P	post	peripheral	b	F		52	Y	N	Alcohol	N	Y	persistent_HE	worsening_HE	worst_HE	1	1	0	3	Y	NA	NA	NA	1	1	0	2+				NA	NA	NA	NA	NA
668	443.225	10.7666	s102_BB8_01_51048.mzXML Peak area	147618	5.16914	2_b	s102_BB8_01_51048.mzXML	102	plate1_2x	2x	data	s102	BB8	51048	Post-P	post	peripheral	b	F		52	Y	N	Alcohol	N	Y	persistent_HE	worsening_HE	worst_HE	1	1	0	3	Y	NA	NA	NA	1	1	0	2+				NA	NA	NA	NA	NA
669	323.147	10.7596	s102_BB8_01_51048.mzXML Peak area	160469	5.20539	2_b	s102_BB8_01_51048.mzXML	102	plate1_2x	2x	data	s102	BB8	51048	Post-P	post	peripheral	b	F		52	Y	N	Alcohol	N	Y	persistent_HE	worsening_HE	worst_HE	1	1	0	3	Y	NA	NA	NA	1	1	0	2+				NA	NA	NA	NA	NA
670	483.256	11.5099	s102_BB8_01_51048.mzXML Peak area	86062.1	4.93482	2_b	s102_BB8_01_51048.mzXML	102	plate1_2x	2x	data	s102	BB8	51048	Post-P	post	peripheral	b	F		52	Y	N	Alcohol	N	Y	persistent_HE	worsening_HE	worst_HE	1	1	0	3	Y	NA	NA	NA	1	1	0	2+				NA	NA	NA	NA	NA
671	542.32	6.28597	s102_BB8_01_51048.mzXML Peak area	10352.8	4.0151	2_b	s102_BB8_01_51048.mzXML	102	plate1_2x	2x	data	s102	BB8	51048	Post-P	post	peripheral	b	F		52	Y	N	Alcohol	N	Y	persistent_HE	worsening_HE	worst_HE	1	1	0	3	Y	NA	NA	NA	1	1	0	2+				CCMSLIB00006646200	Suspect related to Putative Chenodeoxycholic acid Phenylalanine conjugate (predicted molecular formula: C21H48N7O5PS) with delta m/z 1.949 (putative explanation: unspecified; atomic difference: unspecified)	LC-ESI	qTof	Crude
672	455.225	10.7511	s102_BB8_01_51048.mzXML Peak area	79812.1	4.90207	2_b	s102_BB8_01_51048.mzXML	102	plate1_2x	2x	data	s102	BB8	51048	Post-P	post	peripheral	b	F		52	Y	N	Alcohol	N	Y	persistent_HE	worsening_HE	worst_HE	1	1	0	3	Y	NA	NA	NA	1	1	0	2+				NA	NA	NA	NA	NA
673	455.225	11.1589	s102_BB8_01_51048.mzXML Peak area	27543.2	4.44003	2_b	s102_BB8_01_51048.mzXML	102	plate1_2x	2x	data	s102	BB8	51048	Post-P	post	peripheral	b	F		52	Y	N	Alcohol	N	Y	persistent_HE	worsening_HE	worst_HE	1	1	0	3	Y	NA	NA	NA	1	1	0	2+				NA	NA	NA	NA	NA
674	457.206	10.6718	s102_BB8_01_51048.mzXML Peak area	28486.4	4.45465	2_b	s102_BB8_01_51048.mzXML	102	plate1_2x	2x	data	s102	BB8	51048	Post-P	post	peripheral	b	F		52	Y	N	Alcohol	N	Y	persistent_HE	worsening_HE	worst_HE	1	1	0	3	Y	NA	NA	NA	1	1	0	2+				NA	NA	NA	NA	NA
675	555.278	10.7882	s102_BB8_01_51048.mzXML Peak area	31050.9	4.49209	2_b	s102_BB8_01_51048.mzXML	102	plate1_2x	2x	data	s102	BB8	51048	Post-P	post	peripheral	b	F		52	Y	N	Alcohol	N	Y	persistent_HE	worsening_HE	worst_HE	1	1	0	3	Y	NA	NA	NA	1	1	0	2+				NA	NA	NA	NA	NA
677	613.317	11.1947	s102_BB8_01_51048.mzXML Peak area	27266.7	4.43565	2_b	s102_BB8_01_51048.mzXML	102	plate1_2x	2x	data	s102	BB8	51048	Post-P	post	peripheral	b	F		52	Y	N	Alcohol	N	Y	persistent_HE	worsening_HE	worst_HE	1	1	0	3	Y	NA	NA	NA	1	1	0	2+				NA	NA	NA	NA	NA
678	385.184	11.2139	s102_BB8_01_51048.mzXML Peak area	113750	5.05595	2_b	s102_BB8_01_51048.mzXML	102	plate1_2x	2x	data	s102	BB8	51048	Post-P	post	peripheral	b	F		52	Y	N	Alcohol	N	Y	persistent_HE	worsening_HE	worst_HE	1	1	0	3	Y	NA	NA	NA	1	1	0	2+				NA	NA	NA	NA	NA
679	311.147	11.2549	s102_BB8_01_51048.mzXML Peak area	156163	5.19358	2_b	s102_BB8_01_51048.mzXML	102	plate1_2x	2x	data	s102	BB8	51048	Post-P	post	peripheral	b	F		52	Y	N	Alcohol	N	Y	persistent_HE	worsening_HE	worst_HE	1	1	0	3	Y	NA	NA	NA	1	1	0	2+				NA	NA	NA	NA	NA
680	367.173	11.1643	s102_BB8_01_51048.mzXML Peak area	123332	5.09108	2_b	s102_BB8_01_51048.mzXML	102	plate1_2x	2x	data	s102	BB8	51048	Post-P	post	peripheral	b	F		52	Y	N	Alcohol	N	Y	persistent_HE	worsening_HE	worst_HE	1	1	0	3	Y	NA	NA	NA	1	1	0	2+				NA	NA	NA	NA	NA
681	369.189	11.5085	s102_BB8_01_51048.mzXML Peak area	92528.1	4.96628	2_b	s102_BB8_01_51048.mzXML	102	plate1_2x	2x	data	s102	BB8	51048	Post-P	post	peripheral	b	F		52	Y	N	Alcohol	N	Y	persistent_HE	worsening_HE	worst_HE	1	1	0	3	Y	NA	NA	NA	1	1	0	2+				NA	NA	NA	NA	NA
682	499.252	11.4555	s102_BB8_01_51048.mzXML Peak area	53888.7	4.73151	2_b	s102_BB8_01_51048.mzXML	102	plate1_2x	2x	data	s102	BB8	51048	Post-P	post	peripheral	b	F		52	Y	N	Alcohol	N	Y	persistent_HE	worsening_HE	worst_HE	1	1	0	3	Y	NA	NA	NA	1	1	0	2+				NA	NA	NA	NA	NA
683	515.248	10.8225	s102_BB8_01_51048.mzXML Peak area	58653	4.7683	2_b	s102_BB8_01_51048.mzXML	102	plate1_2x	2x	data	s102	BB8	51048	Post-P	post	peripheral	b	F		52	Y	N	Alcohol	N	Y	persistent_HE	worsening_HE	worst_HE	1	1	0	3	Y	NA	NA	NA	1	1	0	2+				NA	NA	NA	NA	NA
684	409.22	11.152	s102_BB8_01_51048.mzXML Peak area	75530	4.87813	2_b	s102_BB8_01_51048.mzXML	102	plate1_2x	2x	data	s102	BB8	51048	Post-P	post	peripheral	b	F		52	Y	N	Alcohol	N	Y	persistent_HE	worsening_HE	worst_HE	1	1	0	3	Y	NA	NA	NA	1	1	0	2+				NA	NA	NA	NA	NA
685	555.278	11.4576	s102_BB8_01_51048.mzXML Peak area	79477	4.90025	2_b	s102_BB8_01_51048.mzXML	102	plate1_2x	2x	data	s102	BB8	51048	Post-P	post	peripheral	b	F		52	Y	N	Alcohol	N	Y	persistent_HE	worsening_HE	worst_HE	1	1	0	3	Y	NA	NA	NA	1	1	0	2+				NA	NA	NA	NA	NA
687	571.275	10.8701	s102_BB8_01_51048.mzXML Peak area	20937.2	4.32094	2_b	s102_BB8_01_51048.mzXML	102	plate1_2x	2x	data	s102	BB8	51048	Post-P	post	peripheral	b	F		52	Y	N	Alcohol	N	Y	persistent_HE	worsening_HE	worst_HE	1	1	0	3	Y	NA	NA	NA	1	1	0	2+				NA	NA	NA	NA	NA
688	571.274	11.3558	s102_BB8_01_51048.mzXML Peak area	65514.3	4.81634	2_b	s102_BB8_01_51048.mzXML	102	plate1_2x	2x	data	s102	BB8	51048	Post-P	post	peripheral	b	F		52	Y	N	Alcohol	N	Y	persistent_HE	worsening_HE	worst_HE	1	1	0	3	Y	NA	NA	NA	1	1	0	2+				NA	NA	NA	NA	NA
689	510.202	2.98767	s102_BB8_01_51048.mzXML Peak area	0	0	2_b	s102_BB8_01_51048.mzXML	102	plate1_2x	2x	data	s102	BB8	51048	Post-P	post	peripheral	b	F		52	Y	N	Alcohol	N	Y	persistent_HE	worsening_HE	worst_HE	1	1	0	3	Y	NA	NA	NA	1	1	0	2+				NA	NA	NA	NA	NA
690	786.601	8.25554	s102_BB8_01_51048.mzXML Peak area	34906	4.54291	2_b	s102_BB8_01_51048.mzXML	102	plate1_2x	2x	data	s102	BB8	51048	Post-P	post	peripheral	b	F		52	Y	N	Alcohol	N	Y	persistent_HE	worsening_HE	worst_HE	1	1	0	3	Y	NA	NA	NA	1	1	0	2+				CCMSLIB00006586973	Suspect related to (2-{[3-(hexadecanoyloxy)-2-[octadeca-9,12-dienoyloxy]propyl phosphonato]oxy}ethyl)trimethylazanium (predicted molecular formula: C41H85O13) with delta m/z 28.031 (putative explanation: Acetaldehyde +28|Ala->Val substitution|Cys->Met substitution|Ethylation|di-Methylation; atomic difference: 2C,4H|2C,4H|2C,4H|2C,4H|2C,4H)	LC-ESI	qTof	Crude
691	591.312	5.27648	s102_BB8_01_51048.mzXML Peak area	4600.91	3.66294	2_b	s102_BB8_01_51048.mzXML	102	plate1_2x	2x	data	s102	BB8	51048	Post-P	post	peripheral	b	F		52	Y	N	Alcohol	N	Y	persistent_HE	worsening_HE	worst_HE	1	1	0	3	Y	NA	NA	NA	1	1	0	2+				NA	NA	NA	NA	NA
692	212.129	11.5887	s102_BB8_01_51048.mzXML Peak area	153095	5.18496	2_b	s102_BB8_01_51048.mzXML	102	plate1_2x	2x	data	s102	BB8	51048	Post-P	post	peripheral	b	F		52	Y	N	Alcohol	N	Y	persistent_HE	worsening_HE	worst_HE	1	1	0	3	Y	NA	NA	NA	1	1	0	2+				NA	NA	NA	NA	NA
693	705.589	8.41201	s102_BB8_01_51048.mzXML Peak area	44139.2	4.64483	2_b	s102_BB8_01_51048.mzXML	102	plate1_2x	2x	data	s102	BB8	51048	Post-P	post	peripheral	b	F		52	Y	N	Alcohol	N	Y	persistent_HE	worsening_HE	worst_HE	1	1	0	3	Y	NA	NA	NA	1	1	0	2+				CCMSLIB00006651444	Suspect related to Spectral Match to 1-Myristoyl-2-stearoyl-sn-glycero-3-phosphocholine from NIST14 (predicted molecular formula: C51H76O) with delta m/z -28.979 (putative explanation: unspecified; atomic difference: unspecified)	ESI	Orbitrap	Crude
696	843.869	0.499536	s102_BB8_01_51048.mzXML Peak area	22291.5	4.34816	2_b	s102_BB8_01_51048.mzXML	102	plate1_2x	2x	data	s102	BB8	51048	Post-P	post	peripheral	b	F		52	Y	N	Alcohol	N	Y	persistent_HE	worsening_HE	worst_HE	1	1	0	3	Y	NA	NA	NA	1	1	0	2+				CCMSLIB00000305758	Iohexol	ESI	HCD	Isolated
697	786.601	12.1285	s102_BB8_01_51048.mzXML Peak area	33820	4.52919	2_b	s102_BB8_01_51048.mzXML	102	plate1_2x	2x	data	s102	BB8	51048	Post-P	post	peripheral	b	F		52	Y	N	Alcohol	N	Y	persistent_HE	worsening_HE	worst_HE	1	1	0	3	Y	NA	NA	NA	1	1	0	2+				CCMSLIB00006586973	Suspect related to (2-{[3-(hexadecanoyloxy)-2-[octadeca-9,12-dienoyloxy]propyl phosphonato]oxy}ethyl)trimethylazanium (predicted molecular formula: C41H85O13) with delta m/z 28.031 (putative explanation: Acetaldehyde +28|Ala->Val substitution|Cys->Met substitution|Ethylation|di-Methylation; atomic difference: 2C,4H|2C,4H|2C,4H|2C,4H|2C,4H)	LC-ESI	qTof	Crude
698	786.602	10.0034	s102_BB8_01_51048.mzXML Peak area	174155	5.24094	2_b	s102_BB8_01_51048.mzXML	102	plate1_2x	2x	data	s102	BB8	51048	Post-P	post	peripheral	b	F		52	Y	N	Alcohol	N	Y	persistent_HE	worsening_HE	worst_HE	1	1	0	3	Y	NA	NA	NA	1	1	0	2+				CCMSLIB00006647016	Suspect related to SM(d18:1/23:0); [M+H]+ C46H94N2O6P1 (predicted molecular formula: unknown) with delta m/z -14.071 (putative explanation: unspecified; atomic difference: unspecified)	LC-ESI	Ion Trap	Crude
699	311.147	11.1321	s102_BB8_01_51048.mzXML Peak area	322184	5.50811	2_b	s102_BB8_01_51048.mzXML	102	plate1_2x	2x	data	s102	BB8	51048	Post-P	post	peripheral	b	F		52	Y	N	Alcohol	N	Y	persistent_HE	worsening_HE	worst_HE	1	1	0	3	Y	NA	NA	NA	1	1	0	2+				NA	NA	NA	NA	NA
700	327.142	11.5335	s102_BB8_01_51048.mzXML Peak area	113321	5.05432	2_b	s102_BB8_01_51048.mzXML	102	plate1_2x	2x	data	s102	BB8	51048	Post-P	post	peripheral	b	F		52	Y	N	Alcohol	N	Y	persistent_HE	worsening_HE	worst_HE	1	1	0	3	Y	NA	NA	NA	1	1	0	2+				NA	NA	NA	NA	NA
701	341.158	10.738	s102_BB8_01_51048.mzXML Peak area	64650.5	4.81058	2_b	s102_BB8_01_51048.mzXML	102	plate1_2x	2x	data	s102	BB8	51048	Post-P	post	peripheral	b	F		52	Y	N	Alcohol	N	Y	persistent_HE	worsening_HE	worst_HE	1	1	0	3	Y	NA	NA	NA	1	1	0	2+				NA	NA	NA	NA	NA
702	381.189	10.3594	s102_BB8_01_51048.mzXML Peak area	141801	5.15168	2_b	s102_BB8_01_51048.mzXML	102	plate1_2x	2x	data	s102	BB8	51048	Post-P	post	peripheral	b	F		52	Y	N	Alcohol	N	Y	persistent_HE	worsening_HE	worst_HE	1	1	0	3	Y	NA	NA	NA	1	1	0	2+				NA	NA	NA	NA	NA
703	455.225	10.3705	s102_BB8_01_51048.mzXML Peak area	125959	5.10023	2_b	s102_BB8_01_51048.mzXML	102	plate1_2x	2x	data	s102	BB8	51048	Post-P	post	peripheral	b	F		52	Y	N	Alcohol	N	Y	persistent_HE	worsening_HE	worst_HE	1	1	0	3	Y	NA	NA	NA	1	1	0	2+				NA	NA	NA	NA	NA
706	385.184	10.6547	s102_BB8_01_51048.mzXML Peak area	394381	5.59592	2_b	s102_BB8_01_51048.mzXML	102	plate1_2x	2x	data	s102	BB8	51048	Post-P	post	peripheral	b	F		52	Y	N	Alcohol	N	Y	persistent_HE	worsening_HE	worst_HE	1	1	0	3	Y	NA	NA	NA	1	1	0	2+				NA	NA	NA	NA	NA
707	409.22	10.8302	s102_BB8_01_51048.mzXML Peak area	194977	5.28999	2_b	s102_BB8_01_51048.mzXML	102	plate1_2x	2x	data	s102	BB8	51048	Post-P	post	peripheral	b	F		52	Y	N	Alcohol	N	Y	persistent_HE	worsening_HE	worst_HE	1	1	0	3	Y	NA	NA	NA	1	1	0	2+				NA	NA	NA	NA	NA
709	329.158	10.5363	s102_BB8_01_51048.mzXML Peak area	205268	5.31232	2_b	s102_BB8_01_51048.mzXML	102	plate1_2x	2x	data	s102	BB8	51048	Post-P	post	peripheral	b	F		52	Y	N	Alcohol	N	Y	persistent_HE	worsening_HE	worst_HE	1	1	0	3	Y	NA	NA	NA	1	1	0	2+				NA	NA	NA	NA	NA
711	483.256	10.8222	s102_BB8_01_51048.mzXML Peak area	175259	5.24368	2_b	s102_BB8_01_51048.mzXML	102	plate1_2x	2x	data	s102	BB8	51048	Post-P	post	peripheral	b	F		52	Y	N	Alcohol	N	Y	persistent_HE	worsening_HE	worst_HE	1	1	0	3	Y	NA	NA	NA	1	1	0	2+				NA	NA	NA	NA	NA
712	483.255	11.688	s102_BB8_01_51048.mzXML Peak area	106946	5.02917	2_b	s102_BB8_01_51048.mzXML	102	plate1_2x	2x	data	s102	BB8	51048	Post-P	post	peripheral	b	F		52	Y	N	Alcohol	N	Y	persistent_HE	worsening_HE	worst_HE	1	1	0	3	Y	NA	NA	NA	1	1	0	2+				NA	NA	NA	NA	NA
713	457.206	11.3596	s102_BB8_01_51048.mzXML Peak area	32222.8	4.50818	2_b	s102_BB8_01_51048.mzXML	102	plate1_2x	2x	data	s102	BB8	51048	Post-P	post	peripheral	b	F		52	Y	N	Alcohol	N	Y	persistent_HE	worsening_HE	worst_HE	1	1	0	3	Y	NA	NA	NA	1	1	0	2+				NA	NA	NA	NA	NA
715	573.289	10.8305	s102_BB8_01_51048.mzXML Peak area	24322.3	4.38602	2_b	s102_BB8_01_51048.mzXML	102	plate1_2x	2x	data	s102	BB8	51048	Post-P	post	peripheral	b	F		52	Y	N	Alcohol	N	Y	persistent_HE	worsening_HE	worst_HE	1	1	0	3	Y	NA	NA	NA	1	1	0	2+				NA	NA	NA	NA	NA
717	760.584	8.04675	s102_BB8_01_51048.mzXML Peak area	158455	5.19991	2_b	s102_BB8_01_51048.mzXML	102	plate1_2x	2x	data	s102	BB8	51048	Post-P	post	peripheral	b	F		52	Y	N	Alcohol	N	Y	persistent_HE	worsening_HE	worst_HE	1	1	0	3	Y	NA	NA	NA	1	1	0	2+				CCMSLIB00003137730	Spectral Match to 1-Oleoyl-2-palmitoyl-sn-glycero-3-phosphocholine from NIST14	ESI	qTof	Isolated
718	683.258	4.98832	s102_BB8_01_51048.mzXML Peak area	0	0	2_b	s102_BB8_01_51048.mzXML	102	plate1_2x	2x	data	s102	BB8	51048	Post-P	post	peripheral	b	F		52	Y	N	Alcohol	N	Y	persistent_HE	worsening_HE	worst_HE	1	1	0	3	Y	NA	NA	NA	1	1	0	2+				NA	NA	NA	NA	NA
719	683.257	4.52059	s102_BB8_01_51048.mzXML Peak area	0	0	2_b	s102_BB8_01_51048.mzXML	102	plate1_2x	2x	data	s102	BB8	51048	Post-P	post	peripheral	b	F		52	Y	N	Alcohol	N	Y	persistent_HE	worsening_HE	worst_HE	1	1	0	3	Y	NA	NA	NA	1	1	0	2+				NA	NA	NA	NA	NA
720	683.257	4.34057	s102_BB8_01_51048.mzXML Peak area	467.038	2.67028	2_b	s102_BB8_01_51048.mzXML	102	plate1_2x	2x	data	s102	BB8	51048	Post-P	post	peripheral	b	F		52	Y	N	Alcohol	N	Y	persistent_HE	worsening_HE	worst_HE	1	1	0	3	Y	NA	NA	NA	1	1	0	2+				NA	NA	NA	NA	NA
721	760.584	9.02347	s102_BB8_01_51048.mzXML Peak area	393457	5.5949	2_b	s102_BB8_01_51048.mzXML	102	plate1_2x	2x	data	s102	BB8	51048	Post-P	post	peripheral	b	F		52	Y	N	Alcohol	N	Y	persistent_HE	worsening_HE	worst_HE	1	1	0	3	Y	NA	NA	NA	1	1	0	2+				CCMSLIB00006643807	Suspect related to PC(P-16:0/20:5); [M+H]+ C44H79N1O7P1 (predicted molecular formula: C42H82NO8P) with delta m/z -2.964 (putative explanation: unspecified; atomic difference: unspecified)	LC-ESI	Orbitrap	Crude
722	367.173	10.4027	s102_BB8_01_51048.mzXML Peak area	583962	5.76639	2_b	s102_BB8_01_51048.mzXML	102	plate1_2x	2x	data	s102	BB8	51048	Post-P	post	peripheral	b	F		52	Y	N	Alcohol	N	Y	persistent_HE	worsening_HE	worst_HE	1	1	0	3	Y	NA	NA	NA	1	1	0	2+				NA	NA	NA	NA	NA
723	734.569	8.71647	s102_BB8_01_51048.mzXML Peak area	8194.74	3.91359	2_b	s102_BB8_01_51048.mzXML	102	plate1_2x	2x	data	s102	BB8	51048	Post-P	post	peripheral	b	F		52	Y	N	Alcohol	N	Y	persistent_HE	worsening_HE	worst_HE	1	1	0	3	Y	NA	NA	NA	1	1	0	2+				CCMSLIB00006586962	Suspect related to (2-{[3-(hexadecanoyloxy)-2-[octadeca-9,12-dienoyloxy]propyl phosphonato]oxy}ethyl)trimethylazanium (predicted molecular formula: C43H71N7O3) with delta m/z -23.999 (putative explanation: unspecified; atomic difference: -2C)	LC-ESI	qTof	Crude
724	327.142	11.7236	s102_BB8_01_51048.mzXML Peak area	249247	5.39663	2_b	s102_BB8_01_51048.mzXML	102	plate1_2x	2x	data	s102	BB8	51048	Post-P	post	peripheral	b	F		52	Y	N	Alcohol	N	Y	persistent_HE	worsening_HE	worst_HE	1	1	0	3	Y	NA	NA	NA	1	1	0	2+				NA	NA	NA	NA	NA
726	381.189	11.4673	s102_BB8_01_51048.mzXML Peak area	85867.6	4.93383	2_b	s102_BB8_01_51048.mzXML	102	plate1_2x	2x	data	s102	BB8	51048	Post-P	post	peripheral	b	F		52	Y	N	Alcohol	N	Y	persistent_HE	worsening_HE	worst_HE	1	1	0	3	Y	NA	NA	NA	1	1	0	2+				NA	NA	NA	NA	NA
728	744.589	8.6748	s102_BB8_01_51048.mzXML Peak area	0	0	2_b	s102_BB8_01_51048.mzXML	102	plate1_2x	2x	data	s102	BB8	51048	Post-P	post	peripheral	b	F		52	Y	N	Alcohol	N	Y	persistent_HE	worsening_HE	worst_HE	1	1	0	3	Y	NA	NA	NA	1	1	0	2+				CCMSLIB00006650372	Suspect related to Spectral Match to 1-Hexadecanoyl-2-(9Z-octadecenoyl)-sn-glycero-3-phosphocholine from NIST14 (predicted molecular formula: C41H79N5O5) with delta m/z -37.979 (putative explanation: unspecified; atomic difference: unspecified)	ESI	Orbitrap	Crude
730	516.298	4.4252	s102_BB8_01_51048.mzXML Peak area	2121.4	3.32683	2_b	s102_BB8_01_51048.mzXML	102	plate1_2x	2x	data	s102	BB8	51048	Post-P	post	peripheral	b	F		52	Y	N	Alcohol	N	Y	persistent_HE	worsening_HE	worst_HE	1	1	0	3	Y	NA	NA	NA	1	1	0	2+				CCMSLIB00005465582	2-((4R)-4-((3R,5S,7R,9S,10S,12S,13R,14S,17R)-3,7,12-trihydroxy-10,13-dimethylhexadecahydro-1H-cyclopenta[a]phenanthren-17-yl)pentanamido)ethane-1-sulfonic acid""	ESI	qTof	crude
731	448.306	4.76799	s102_BB8_01_51048.mzXML Peak area	3380.32	3.52909	2_b	s102_BB8_01_51048.mzXML	102	plate1_2x	2x	data	s102	BB8	51048	Post-P	post	peripheral	b	F		52	Y	N	Alcohol	N	Y	persistent_HE	worsening_HE	worst_HE	1	1	0	3	Y	NA	NA	NA	1	1	0	2+				CCMSLIB00005464871	((R)-4-((3R,5S,7S,8R,9S,10S,12S,13R,14S,17R)-3,7,12-trihydroxy-10,13-dimethylhexadecahydro-1H-cyclopenta[a]phenanthren-17-yl)pentanoyl)glycine""	ESI	qTof	crude
732	589.301	4.16202	s102_BB8_01_51048.mzXML Peak area	5429.41	3.73483	2_b	s102_BB8_01_51048.mzXML	102	plate1_2x	2x	data	s102	BB8	51048	Post-P	post	peripheral	b	F		52	Y	N	Alcohol	N	Y	persistent_HE	worsening_HE	worst_HE	1	1	0	3	Y	NA	NA	NA	1	1	0	2+				CCMSLIB00006664918	Suspect related to Spectral Match to Urobilin from NIST14 (predicted molecular formula: C33H40N4O6) with delta m/z -2.016 (putative explanation: 2-amino-3-oxo-butanoic_acid|Intact disulfide bridge|Val->Pro substitution; atomic difference: -2H|-2H|-2H)	ESI	Orbitrap	Crude
733	583.259	5.25415	s102_BB8_01_51048.mzXML Peak area	9036.4	3.95604	2_b	s102_BB8_01_51048.mzXML	102	plate1_2x	2x	data	s102	BB8	51048	Post-P	post	peripheral	b	F		52	Y	N	Alcohol	N	Y	persistent_HE	worsening_HE	worst_HE	1	1	0	3	Y	NA	NA	NA	1	1	0	2+				CCMSLIB00003335648	Biliverdin	ESI	HCD	Isolated
734	287.1	1.90111	s102_BB8_01_51048.mzXML Peak area	3503.42	3.54462	2_b	s102_BB8_01_51048.mzXML	102	plate1_2x	2x	data	s102	BB8	51048	Post-P	post	peripheral	b	F		52	Y	N	Alcohol	N	Y	persistent_HE	worsening_HE	worst_HE	1	1	0	3	Y	NA	NA	NA	1	1	0	2+				NA	NA	NA	NA	NA
735	363.217	4.11921	s102_BB8_01_51048.mzXML Peak area	1631.87	3.21295	2_b	s102_BB8_01_51048.mzXML	102	plate1_2x	2x	data	s102	BB8	51048	Post-P	post	peripheral	b	F		52	Y	N	Alcohol	N	Y	persistent_HE	worsening_HE	worst_HE	1	1	0	3	Y	NA	NA	NA	1	1	0	2+				CCMSLIB00003455593	Hydrocortisone	ESI	HCD	Isolated
736	603.314	4.46885	s102_BB8_01_51048.mzXML Peak area	0	0	2_b	s102_BB8_01_51048.mzXML	102	plate1_2x	2x	data	s102	BB8	51048	Post-P	post	peripheral	b	F		52	Y	N	Alcohol	N	Y	persistent_HE	worsening_HE	worst_HE	1	1	0	3	Y	NA	NA	NA	1	1	0	2+				NA	NA	NA	NA	NA
737	1024.68	9.19527	s102_BB8_01_51048.mzXML Peak area	11079.1	4.04454	2_b	s102_BB8_01_51048.mzXML	102	plate1_2x	2x	data	s102	BB8	51048	Post-P	post	peripheral	b	F		52	Y	N	Alcohol	N	Y	persistent_HE	worsening_HE	worst_HE	1	1	0	3	Y	NA	NA	NA	1	1	0	2+				CCMSLIB00006616001	Suspect related to Lactosylceramide(18:1/16:0) (predicted molecular formula: C54H89N9O10) with delta m/z 162.053 (putative explanation: Hexose; atomic difference: 6C,10H,5O)	LC-ESI	qTof	Crude
738	516.298	4.03469	s102_BB8_01_51048.mzXML Peak area	0	0	2_b	s102_BB8_01_51048.mzXML	102	plate1_2x	2x	data	s102	BB8	51048	Post-P	post	peripheral	b	F		52	Y	N	Alcohol	N	Y	persistent_HE	worsening_HE	worst_HE	1	1	0	3	Y	NA	NA	NA	1	1	0	2+				CCMSLIB00005464699	2-((4R)-4-((3R,5R,7R,8R,9S,10S,12S,13R,17R)-3,7,12-trihydroxy-10,13-dimethylhexadecahydro-1H-cyclopenta[a]phenanthren-17-yl)pentanamido)ethane-1-sulfonic acid""	ESI	qTof	crude
739	323.147	10.5234	s102_BB8_01_51048.mzXML Peak area	96819.1	4.98597	2_b	s102_BB8_01_51048.mzXML	102	plate1_2x	2x	data	s102	BB8	51048	Post-P	post	peripheral	b	F		52	Y	N	Alcohol	N	Y	persistent_HE	worsening_HE	worst_HE	1	1	0	3	Y	NA	NA	NA	1	1	0	2+				NA	NA	NA	NA	NA
740	576.174	2.96411	s102_BB8_01_51048.mzXML Peak area	0	0	2_b	s102_BB8_01_51048.mzXML	102	plate1_2x	2x	data	s102	BB8	51048	Post-P	post	peripheral	b	F		52	Y	N	Alcohol	N	Y	persistent_HE	worsening_HE	worst_HE	1	1	0	3	Y	NA	NA	NA	1	1	0	2+				NA	NA	NA	NA	NA
741	373.274	5.18978	s102_BB8_01_51048.mzXML Peak area	4724.56	3.67445	2_b	s102_BB8_01_51048.mzXML	102	plate1_2x	2x	data	s102	BB8	51048	Post-P	post	peripheral	b	F		52	Y	N	Alcohol	N	Y	persistent_HE	worsening_HE	worst_HE	1	1	0	3	Y	NA	NA	NA	1	1	0	2+				CCMSLIB00006589157	Suspect related to (4R)-4-((3S,5S,7S,9S,10S,13R,14S,17R)-3,7-dihydroxy-10,13-dimethyl-12-oxohexadecahydro-1H-cyclopenta[a]phenanthren-17-yl)pentanoic acid (predicted molecular formula: C24H38O4) with delta m/z -15.983 (putative explanation: unspecified; atomic difference: unspecified)	ESI	qTof	Crude
742	782.568	12.1378	s102_BB8_01_51048.mzXML Peak area	20252.6	4.3065	2_b	s102_BB8_01_51048.mzXML	102	plate1_2x	2x	data	s102	BB8	51048	Post-P	post	peripheral	b	F		52	Y	N	Alcohol	N	Y	persistent_HE	worsening_HE	worst_HE	1	1	0	3	Y	NA	NA	NA	1	1	0	2+				CCMSLIB00006643517	Suspect related to PC(16:0/20:4); [M+H]+ C44H81N1O8P1 (predicted molecular formula: unknown) with delta m/z 1.015 (putative explanation: unspecified; atomic difference: unspecified)	LC-ESI	Ion Trap	Crude
743	782.57	9.5528	s102_BB8_01_51048.mzXML Peak area	0	0	2_b	s102_BB8_01_51048.mzXML	102	plate1_2x	2x	data	s102	BB8	51048	Post-P	post	peripheral	b	F		52	Y	N	Alcohol	N	Y	persistent_HE	worsening_HE	worst_HE	1	1	0	3	Y	NA	NA	NA	1	1	0	2+				CCMSLIB00006653374	Suspect related to Spectral Match to 1-Stearoyl-2-myristoyl-sn-glycero-3-phosphocholine from NIST14 (predicted molecular formula: C40H76N7O6P) with delta m/z 48.0 (putative explanation: Val->Phe substitution; atomic difference: 4C)	ESI	Orbitrap	Crude
744	542.322	6.00932	s102_BB8_01_51048.mzXML Peak area	0	0	2_b	s102_BB8_01_51048.mzXML	102	plate1_2x	2x	data	s102	BB8	51048	Post-P	post	peripheral	b	F		52	Y	N	Alcohol	N	Y	persistent_HE	worsening_HE	worst_HE	1	1	0	3	Y	NA	NA	NA	1	1	0	2+				CCMSLIB00006626913	Suspect related to Massbank:PR310846 LPC 18:1 (predicted molecular formula: C28H48NO7P) with delta m/z 19.969 (putative explanation: unspecified; atomic difference: unspecified)	ESI	qTof	Crude
745	589.299	4.64302	s102_BB8_01_51048.mzXML Peak area	0	0	2_b	s102_BB8_01_51048.mzXML	102	plate1_2x	2x	data	s102	BB8	51048	Post-P	post	peripheral	b	F		52	Y	N	Alcohol	N	Y	persistent_HE	worsening_HE	worst_HE	1	1	0	3	Y	NA	NA	NA	1	1	0	2+				NA	NA	NA	NA	NA
746	603.313	5.01003	s102_BB8_01_51048.mzXML Peak area	0	0	2_b	s102_BB8_01_51048.mzXML	102	plate1_2x	2x	data	s102	BB8	51048	Post-P	post	peripheral	b	F		52	Y	N	Alcohol	N	Y	persistent_HE	worsening_HE	worst_HE	1	1	0	3	Y	NA	NA	NA	1	1	0	2+				NA	NA	NA	NA	NA
747	589.298	5.27759	s102_BB8_01_51048.mzXML Peak area	0	0	2_b	s102_BB8_01_51048.mzXML	102	plate1_2x	2x	data	s102	BB8	51048	Post-P	post	peripheral	b	F		52	Y	N	Alcohol	N	Y	persistent_HE	worsening_HE	worst_HE	1	1	0	3	Y	NA	NA	NA	1	1	0	2+				NA	NA	NA	NA	NA
749	583.262	5.10208	s102_BB8_01_51048.mzXML Peak area	0	0	2_b	s102_BB8_01_51048.mzXML	102	plate1_2x	2x	data	s102	BB8	51048	Post-P	post	peripheral	b	F		52	Y	N	Alcohol	N	Y	persistent_HE	worsening_HE	worst_HE	1	1	0	3	Y	NA	NA	NA	1	1	0	2+				CCMSLIB00003137857	Spectral Match to Biliverdin from NIST14	ESI	qTof	Isolated
750	744.587	9.20107	s102_BB8_01_51048.mzXML Peak area	0	0	2_b	s102_BB8_01_51048.mzXML	102	plate1_2x	2x	data	s102	BB8	51048	Post-P	post	peripheral	b	F		52	Y	N	Alcohol	N	Y	persistent_HE	worsening_HE	worst_HE	1	1	0	3	Y	NA	NA	NA	1	1	0	2+				CCMSLIB00006650372	Suspect related to Spectral Match to 1-Hexadecanoyl-2-(9Z-octadecenoyl)-sn-glycero-3-phosphocholine from NIST14 (predicted molecular formula: C41H79N5O5) with delta m/z -37.979 (putative explanation: unspecified; atomic difference: unspecified)	ESI	Orbitrap	Crude
752	808.584	12.1371	s102_BB8_01_51048.mzXML Peak area	21758.4	4.33765	2_b	s102_BB8_01_51048.mzXML	102	plate1_2x	2x	data	s102	BB8	51048	Post-P	post	peripheral	b	F		52	Y	N	Alcohol	N	Y	persistent_HE	worsening_HE	worst_HE	1	1	0	3	Y	NA	NA	NA	1	1	0	2+				CCMSLIB00006586741	Suspect related to (2-{[2.3-bis[hexadec-9-enoyloxy]propyl phosphonato]oxy}ethyl)trimethylazanium (predicted molecular formula: C36H75N13O6) with delta m/z 56.062 (putative explanation: Diethylation, analogous to Dimethylation|Gly->Leu/Ile substitution; atomic difference: 4C,8H|4C,8H)	LC-ESI	qTof	Crude
753	716.244	3.03006	s102_BB8_01_51048.mzXML Peak area	0	0	2_b	s102_BB8_01_51048.mzXML	102	plate1_2x	2x	data	s102	BB8	51048	Post-P	post	peripheral	b	F		52	Y	N	Alcohol	N	Y	persistent_HE	worsening_HE	worst_HE	1	1	0	3	Y	NA	NA	NA	1	1	0	2+				NA	NA	NA	NA	NA
754	329.157	12.0067	s102_BB8_01_51048.mzXML Peak area	395186	5.5968	2_b	s102_BB8_01_51048.mzXML	102	plate1_2x	2x	data	s102	BB8	51048	Post-P	post	peripheral	b	F		52	Y	N	Alcohol	N	Y	persistent_HE	worsening_HE	worst_HE	1	1	0	3	Y	NA	NA	NA	1	1	0	2+				NA	NA	NA	NA	NA
755	786.6	9.22073	s102_BB8_01_51048.mzXML Peak area	1.61372e+06	6.20783	2_b	s102_BB8_01_51048.mzXML	102	plate1_2x	2x	data	s102	BB8	51048	Post-P	post	peripheral	b	F		52	Y	N	Alcohol	N	Y	persistent_HE	worsening_HE	worst_HE	1	1	0	3	Y	NA	NA	NA	1	1	0	2+				CCMSLIB00006586973	Suspect related to (2-{[3-(hexadecanoyloxy)-2-[octadeca-9,12-dienoyloxy]propyl phosphonato]oxy}ethyl)trimethylazanium (predicted molecular formula: C41H85O13) with delta m/z 28.031 (putative explanation: Acetaldehyde +28|Ala->Val substitution|Cys->Met substitution|Ethylation|di-Methylation; atomic difference: 2C,4H|2C,4H|2C,4H|2C,4H|2C,4H)	LC-ESI	qTof	Crude
756	787.603	9.43421	s102_BB8_01_51048.mzXML Peak area	320236	5.50547	2_b	s102_BB8_01_51048.mzXML	102	plate1_2x	2x	data	s102	BB8	51048	Post-P	post	peripheral	b	F		52	Y	N	Alcohol	N	Y	persistent_HE	worsening_HE	worst_HE	1	1	0	3	Y	NA	NA	NA	1	1	0	2+				CCMSLIB00006652322	Suspect related to Spectral Match to 1-Oleoyl-2-palmitoyl-sn-glycero-3-phosphocholine from NIST14 (predicted molecular formula: C55H78O3) with delta m/z 27.02 (putative explanation: unspecified; atomic difference: unspecified)	ESI	Orbitrap	Crude
757	515.248	11.1504	s102_BB8_01_51048.mzXML Peak area	51349.4	4.71054	2_b	s102_BB8_01_51048.mzXML	102	plate1_2x	2x	data	s102	BB8	51048	Post-P	post	peripheral	b	F		52	Y	N	Alcohol	N	Y	persistent_HE	worsening_HE	worst_HE	1	1	0	3	Y	NA	NA	NA	1	1	0	2+				NA	NA	NA	NA	NA
758	515.247	10.7215	s102_BB8_01_51048.mzXML Peak area	117848	5.07133	2_b	s102_BB8_01_51048.mzXML	102	plate1_2x	2x	data	s102	BB8	51048	Post-P	post	peripheral	b	F		52	Y	N	Alcohol	N	Y	persistent_HE	worsening_HE	worst_HE	1	1	0	3	Y	NA	NA	NA	1	1	0	2+				NA	NA	NA	NA	NA
759	557.292	10.7025	s102_BB8_01_51048.mzXML Peak area	79274.9	4.89914	2_b	s102_BB8_01_51048.mzXML	102	plate1_2x	2x	data	s102	BB8	51048	Post-P	post	peripheral	b	F		52	Y	N	Alcohol	N	Y	persistent_HE	worsening_HE	worst_HE	1	1	0	3	Y	NA	NA	NA	1	1	0	2+				NA	NA	NA	NA	NA
760	786.601	8.17041	s102_BB8_01_51048.mzXML Peak area	28204.1	4.45033	2_b	s102_BB8_01_51048.mzXML	102	plate1_2x	2x	data	s102	BB8	51048	Post-P	post	peripheral	b	F		52	Y	N	Alcohol	N	Y	persistent_HE	worsening_HE	worst_HE	1	1	0	3	Y	NA	NA	NA	1	1	0	2+				CCMSLIB00006647016	Suspect related to SM(d18:1/23:0); [M+H]+ C46H94N2O6P1 (predicted molecular formula: unknown) with delta m/z -14.071 (putative explanation: unspecified; atomic difference: unspecified)	LC-ESI	Ion Trap	Crude
761	329.158	11.1436	s102_BB8_01_51048.mzXML Peak area	171421	5.23407	2_b	s102_BB8_01_51048.mzXML	102	plate1_2x	2x	data	s102	BB8	51048	Post-P	post	peripheral	b	F		52	Y	N	Alcohol	N	Y	persistent_HE	worsening_HE	worst_HE	1	1	0	3	Y	NA	NA	NA	1	1	0	2+				NA	NA	NA	NA	NA
763	441.21	11.1272	s102_BB8_01_51048.mzXML Peak area	130945	5.11709	2_b	s102_BB8_01_51048.mzXML	102	plate1_2x	2x	data	s102	BB8	51048	Post-P	post	peripheral	b	F		52	Y	N	Alcohol	N	Y	persistent_HE	worsening_HE	worst_HE	1	1	0	3	Y	NA	NA	NA	1	1	0	2+				NA	NA	NA	NA	NA
764	499.251	11.7203	s102_BB8_01_51048.mzXML Peak area	241488	5.3829	2_b	s102_BB8_01_51048.mzXML	102	plate1_2x	2x	data	s102	BB8	51048	Post-P	post	peripheral	b	F		52	Y	N	Alcohol	N	Y	persistent_HE	worsening_HE	worst_HE	1	1	0	3	Y	NA	NA	NA	1	1	0	2+				NA	NA	NA	NA	NA
766	459.221	10.4673	s102_BB8_01_51048.mzXML Peak area	64151	4.80721	2_b	s102_BB8_01_51048.mzXML	102	plate1_2x	2x	data	s102	BB8	51048	Post-P	post	peripheral	b	F		52	Y	N	Alcohol	N	Y	persistent_HE	worsening_HE	worst_HE	1	1	0	3	Y	NA	NA	NA	1	1	0	2+				NA	NA	NA	NA	NA
767	385.184	11.3115	s102_BB8_01_51048.mzXML Peak area	108145	5.03401	2_b	s102_BB8_01_51048.mzXML	102	plate1_2x	2x	data	s102	BB8	51048	Post-P	post	peripheral	b	F		52	Y	N	Alcohol	N	Y	persistent_HE	worsening_HE	worst_HE	1	1	0	3	Y	NA	NA	NA	1	1	0	2+				NA	NA	NA	NA	NA
768	295.152	11.0112	s102_BB8_01_51048.mzXML Peak area	193833	5.28743	2_b	s102_BB8_01_51048.mzXML	102	plate1_2x	2x	data	s102	BB8	51048	Post-P	post	peripheral	b	F		52	Y	N	Alcohol	N	Y	persistent_HE	worsening_HE	worst_HE	1	1	0	3	Y	NA	NA	NA	1	1	0	2+				NA	NA	NA	NA	NA
770	1135.41	3.43566	s102_BB8_01_51048.mzXML Peak area	0	0	2_b	s102_BB8_01_51048.mzXML	102	plate1_2x	2x	data	s102	BB8	51048	Post-P	post	peripheral	b	F		52	Y	N	Alcohol	N	Y	persistent_HE	worsening_HE	worst_HE	1	1	0	3	Y	NA	NA	NA	1	1	0	2+				NA	NA	NA	NA	NA
771	587.181	3.4458	s102_BB8_01_51048.mzXML Peak area	305.277	2.48612	2_b	s102_BB8_01_51048.mzXML	102	plate1_2x	2x	data	s102	BB8	51048	Post-P	post	peripheral	b	F		52	Y	N	Alcohol	N	Y	persistent_HE	worsening_HE	worst_HE	1	1	0	3	Y	NA	NA	NA	1	1	0	2+				NA	NA	NA	NA	NA
772	499.252	11.1414	s102_BB8_01_51048.mzXML Peak area	95343.2	4.97929	2_b	s102_BB8_01_51048.mzXML	102	plate1_2x	2x	data	s102	BB8	51048	Post-P	post	peripheral	b	F		52	Y	N	Alcohol	N	Y	persistent_HE	worsening_HE	worst_HE	1	1	0	3	Y	NA	NA	NA	1	1	0	2+				NA	NA	NA	NA	NA
773	397.184	10.8101	s102_BB8_01_51048.mzXML Peak area	66691.6	4.82408	2_b	s102_BB8_01_51048.mzXML	102	plate1_2x	2x	data	s102	BB8	51048	Post-P	post	peripheral	b	F		52	Y	N	Alcohol	N	Y	persistent_HE	worsening_HE	worst_HE	1	1	0	3	Y	NA	NA	NA	1	1	0	2+				NA	NA	NA	NA	NA
774	629.314	11.7952	s102_BB8_01_51048.mzXML Peak area	47353.6	4.67536	2_b	s102_BB8_01_51048.mzXML	102	plate1_2x	2x	data	s102	BB8	51048	Post-P	post	peripheral	b	F		52	Y	N	Alcohol	N	Y	persistent_HE	worsening_HE	worst_HE	1	1	0	3	Y	NA	NA	NA	1	1	0	2+				NA	NA	NA	NA	NA
775	381.189	10.6398	s102_BB8_01_51048.mzXML Peak area	87000.8	4.93953	2_b	s102_BB8_01_51048.mzXML	102	plate1_2x	2x	data	s102	BB8	51048	Post-P	post	peripheral	b	F		52	Y	N	Alcohol	N	Y	persistent_HE	worsening_HE	worst_HE	1	1	0	3	Y	NA	NA	NA	1	1	0	2+				NA	NA	NA	NA	NA
776	457.206	10.4501	s102_BB8_01_51048.mzXML Peak area	86964.5	4.93935	2_b	s102_BB8_01_51048.mzXML	102	plate1_2x	2x	data	s102	BB8	51048	Post-P	post	peripheral	b	F		52	Y	N	Alcohol	N	Y	persistent_HE	worsening_HE	worst_HE	1	1	0	3	Y	NA	NA	NA	1	1	0	2+				NA	NA	NA	NA	NA
777	311.147	10.689	s102_BB8_01_51048.mzXML Peak area	358792	5.55484	2_b	s102_BB8_01_51048.mzXML	102	plate1_2x	2x	data	s102	BB8	51048	Post-P	post	peripheral	b	F		52	Y	N	Alcohol	N	Y	persistent_HE	worsening_HE	worst_HE	1	1	0	3	Y	NA	NA	NA	1	1	0	2+				NA	NA	NA	NA	NA
778	455.038	3.04051	s102_BB8_01_51048.mzXML Peak area	518.513	2.7156	2_b	s102_BB8_01_51048.mzXML	102	plate1_2x	2x	data	s102	BB8	51048	Post-P	post	peripheral	b	F		52	Y	N	Alcohol	N	Y	persistent_HE	worsening_HE	worst_HE	1	1	0	3	Y	NA	NA	NA	1	1	0	2+				CCMSLIB00005774106	Massbank:AU104503 Cefazolin|cefazolin|(6R,7R)-3-[(5-methyl-1,3,4-thiadiazol-2-yl)sulfanylmethyl]-8-oxo-7-[[2-(tetrazol-1-yl)acetyl]amino]-5-thia-1-azabicyclo[4.2.0]oct-2-ene-2-carboxylic acid	ESI	qTof	Isolated
779	383.241	5.55208	s102_BB8_01_51048.mzXML Peak area	7241.66	3.8599	2_b	s102_BB8_01_51048.mzXML	102	plate1_2x	2x	data	s102	BB8	51048	Post-P	post	peripheral	b	F		52	Y	N	Alcohol	N	Y	persistent_HE	worsening_HE	worst_HE	1	1	0	3	Y	NA	NA	NA	1	1	0	2+				NA	NA	NA	NA	NA
780	611.376	6.89545	s102_BB8_01_51048.mzXML Peak area	0	0	2_b	s102_BB8_01_51048.mzXML	102	plate1_2x	2x	data	s102	BB8	51048	Post-P	post	peripheral	b	F		52	Y	N	Alcohol	N	Y	persistent_HE	worsening_HE	worst_HE	1	1	0	3	Y	NA	NA	NA	1	1	0	2+				NA	NA	NA	NA	NA
781	567.349	7.43979	s102_BB8_01_51048.mzXML Peak area	0	0	2_b	s102_BB8_01_51048.mzXML	102	plate1_2x	2x	data	s102	BB8	51048	Post-P	post	peripheral	b	F		52	Y	N	Alcohol	N	Y	persistent_HE	worsening_HE	worst_HE	1	1	0	3	Y	NA	NA	NA	1	1	0	2+				NA	NA	NA	NA	NA
782	639.407	7.32292	s102_BB8_01_51048.mzXML Peak area	0	0	2_b	s102_BB8_01_51048.mzXML	102	plate1_2x	2x	data	s102	BB8	51048	Post-P	post	peripheral	b	F		52	Y	N	Alcohol	N	Y	persistent_HE	worsening_HE	worst_HE	1	1	0	3	Y	NA	NA	NA	1	1	0	2+				NA	NA	NA	NA	NA
783	507.292	7.50917	s102_BB8_01_51048.mzXML Peak area	3388.85	3.53018	2_b	s102_BB8_01_51048.mzXML	102	plate1_2x	2x	data	s102	BB8	51048	Post-P	post	peripheral	b	F		52	Y	N	Alcohol	N	Y	persistent_HE	worsening_HE	worst_HE	1	1	0	3	Y	NA	NA	NA	1	1	0	2+				NA	NA	NA	NA	NA
784	539.319	6.96347	s102_BB8_01_51048.mzXML Peak area	0	0	2_b	s102_BB8_01_51048.mzXML	102	plate1_2x	2x	data	s102	BB8	51048	Post-P	post	peripheral	b	F		52	Y	N	Alcohol	N	Y	persistent_HE	worsening_HE	worst_HE	1	1	0	3	Y	NA	NA	NA	1	1	0	2+				NA	NA	NA	NA	NA
785	535.323	7.95475	s102_BB8_01_51048.mzXML Peak area	0	0	2_b	s102_BB8_01_51048.mzXML	102	plate1_2x	2x	data	s102	BB8	51048	Post-P	post	peripheral	b	F		52	Y	N	Alcohol	N	Y	persistent_HE	worsening_HE	worst_HE	1	1	0	3	Y	NA	NA	NA	1	1	0	2+				NA	NA	NA	NA	NA
787	583.344	6.46905	s102_BB8_01_51048.mzXML Peak area	0	0	2_b	s102_BB8_01_51048.mzXML	102	plate1_2x	2x	data	s102	BB8	51048	Post-P	post	peripheral	b	F		52	Y	N	Alcohol	N	Y	persistent_HE	worsening_HE	worst_HE	1	1	0	3	Y	NA	NA	NA	1	1	0	2+				NA	NA	NA	NA	NA
788	525.302	6.23005	s102_BB8_01_51048.mzXML Peak area	0	0	2_b	s102_BB8_01_51048.mzXML	102	plate1_2x	2x	data	s102	BB8	51048	Post-P	post	peripheral	b	F		52	Y	N	Alcohol	N	Y	persistent_HE	worsening_HE	worst_HE	1	1	0	3	Y	NA	NA	NA	1	1	0	2+				NA	NA	NA	NA	NA
790	455.038	2.89616	s102_BB8_01_51048.mzXML Peak area	245.7	2.39217	2_b	s102_BB8_01_51048.mzXML	102	plate1_2x	2x	data	s102	BB8	51048	Post-P	post	peripheral	b	F		52	Y	N	Alcohol	N	Y	persistent_HE	worsening_HE	worst_HE	1	1	0	3	Y	NA	NA	NA	1	1	0	2+				NA	NA	NA	NA	NA
791	539.318	6.41917	s102_BB8_01_51048.mzXML Peak area	0	0	2_b	s102_BB8_01_51048.mzXML	102	plate1_2x	2x	data	s102	BB8	51048	Post-P	post	peripheral	b	F		52	Y	N	Alcohol	N	Y	persistent_HE	worsening_HE	worst_HE	1	1	0	3	Y	NA	NA	NA	1	1	0	2+				NA	NA	NA	NA	NA
1	293.098	0.275199	s24_BD2_01_51087.mzXML Peak area	1.11483e+06	6.04721	6_a	s24_BD2_01_51087.mzXML	24	plate1_2x	2x	data	s24	BD2	51087	Pre-P	pre	peripheral	a	M	White	57	N	N	Cryptogenic	N	Y	persistent_HE	persistent_HE	constant_HE	1	1	0	1	Y	149	NA	NA	1	1	0	1	NA	yes	yes	CCMSLIB00003447484	Ethylenediaminetetraacetic acid	ESI	HCD	Isolated
2	555.053	2.77547	s24_BD2_01_51087.mzXML Peak area	0	0	6_a	s24_BD2_01_51087.mzXML	24	plate1_2x	2x	data	s24	BD2	51087	Pre-P	pre	peripheral	a	M	White	57	N	N	Cryptogenic	N	Y	persistent_HE	persistent_HE	constant_HE	1	1	0	1	Y	149	NA	NA	1	1	0	1	NA	yes	yes	CCMSLIB00003318397	Ceftriaxone	ESI	HCD	Isolated
3	315.08	0.259366	s24_BD2_01_51087.mzXML Peak area	1.52319e+06	6.18275	6_a	s24_BD2_01_51087.mzXML	24	plate1_2x	2x	data	s24	BD2	51087	Pre-P	pre	peripheral	a	M	White	57	N	N	Cryptogenic	N	Y	persistent_HE	persistent_HE	constant_HE	1	1	0	1	Y	149	NA	NA	1	1	0	1	NA	yes	yes	CCMSLIB00003447523	Ethylenediaminetetraacetic acid	ESI	HCD	Isolated
4	247.167	12.1737	s24_BD2_01_51087.mzXML Peak area	1.13372e+06	6.05451	6_a	s24_BD2_01_51087.mzXML	24	plate1_2x	2x	data	s24	BD2	51087	Pre-P	pre	peripheral	a	M	White	57	N	N	Cryptogenic	N	Y	persistent_HE	persistent_HE	constant_HE	1	1	0	1	Y	149	NA	NA	1	1	0	1	NA	yes	yes	CCMSLIB00000854835	NCGC00385962-01_C16H24O3_	LC-ESI	Maxis II HD Q-TOF Bruker	isolated
5	775.863	2.32104	s24_BD2_01_51087.mzXML Peak area	1601.96	3.20492	6_a	s24_BD2_01_51087.mzXML	24	plate1_2x	2x	data	s24	BD2	51087	Pre-P	pre	peripheral	a	M	White	57	N	N	Cryptogenic	N	Y	persistent_HE	persistent_HE	constant_HE	1	1	0	1	Y	149	NA	NA	1	1	0	1	NA	yes	yes	NA	NA	NA	NA	NA
6	775.863	2.49225	s24_BD2_01_51087.mzXML Peak area	1613.41	3.20801	6_a	s24_BD2_01_51087.mzXML	24	plate1_2x	2x	data	s24	BD2	51087	Pre-P	pre	peripheral	a	M	White	57	N	N	Cryptogenic	N	Y	persistent_HE	persistent_HE	constant_HE	1	1	0	1	Y	149	NA	NA	1	1	0	1	NA	yes	yes	NA	NA	NA	NA	NA
7	203.053	0.242847	s24_BD2_01_51087.mzXML Peak area	438993	5.64246	6_a	s24_BD2_01_51087.mzXML	24	plate1_2x	2x	data	s24	BD2	51087	Pre-P	pre	peripheral	a	M	White	57	N	N	Cryptogenic	N	Y	persistent_HE	persistent_HE	constant_HE	1	1	0	1	Y	149	NA	NA	1	1	0	1	NA	yes	yes	NA	NA	NA	NA	NA
8	286.144	5.50745	s24_BD2_01_51087.mzXML Peak area	36590.3	4.56338	6_a	s24_BD2_01_51087.mzXML	24	plate1_2x	2x	data	s24	BD2	51087	Pre-P	pre	peripheral	a	M	White	57	N	N	Cryptogenic	N	Y	persistent_HE	persistent_HE	constant_HE	1	1	0	1	Y	149	NA	NA	1	1	0	1	NA	yes	yes	CCMSLIB00006645428	Suspect related to Piperyline (predicted molecular formula: C7H19N5O7) with delta m/z 14.016 (putative explanation: Asn->Gln substitution|Asp->Glu substitution|Gly->Ala substitution|Methylation|Ser->Thr substitution|Val->Leu/Ile substitution|chain elongation; atomic difference: 1C,2H|1C,2H|1C,2H|1C,2H|1C,2H|1C,2H|1C,2H)	LC-ESI	qTof	Crude
11	141.959	12.2714	s24_BD2_01_51087.mzXML Peak area	1.52256e+06	6.18257	6_a	s24_BD2_01_51087.mzXML	24	plate1_2x	2x	data	s24	BD2	51087	Pre-P	pre	peripheral	a	M	White	57	N	N	Cryptogenic	N	Y	persistent_HE	persistent_HE	constant_HE	1	1	0	1	Y	149	NA	NA	1	1	0	1	NA	yes	yes	NA	NA	NA	NA	NA
13	141.958	12.2588	s24_BD2_01_51087.mzXML Peak area	368688	5.56666	6_a	s24_BD2_01_51087.mzXML	24	plate1_2x	2x	data	s24	BD2	51087	Pre-P	pre	peripheral	a	M	White	57	N	N	Cryptogenic	N	Y	persistent_HE	persistent_HE	constant_HE	1	1	0	1	Y	149	NA	NA	1	1	0	1	NA	yes	yes	NA	NA	NA	NA	NA
14	212.128	12.1384	s24_BD2_01_51087.mzXML Peak area	563616	5.75098	6_a	s24_BD2_01_51087.mzXML	24	plate1_2x	2x	data	s24	BD2	51087	Pre-P	pre	peripheral	a	M	White	57	N	N	Cryptogenic	N	Y	persistent_HE	persistent_HE	constant_HE	1	1	0	1	Y	149	NA	NA	1	1	0	1	NA	yes	yes	NA	NA	NA	NA	NA
15	166.086	0.514066	s24_BD2_01_51087.mzXML Peak area	631905	5.80065	6_a	s24_BD2_01_51087.mzXML	24	plate1_2x	2x	data	s24	BD2	51087	Pre-P	pre	peripheral	a	M	White	57	N	N	Cryptogenic	N	Y	persistent_HE	persistent_HE	constant_HE	1	1	0	1	Y	149	NA	NA	1	1	0	1	NA	yes	yes	NA	NA	NA	NA	NA
18	794.837	2.32931	s24_BD2_01_51087.mzXML Peak area	1747.61	3.24269	6_a	s24_BD2_01_51087.mzXML	24	plate1_2x	2x	data	s24	BD2	51087	Pre-P	pre	peripheral	a	M	White	57	N	N	Cryptogenic	N	Y	persistent_HE	persistent_HE	constant_HE	1	1	0	1	Y	149	NA	NA	1	1	0	1	NA	yes	yes	NA	NA	NA	NA	NA
19	496.34	6.50391	s24_BD2_01_51087.mzXML Peak area	618821	5.79157	6_a	s24_BD2_01_51087.mzXML	24	plate1_2x	2x	data	s24	BD2	51087	Pre-P	pre	peripheral	a	M	White	57	N	N	Cryptogenic	N	Y	persistent_HE	persistent_HE	constant_HE	1	1	0	1	Y	149	NA	NA	1	1	0	1	NA	yes	yes	CCMSLIB00006651525	Suspect related to Spectral Match to 1-Myristoyl-sn-glycero-3-phosphocholine from NIST14 (predicted molecular formula: C24H51NO5P2) with delta m/z 28.021 (putative explanation: unspecified; atomic difference: unspecified)	ESI	qTof	Crude
20	794.837	2.49527	s24_BD2_01_51087.mzXML Peak area	487.229	2.68862	6_a	s24_BD2_01_51087.mzXML	24	plate1_2x	2x	data	s24	BD2	51087	Pre-P	pre	peripheral	a	M	White	57	N	N	Cryptogenic	N	Y	persistent_HE	persistent_HE	constant_HE	1	1	0	1	Y	149	NA	NA	1	1	0	1	NA	yes	yes	NA	NA	NA	NA	NA
22	124.087	10.6385	s24_BD2_01_51087.mzXML Peak area	119358	5.07685	6_a	s24_BD2_01_51087.mzXML	24	plate1_2x	2x	data	s24	BD2	51087	Pre-P	pre	peripheral	a	M	White	57	N	N	Cryptogenic	N	Y	persistent_HE	persistent_HE	constant_HE	1	1	0	1	Y	149	NA	NA	1	1	0	1	NA	yes	yes	NA	NA	NA	NA	NA
23	124.087	10.4251	s24_BD2_01_51087.mzXML Peak area	367441	5.56519	6_a	s24_BD2_01_51087.mzXML	24	plate1_2x	2x	data	s24	BD2	51087	Pre-P	pre	peripheral	a	M	White	57	N	N	Cryptogenic	N	Y	persistent_HE	persistent_HE	constant_HE	1	1	0	1	Y	149	NA	NA	1	1	0	1	NA	yes	yes	NA	NA	NA	NA	NA
24	124.087	10.2784	s24_BD2_01_51087.mzXML Peak area	1.29399e+06	6.11193	6_a	s24_BD2_01_51087.mzXML	24	plate1_2x	2x	data	s24	BD2	51087	Pre-P	pre	peripheral	a	M	White	57	N	N	Cryptogenic	N	Y	persistent_HE	persistent_HE	constant_HE	1	1	0	1	Y	149	NA	NA	1	1	0	1	NA	yes	yes	NA	NA	NA	NA	NA
25	520.34	6.20163	s24_BD2_01_51087.mzXML Peak area	27461.2	4.43873	6_a	s24_BD2_01_51087.mzXML	24	plate1_2x	2x	data	s24	BD2	51087	Pre-P	pre	peripheral	a	M	White	57	N	N	Cryptogenic	N	Y	persistent_HE	persistent_HE	constant_HE	1	1	0	1	Y	149	NA	NA	1	1	0	1	NA	yes	yes	CCMSLIB00006660760	Suspect related to Spectral Match to Lyso-PC(16:0) from NIST14 (predicted molecular formula: C21H46N9O4P) with delta m/z 24.007 (putative explanation: unspecified; atomic difference: unspecified)	ESI	qTof	Crude
26	782.57	9.2771	s24_BD2_01_51087.mzXML Peak area	4881.48	3.68864	6_a	s24_BD2_01_51087.mzXML	24	plate1_2x	2x	data	s24	BD2	51087	Pre-P	pre	peripheral	a	M	White	57	N	N	Cryptogenic	N	Y	persistent_HE	persistent_HE	constant_HE	1	1	0	1	Y	149	NA	NA	1	1	0	1	NA	yes	yes	CCMSLIB00006653374	Suspect related to Spectral Match to 1-Stearoyl-2-myristoyl-sn-glycero-3-phosphocholine from NIST14 (predicted molecular formula: C40H76N7O6P) with delta m/z 48.0 (putative explanation: Val->Phe substitution; atomic difference: 4C)	ESI	Orbitrap	Crude
27	428.069	2.68707	s24_BD2_01_51087.mzXML Peak area	0	0	6_a	s24_BD2_01_51087.mzXML	24	plate1_2x	2x	data	s24	BD2	51087	Pre-P	pre	peripheral	a	M	White	57	N	N	Cryptogenic	N	Y	persistent_HE	persistent_HE	constant_HE	1	1	0	1	Y	149	NA	NA	1	1	0	1	NA	yes	yes	NA	NA	NA	NA	NA
28	786.6	8.79304	s24_BD2_01_51087.mzXML Peak area	32499.2	4.51189	6_a	s24_BD2_01_51087.mzXML	24	plate1_2x	2x	data	s24	BD2	51087	Pre-P	pre	peripheral	a	M	White	57	N	N	Cryptogenic	N	Y	persistent_HE	persistent_HE	constant_HE	1	1	0	1	Y	149	NA	NA	1	1	0	1	NA	yes	yes	CCMSLIB00006586973	Suspect related to (2-{[3-(hexadecanoyloxy)-2-[octadeca-9,12-dienoyloxy]propyl phosphonato]oxy}ethyl)trimethylazanium (predicted molecular formula: C41H85O13) with delta m/z 28.031 (putative explanation: Acetaldehyde +28|Ala->Val substitution|Cys->Met substitution|Ethylation|di-Methylation; atomic difference: 2C,4H|2C,4H|2C,4H|2C,4H|2C,4H)	LC-ESI	qTof	Crude
29	786.6	8.99208	s24_BD2_01_51087.mzXML Peak area	49981.1	4.69881	6_a	s24_BD2_01_51087.mzXML	24	plate1_2x	2x	data	s24	BD2	51087	Pre-P	pre	peripheral	a	M	White	57	N	N	Cryptogenic	N	Y	persistent_HE	persistent_HE	constant_HE	1	1	0	1	Y	149	NA	NA	1	1	0	1	NA	yes	yes	CCMSLIB00006586973	Suspect related to (2-{[3-(hexadecanoyloxy)-2-[octadeca-9,12-dienoyloxy]propyl phosphonato]oxy}ethyl)trimethylazanium (predicted molecular formula: C41H85O13) with delta m/z 28.031 (putative explanation: Acetaldehyde +28|Ala->Val substitution|Cys->Met substitution|Ethylation|di-Methylation; atomic difference: 2C,4H|2C,4H|2C,4H|2C,4H|2C,4H)	LC-ESI	qTof	Crude
30	537.536	11.3015	s24_BD2_01_51087.mzXML Peak area	584770	5.76699	6_a	s24_BD2_01_51087.mzXML	24	plate1_2x	2x	data	s24	BD2	51087	Pre-P	pre	peripheral	a	M	White	57	N	N	Cryptogenic	N	Y	persistent_HE	persistent_HE	constant_HE	1	1	0	1	Y	149	NA	NA	1	1	0	1	NA	yes	yes	CCMSLIB00006632147	Suspect related to N-Palmitoyl-D-sphingosine (predicted molecular formula: C34H68N2O2) with delta m/z -0.984 (putative explanation: Amidation|Asp->Asn substitution|Glu->Gln substitution; atomic difference: 1H,1N,-1O|1H,1N,-1O|1H,1N,-1O)	ESI	Orbitrap	Crude
31	338.342	9.13901	s24_BD2_01_51087.mzXML Peak area	359577	5.55579	6_a	s24_BD2_01_51087.mzXML	24	plate1_2x	2x	data	s24	BD2	51087	Pre-P	pre	peripheral	a	M	White	57	N	N	Cryptogenic	N	Y	persistent_HE	persistent_HE	constant_HE	1	1	0	1	Y	149	NA	NA	1	1	0	1	NA	yes	yes	NA	NA	NA	NA	NA
32	132.102	0.362561	s24_BD2_01_51087.mzXML Peak area	358397	5.55437	6_a	s24_BD2_01_51087.mzXML	24	plate1_2x	2x	data	s24	BD2	51087	Pre-P	pre	peripheral	a	M	White	57	N	N	Cryptogenic	N	Y	persistent_HE	persistent_HE	constant_HE	1	1	0	1	Y	149	NA	NA	1	1	0	1	NA	yes	yes	NA	NA	NA	NA	NA
33	786.6	9.11542	s24_BD2_01_51087.mzXML Peak area	27820	4.44437	6_a	s24_BD2_01_51087.mzXML	24	plate1_2x	2x	data	s24	BD2	51087	Pre-P	pre	peripheral	a	M	White	57	N	N	Cryptogenic	N	Y	persistent_HE	persistent_HE	constant_HE	1	1	0	1	Y	149	NA	NA	1	1	0	1	NA	yes	yes	CCMSLIB00006586973	Suspect related to (2-{[3-(hexadecanoyloxy)-2-[octadeca-9,12-dienoyloxy]propyl phosphonato]oxy}ethyl)trimethylazanium (predicted molecular formula: C41H85O13) with delta m/z 28.031 (putative explanation: Acetaldehyde +28|Ala->Val substitution|Cys->Met substitution|Ethylation|di-Methylation; atomic difference: 2C,4H|2C,4H|2C,4H|2C,4H|2C,4H)	LC-ESI	qTof	Crude
34	663.453	11.0236	s24_BD2_01_51087.mzXML Peak area	366104	5.56361	6_a	s24_BD2_01_51087.mzXML	24	plate1_2x	2x	data	s24	BD2	51087	Pre-P	pre	peripheral	a	M	White	57	N	N	Cryptogenic	N	Y	persistent_HE	persistent_HE	constant_HE	1	1	0	1	Y	149	NA	NA	1	1	0	1	NA	yes	yes	NA	NA	NA	NA	NA
35	522.356	6.66611	s24_BD2_01_51087.mzXML Peak area	179328	5.25365	6_a	s24_BD2_01_51087.mzXML	24	plate1_2x	2x	data	s24	BD2	51087	Pre-P	pre	peripheral	a	M	White	57	N	N	Cryptogenic	N	Y	persistent_HE	persistent_HE	constant_HE	1	1	0	1	Y	149	NA	NA	1	1	0	1	NA	yes	yes	CCMSLIB00006649287	Suspect related to Spectral Match to 1-(1Z-Octadecenyl)-sn-glycero-3-phosphocholine from NIST14 (predicted molecular formula: C26H52NO7P) with delta m/z 13.988 (putative explanation: unspecified; atomic difference: unspecified)	ESI	Orbitrap	Crude
36	311.147	11.9625	s24_BD2_01_51087.mzXML Peak area	449847	5.65307	6_a	s24_BD2_01_51087.mzXML	24	plate1_2x	2x	data	s24	BD2	51087	Pre-P	pre	peripheral	a	M	White	57	N	N	Cryptogenic	N	Y	persistent_HE	persistent_HE	constant_HE	1	1	0	1	Y	149	NA	NA	1	1	0	1	NA	yes	yes	NA	NA	NA	NA	NA
37	385.183	12.0492	s24_BD2_01_51087.mzXML Peak area	194507	5.28894	6_a	s24_BD2_01_51087.mzXML	24	plate1_2x	2x	data	s24	BD2	51087	Pre-P	pre	peripheral	a	M	White	57	N	N	Cryptogenic	N	Y	persistent_HE	persistent_HE	constant_HE	1	1	0	1	Y	149	NA	NA	1	1	0	1	NA	yes	yes	NA	NA	NA	NA	NA
38	367.173	11.9759	s24_BD2_01_51087.mzXML Peak area	291838	5.46514	6_a	s24_BD2_01_51087.mzXML	24	plate1_2x	2x	data	s24	BD2	51087	Pre-P	pre	peripheral	a	M	White	57	N	N	Cryptogenic	N	Y	persistent_HE	persistent_HE	constant_HE	1	1	0	1	Y	149	NA	NA	1	1	0	1	NA	yes	yes	NA	NA	NA	NA	NA
39	385.183	11.9024	s24_BD2_01_51087.mzXML Peak area	319408	5.50435	6_a	s24_BD2_01_51087.mzXML	24	plate1_2x	2x	data	s24	BD2	51087	Pre-P	pre	peripheral	a	M	White	57	N	N	Cryptogenic	N	Y	persistent_HE	persistent_HE	constant_HE	1	1	0	1	Y	149	NA	NA	1	1	0	1	NA	yes	yes	NA	NA	NA	NA	NA
40	821.887	0.501736	s24_BD2_01_51087.mzXML Peak area	0	0	6_a	s24_BD2_01_51087.mzXML	24	plate1_2x	2x	data	s24	BD2	51087	Pre-P	pre	peripheral	a	M	White	57	N	N	Cryptogenic	N	Y	persistent_HE	persistent_HE	constant_HE	1	1	0	1	Y	149	NA	NA	1	1	0	1	NA	yes	yes	CCMSLIB00003318763	Iohexol	ESI	HCD	Isolated
41	235.181	2.58817	s24_BD2_01_51087.mzXML Peak area	97536.4	4.98917	6_a	s24_BD2_01_51087.mzXML	24	plate1_2x	2x	data	s24	BD2	51087	Pre-P	pre	peripheral	a	M	White	57	N	N	Cryptogenic	N	Y	persistent_HE	persistent_HE	constant_HE	1	1	0	1	Y	149	NA	NA	1	1	0	1	NA	yes	yes	NA	NA	NA	NA	NA
42	295.152	11.9874	s24_BD2_01_51087.mzXML Peak area	120113	5.07959	6_a	s24_BD2_01_51087.mzXML	24	plate1_2x	2x	data	s24	BD2	51087	Pre-P	pre	peripheral	a	M	White	57	N	N	Cryptogenic	N	Y	persistent_HE	persistent_HE	constant_HE	1	1	0	1	Y	149	NA	NA	1	1	0	1	NA	yes	yes	NA	NA	NA	NA	NA
43	425.215	11.9918	s24_BD2_01_51087.mzXML Peak area	493207	5.69303	6_a	s24_BD2_01_51087.mzXML	24	plate1_2x	2x	data	s24	BD2	51087	Pre-P	pre	peripheral	a	M	White	57	N	N	Cryptogenic	N	Y	persistent_HE	persistent_HE	constant_HE	1	1	0	1	Y	149	NA	NA	1	1	0	1	NA	yes	yes	NA	NA	NA	NA	NA
44	329.157	11.8277	s24_BD2_01_51087.mzXML Peak area	92238.8	4.96492	6_a	s24_BD2_01_51087.mzXML	24	plate1_2x	2x	data	s24	BD2	51087	Pre-P	pre	peripheral	a	M	White	57	N	N	Cryptogenic	N	Y	persistent_HE	persistent_HE	constant_HE	1	1	0	1	Y	149	NA	NA	1	1	0	1	NA	yes	yes	NA	NA	NA	NA	NA
45	188.071	0.965738	s24_BD2_01_51087.mzXML Peak area	395425	5.59706	6_a	s24_BD2_01_51087.mzXML	24	plate1_2x	2x	data	s24	BD2	51087	Pre-P	pre	peripheral	a	M	White	57	N	N	Cryptogenic	N	Y	persistent_HE	persistent_HE	constant_HE	1	1	0	1	Y	149	NA	NA	1	1	0	1	NA	yes	yes	CCMSLIB00003137596	Spectral Match to Abrine from NIST14	ESI	QqQ	Isolated
46	524.371	7.14405	s24_BD2_01_51087.mzXML Peak area	249360	5.39683	6_a	s24_BD2_01_51087.mzXML	24	plate1_2x	2x	data	s24	BD2	51087	Pre-P	pre	peripheral	a	M	White	57	N	N	Cryptogenic	N	Y	persistent_HE	persistent_HE	constant_HE	1	1	0	1	Y	149	NA	NA	1	1	0	1	NA	yes	yes	CCMSLIB00006628247	Suspect related to Massbank:RP025903 1-pentadecanoyl-2-hydroxy-sn-glycero-3-phosphocholine|1-pentadecanoyl-sn-glycero-3-phosphocholine|[(2R)-2-hydroxy-3-pentadecanoyloxypropyl] 2-(trimethylazaniumyl)ethyl phosphate (predicted molecular formula: C24H45N9O4) with delta m/z 42.047 (putative explanation: Ala->Leu/Ile substitution|Gly->Val substitution|Propyl|tri-Methylation|unspecified; atomic differ…	ESI	qTof	Crude
47	441.21	12.0332	s24_BD2_01_51087.mzXML Peak area	263495	5.42077	6_a	s24_BD2_01_51087.mzXML	24	plate1_2x	2x	data	s24	BD2	51087	Pre-P	pre	peripheral	a	M	White	57	N	N	Cryptogenic	N	Y	persistent_HE	persistent_HE	constant_HE	1	1	0	1	Y	149	NA	NA	1	1	0	1	NA	yes	yes	NA	NA	NA	NA	NA
48	295.152	11.8495	s24_BD2_01_51087.mzXML Peak area	219995	5.34241	6_a	s24_BD2_01_51087.mzXML	24	plate1_2x	2x	data	s24	BD2	51087	Pre-P	pre	peripheral	a	M	White	57	N	N	Cryptogenic	N	Y	persistent_HE	persistent_HE	constant_HE	1	1	0	1	Y	149	NA	NA	1	1	0	1	NA	yes	yes	NA	NA	NA	NA	NA
52	367.173	11.7847	s24_BD2_01_51087.mzXML Peak area	136435	5.13493	6_a	s24_BD2_01_51087.mzXML	24	plate1_2x	2x	data	s24	BD2	51087	Pre-P	pre	peripheral	a	M	White	57	N	N	Cryptogenic	N	Y	persistent_HE	persistent_HE	constant_HE	1	1	0	1	Y	149	NA	NA	1	1	0	1	NA	yes	yes	NA	NA	NA	NA	NA
53	425.215	11.7662	s24_BD2_01_51087.mzXML Peak area	175415	5.24407	6_a	s24_BD2_01_51087.mzXML	24	plate1_2x	2x	data	s24	BD2	51087	Pre-P	pre	peripheral	a	M	White	57	N	N	Cryptogenic	N	Y	persistent_HE	persistent_HE	constant_HE	1	1	0	1	Y	149	NA	NA	1	1	0	1	NA	yes	yes	NA	NA	NA	NA	NA
54	295.152	11.7317	s24_BD2_01_51087.mzXML Peak area	235293	5.37161	6_a	s24_BD2_01_51087.mzXML	24	plate1_2x	2x	data	s24	BD2	51087	Pre-P	pre	peripheral	a	M	White	57	N	N	Cryptogenic	N	Y	persistent_HE	persistent_HE	constant_HE	1	1	0	1	Y	149	NA	NA	1	1	0	1	NA	yes	yes	NA	NA	NA	NA	NA
55	787.603	9.20214	s24_BD2_01_51087.mzXML Peak area	46963.7	4.67177	6_a	s24_BD2_01_51087.mzXML	24	plate1_2x	2x	data	s24	BD2	51087	Pre-P	pre	peripheral	a	M	White	57	N	N	Cryptogenic	N	Y	persistent_HE	persistent_HE	constant_HE	1	1	0	1	Y	149	NA	NA	1	1	0	1	NA	yes	yes	CCMSLIB00006652322	Suspect related to Spectral Match to 1-Oleoyl-2-palmitoyl-sn-glycero-3-phosphocholine from NIST14 (predicted molecular formula: C55H78O3) with delta m/z 27.02 (putative explanation: unspecified; atomic difference: unspecified)	ESI	Orbitrap	Crude
56	327.142	11.942	s24_BD2_01_51087.mzXML Peak area	210170	5.32257	6_a	s24_BD2_01_51087.mzXML	24	plate1_2x	2x	data	s24	BD2	51087	Pre-P	pre	peripheral	a	M	White	57	N	N	Cryptogenic	N	Y	persistent_HE	persistent_HE	constant_HE	1	1	0	1	Y	149	NA	NA	1	1	0	1	NA	yes	yes	NA	NA	NA	NA	NA
57	787.604	9.0745	s24_BD2_01_51087.mzXML Peak area	24792.4	4.39434	6_a	s24_BD2_01_51087.mzXML	24	plate1_2x	2x	data	s24	BD2	51087	Pre-P	pre	peripheral	a	M	White	57	N	N	Cryptogenic	N	Y	persistent_HE	persistent_HE	constant_HE	1	1	0	1	Y	149	NA	NA	1	1	0	1	NA	yes	yes	CCMSLIB00006652322	Suspect related to Spectral Match to 1-Oleoyl-2-palmitoyl-sn-glycero-3-phosphocholine from NIST14 (predicted molecular formula: C55H78O3) with delta m/z 27.02 (putative explanation: unspecified; atomic difference: unspecified)	ESI	Orbitrap	Crude
58	323.147	12.0584	s24_BD2_01_51087.mzXML Peak area	300718	5.47816	6_a	s24_BD2_01_51087.mzXML	24	plate1_2x	2x	data	s24	BD2	51087	Pre-P	pre	peripheral	a	M	White	57	N	N	Cryptogenic	N	Y	persistent_HE	persistent_HE	constant_HE	1	1	0	1	Y	149	NA	NA	1	1	0	1	NA	yes	yes	NA	NA	NA	NA	NA
59	369.188	11.7514	s24_BD2_01_51087.mzXML Peak area	342417	5.53456	6_a	s24_BD2_01_51087.mzXML	24	plate1_2x	2x	data	s24	BD2	51087	Pre-P	pre	peripheral	a	M	White	57	N	N	Cryptogenic	N	Y	persistent_HE	persistent_HE	constant_HE	1	1	0	1	Y	149	NA	NA	1	1	0	1	NA	yes	yes	NA	NA	NA	NA	NA
60	381.188	11.9397	s24_BD2_01_51087.mzXML Peak area	355583	5.55094	6_a	s24_BD2_01_51087.mzXML	24	plate1_2x	2x	data	s24	BD2	51087	Pre-P	pre	peripheral	a	M	White	57	N	N	Cryptogenic	N	Y	persistent_HE	persistent_HE	constant_HE	1	1	0	1	Y	149	NA	NA	1	1	0	1	NA	yes	yes	NA	NA	NA	NA	NA
61	499.251	12.0367	s24_BD2_01_51087.mzXML Peak area	79385.6	4.89975	6_a	s24_BD2_01_51087.mzXML	24	plate1_2x	2x	data	s24	BD2	51087	Pre-P	pre	peripheral	a	M	White	57	N	N	Cryptogenic	N	Y	persistent_HE	persistent_HE	constant_HE	1	1	0	1	Y	149	NA	NA	1	1	0	1	NA	yes	yes	NA	NA	NA	NA	NA
62	311.147	9.82099	s24_BD2_01_51087.mzXML Peak area	1.10064e+06	6.04165	6_a	s24_BD2_01_51087.mzXML	24	plate1_2x	2x	data	s24	BD2	51087	Pre-P	pre	peripheral	a	M	White	57	N	N	Cryptogenic	N	Y	persistent_HE	persistent_HE	constant_HE	1	1	0	1	Y	149	NA	NA	1	1	0	1	NA	yes	yes	NA	NA	NA	NA	NA
63	265.204	3.32301	s24_BD2_01_51087.mzXML Peak area	186306	5.27023	6_a	s24_BD2_01_51087.mzXML	24	plate1_2x	2x	data	s24	BD2	51087	Pre-P	pre	peripheral	a	M	White	57	N	N	Cryptogenic	N	Y	persistent_HE	persistent_HE	constant_HE	1	1	0	1	Y	149	NA	NA	1	1	0	1	NA	yes	yes	NA	NA	NA	NA	NA
64	397.183	11.9826	s24_BD2_01_51087.mzXML Peak area	111261	5.04635	6_a	s24_BD2_01_51087.mzXML	24	plate1_2x	2x	data	s24	BD2	51087	Pre-P	pre	peripheral	a	M	White	57	N	N	Cryptogenic	N	Y	persistent_HE	persistent_HE	constant_HE	1	1	0	1	Y	149	NA	NA	1	1	0	1	NA	yes	yes	NA	NA	NA	NA	NA
65	327.142	4.41559	s24_BD2_01_51087.mzXML Peak area	77395.1	4.88872	6_a	s24_BD2_01_51087.mzXML	24	plate1_2x	2x	data	s24	BD2	51087	Pre-P	pre	peripheral	a	M	White	57	N	N	Cryptogenic	N	Y	persistent_HE	persistent_HE	constant_HE	1	1	0	1	Y	149	NA	NA	1	1	0	1	NA	yes	yes	NA	NA	NA	NA	NA
66	429.373	10.0046	s24_BD2_01_51087.mzXML Peak area	201142	5.3035	6_a	s24_BD2_01_51087.mzXML	24	plate1_2x	2x	data	s24	BD2	51087	Pre-P	pre	peripheral	a	M	White	57	N	N	Cryptogenic	N	Y	persistent_HE	persistent_HE	constant_HE	1	1	0	1	Y	149	NA	NA	1	1	0	1	NA	yes	yes	CCMSLIB00006617099	Suspect related to Lithocholic acid (predicted molecular formula: C29H50O3) with delta m/z 70.078 (putative explanation: unspecified; atomic difference: 5C,10H)	ESI	Orbitrap	Crude
67	351.178	11.9899	s24_BD2_01_51087.mzXML Peak area	189185	5.27689	6_a	s24_BD2_01_51087.mzXML	24	plate1_2x	2x	data	s24	BD2	51087	Pre-P	pre	peripheral	a	M	White	57	N	N	Cryptogenic	N	Y	persistent_HE	persistent_HE	constant_HE	1	1	0	1	Y	149	NA	NA	1	1	0	1	NA	yes	yes	NA	NA	NA	NA	NA
68	323.147	11.788	s24_BD2_01_51087.mzXML Peak area	164033	5.21494	6_a	s24_BD2_01_51087.mzXML	24	plate1_2x	2x	data	s24	BD2	51087	Pre-P	pre	peripheral	a	M	White	57	N	N	Cryptogenic	N	Y	persistent_HE	persistent_HE	constant_HE	1	1	0	1	Y	149	NA	NA	1	1	0	1	NA	yes	yes	NA	NA	NA	NA	NA
69	381.188	11.7909	s24_BD2_01_51087.mzXML Peak area	128371	5.10847	6_a	s24_BD2_01_51087.mzXML	24	plate1_2x	2x	data	s24	BD2	51087	Pre-P	pre	peripheral	a	M	White	57	N	N	Cryptogenic	N	Y	persistent_HE	persistent_HE	constant_HE	1	1	0	1	Y	149	NA	NA	1	1	0	1	NA	yes	yes	NA	NA	NA	NA	NA
70	351.178	12.0379	s24_BD2_01_51087.mzXML Peak area	194270	5.28841	6_a	s24_BD2_01_51087.mzXML	24	plate1_2x	2x	data	s24	BD2	51087	Pre-P	pre	peripheral	a	M	White	57	N	N	Cryptogenic	N	Y	persistent_HE	persistent_HE	constant_HE	1	1	0	1	Y	149	NA	NA	1	1	0	1	NA	yes	yes	NA	NA	NA	NA	NA
71	441.21	9.8179	s24_BD2_01_51087.mzXML Peak area	37970.1	4.57945	6_a	s24_BD2_01_51087.mzXML	24	plate1_2x	2x	data	s24	BD2	51087	Pre-P	pre	peripheral	a	M	White	57	N	N	Cryptogenic	N	Y	persistent_HE	persistent_HE	constant_HE	1	1	0	1	Y	149	NA	NA	1	1	0	1	NA	yes	yes	NA	NA	NA	NA	NA
72	786.854	2.32635	s24_BD2_01_51087.mzXML Peak area	0	0	6_a	s24_BD2_01_51087.mzXML	24	plate1_2x	2x	data	s24	BD2	51087	Pre-P	pre	peripheral	a	M	White	57	N	N	Cryptogenic	N	Y	persistent_HE	persistent_HE	constant_HE	1	1	0	1	Y	149	NA	NA	1	1	0	1	NA	yes	yes	NA	NA	NA	NA	NA
74	499.251	11.9042	s24_BD2_01_51087.mzXML Peak area	109350	5.03882	6_a	s24_BD2_01_51087.mzXML	24	plate1_2x	2x	data	s24	BD2	51087	Pre-P	pre	peripheral	a	M	White	57	N	N	Cryptogenic	N	Y	persistent_HE	persistent_HE	constant_HE	1	1	0	1	Y	149	NA	NA	1	1	0	1	NA	yes	yes	NA	NA	NA	NA	NA
75	351.178	11.8061	s24_BD2_01_51087.mzXML Peak area	226287	5.35466	6_a	s24_BD2_01_51087.mzXML	24	plate1_2x	2x	data	s24	BD2	51087	Pre-P	pre	peripheral	a	M	White	57	N	N	Cryptogenic	N	Y	persistent_HE	persistent_HE	constant_HE	1	1	0	1	Y	149	NA	NA	1	1	0	1	NA	yes	yes	NA	NA	NA	NA	NA
77	786.854	2.48796	s24_BD2_01_51087.mzXML Peak area	0	0	6_a	s24_BD2_01_51087.mzXML	24	plate1_2x	2x	data	s24	BD2	51087	Pre-P	pre	peripheral	a	M	White	57	N	N	Cryptogenic	N	Y	persistent_HE	persistent_HE	constant_HE	1	1	0	1	Y	149	NA	NA	1	1	0	1	NA	yes	yes	NA	NA	NA	NA	NA
78	341.157	11.8003	s24_BD2_01_51087.mzXML Peak area	138880	5.14264	6_a	s24_BD2_01_51087.mzXML	24	plate1_2x	2x	data	s24	BD2	51087	Pre-P	pre	peripheral	a	M	White	57	N	N	Cryptogenic	N	Y	persistent_HE	persistent_HE	constant_HE	1	1	0	1	Y	149	NA	NA	1	1	0	1	NA	yes	yes	NA	NA	NA	NA	NA
79	455.225	12.0657	s24_BD2_01_51087.mzXML Peak area	183369	5.26333	6_a	s24_BD2_01_51087.mzXML	24	plate1_2x	2x	data	s24	BD2	51087	Pre-P	pre	peripheral	a	M	White	57	N	N	Cryptogenic	N	Y	persistent_HE	persistent_HE	constant_HE	1	1	0	1	Y	149	NA	NA	1	1	0	1	NA	yes	yes	NA	NA	NA	NA	NA
80	722.491	11.022	s24_BD2_01_51087.mzXML Peak area	152719	5.1839	6_a	s24_BD2_01_51087.mzXML	24	plate1_2x	2x	data	s24	BD2	51087	Pre-P	pre	peripheral	a	M	White	57	N	N	Cryptogenic	N	Y	persistent_HE	persistent_HE	constant_HE	1	1	0	1	Y	149	NA	NA	1	1	0	1	NA	yes	yes	NA	NA	NA	NA	NA
81	732.554	9.54972	s24_BD2_01_51087.mzXML Peak area	1764.1	3.24677	6_a	s24_BD2_01_51087.mzXML	24	plate1_2x	2x	data	s24	BD2	51087	Pre-P	pre	peripheral	a	M	White	57	N	N	Cryptogenic	N	Y	persistent_HE	persistent_HE	constant_HE	1	1	0	1	Y	149	NA	NA	1	1	0	1	NA	yes	yes	CCMSLIB00006586961	Suspect related to (2-{[3-(hexadecanoyloxy)-2-[octadeca-9,12-dienoyloxy]propyl phosphonato]oxy}ethyl)trimethylazanium (predicted molecular formula: C39H79N3O5P2) with delta m/z -26.015 (putative explanation: Pro->Ala substitution|unspecified; atomic difference: -2C,-2H|-2C,-2H)	LC-ESI	qTof	Crude
83	397.183	11.8243	s24_BD2_01_51087.mzXML Peak area	118006	5.07191	6_a	s24_BD2_01_51087.mzXML	24	plate1_2x	2x	data	s24	BD2	51087	Pre-P	pre	peripheral	a	M	White	57	N	N	Cryptogenic	N	Y	persistent_HE	persistent_HE	constant_HE	1	1	0	1	Y	149	NA	NA	1	1	0	1	NA	yes	yes	NA	NA	NA	NA	NA
84	565.567	9.37386	s24_BD2_01_51087.mzXML Peak area	404664	5.6071	6_a	s24_BD2_01_51087.mzXML	24	plate1_2x	2x	data	s24	BD2	51087	Pre-P	pre	peripheral	a	M	White	57	N	N	Cryptogenic	N	Y	persistent_HE	persistent_HE	constant_HE	1	1	0	1	Y	149	NA	NA	1	1	0	1	NA	yes	yes	NA	NA	NA	NA	NA
85	483.255	11.8845	s24_BD2_01_51087.mzXML Peak area	189233	5.277	6_a	s24_BD2_01_51087.mzXML	24	plate1_2x	2x	data	s24	BD2	51087	Pre-P	pre	peripheral	a	M	White	57	N	N	Cryptogenic	N	Y	persistent_HE	persistent_HE	constant_HE	1	1	0	1	Y	149	NA	NA	1	1	0	1	NA	yes	yes	NA	NA	NA	NA	NA
86	409.219	12.0152	s24_BD2_01_51087.mzXML Peak area	59419.3	4.77393	6_a	s24_BD2_01_51087.mzXML	24	plate1_2x	2x	data	s24	BD2	51087	Pre-P	pre	peripheral	a	M	White	57	N	N	Cryptogenic	N	Y	persistent_HE	persistent_HE	constant_HE	1	1	0	1	Y	149	NA	NA	1	1	0	1	NA	yes	yes	NA	NA	NA	NA	NA
87	499.251	11.7937	s24_BD2_01_51087.mzXML Peak area	217744	5.33795	6_a	s24_BD2_01_51087.mzXML	24	plate1_2x	2x	data	s24	BD2	51087	Pre-P	pre	peripheral	a	M	White	57	N	N	Cryptogenic	N	Y	persistent_HE	persistent_HE	constant_HE	1	1	0	1	Y	149	NA	NA	1	1	0	1	NA	yes	yes	NA	NA	NA	NA	NA
92	481.241	12.0291	s24_BD2_01_51087.mzXML Peak area	83767.4	4.92308	6_a	s24_BD2_01_51087.mzXML	24	plate1_2x	2x	data	s24	BD2	51087	Pre-P	pre	peripheral	a	M	White	57	N	N	Cryptogenic	N	Y	persistent_HE	persistent_HE	constant_HE	1	1	0	1	Y	149	NA	NA	1	1	0	1	NA	yes	yes	NA	NA	NA	NA	NA
93	515.247	11.9385	s24_BD2_01_51087.mzXML Peak area	77651.4	4.89015	6_a	s24_BD2_01_51087.mzXML	24	plate1_2x	2x	data	s24	BD2	51087	Pre-P	pre	peripheral	a	M	White	57	N	N	Cryptogenic	N	Y	persistent_HE	persistent_HE	constant_HE	1	1	0	1	Y	149	NA	NA	1	1	0	1	NA	yes	yes	NA	NA	NA	NA	NA
94	585.277	8.80436	s24_BD2_01_51087.mzXML Peak area	123973	5.09333	6_a	s24_BD2_01_51087.mzXML	24	plate1_2x	2x	data	s24	BD2	51087	Pre-P	pre	peripheral	a	M	White	57	N	N	Cryptogenic	N	Y	persistent_HE	persistent_HE	constant_HE	1	1	0	1	Y	149	NA	NA	1	1	0	1	NA	yes	yes	CCMSLIB00006608211	Suspect related to BILIVERDIN (predicted molecular formula: C29H32N10O4) with delta m/z 2.016 (putative explanation: Pro->Val substitution|reduction; atomic difference: 2H|2H)	ESI	Orbitrap	Crude
95	555.277	12.0667	s24_BD2_01_51087.mzXML Peak area	129228	5.11136	6_a	s24_BD2_01_51087.mzXML	24	plate1_2x	2x	data	s24	BD2	51087	Pre-P	pre	peripheral	a	M	White	57	N	N	Cryptogenic	N	Y	persistent_HE	persistent_HE	constant_HE	1	1	0	1	Y	149	NA	NA	1	1	0	1	NA	yes	yes	NA	NA	NA	NA	NA
97	455.225	11.7981	s24_BD2_01_51087.mzXML Peak area	180625	5.25678	6_a	s24_BD2_01_51087.mzXML	24	plate1_2x	2x	data	s24	BD2	51087	Pre-P	pre	peripheral	a	M	White	57	N	N	Cryptogenic	N	Y	persistent_HE	persistent_HE	constant_HE	1	1	0	1	Y	149	NA	NA	1	1	0	1	NA	yes	yes	NA	NA	NA	NA	NA
98	732.554	9.85235	s24_BD2_01_51087.mzXML Peak area	4592.1	3.66211	6_a	s24_BD2_01_51087.mzXML	24	plate1_2x	2x	data	s24	BD2	51087	Pre-P	pre	peripheral	a	M	White	57	N	N	Cryptogenic	N	Y	persistent_HE	persistent_HE	constant_HE	1	1	0	1	Y	149	NA	NA	1	1	0	1	NA	yes	yes	NA	NA	NA	NA	NA
100	457.205	11.9352	s24_BD2_01_51087.mzXML Peak area	140983	5.14917	6_a	s24_BD2_01_51087.mzXML	24	plate1_2x	2x	data	s24	BD2	51087	Pre-P	pre	peripheral	a	M	White	57	N	N	Cryptogenic	N	Y	persistent_HE	persistent_HE	constant_HE	1	1	0	1	Y	149	NA	NA	1	1	0	1	NA	yes	yes	NA	NA	NA	NA	NA
101	409.22	11.8104	s24_BD2_01_51087.mzXML Peak area	48205.3	4.6831	6_a	s24_BD2_01_51087.mzXML	24	plate1_2x	2x	data	s24	BD2	51087	Pre-P	pre	peripheral	a	M	White	57	N	N	Cryptogenic	N	Y	persistent_HE	persistent_HE	constant_HE	1	1	0	1	Y	149	NA	NA	1	1	0	1	NA	yes	yes	NA	NA	NA	NA	NA
102	481.241	11.7941	s24_BD2_01_51087.mzXML Peak area	95063.6	4.97802	6_a	s24_BD2_01_51087.mzXML	24	plate1_2x	2x	data	s24	BD2	51087	Pre-P	pre	peripheral	a	M	White	57	N	N	Cryptogenic	N	Y	persistent_HE	persistent_HE	constant_HE	1	1	0	1	Y	149	NA	NA	1	1	0	1	NA	yes	yes	NA	NA	NA	NA	NA
103	555.277	11.9322	s24_BD2_01_51087.mzXML Peak area	142199	5.1529	6_a	s24_BD2_01_51087.mzXML	24	plate1_2x	2x	data	s24	BD2	51087	Pre-P	pre	peripheral	a	M	White	57	N	N	Cryptogenic	N	Y	persistent_HE	persistent_HE	constant_HE	1	1	0	1	Y	149	NA	NA	1	1	0	1	NA	yes	yes	NA	NA	NA	NA	NA
104	685.434	11.0236	s24_BD2_01_51087.mzXML Peak area	102836	5.01215	6_a	s24_BD2_01_51087.mzXML	24	plate1_2x	2x	data	s24	BD2	51087	Pre-P	pre	peripheral	a	M	White	57	N	N	Cryptogenic	N	Y	persistent_HE	persistent_HE	constant_HE	1	1	0	1	Y	149	NA	NA	1	1	0	1	NA	yes	yes	NA	NA	NA	NA	NA
105	459.22	11.8083	s24_BD2_01_51087.mzXML Peak area	69706.1	4.84328	6_a	s24_BD2_01_51087.mzXML	24	plate1_2x	2x	data	s24	BD2	51087	Pre-P	pre	peripheral	a	M	White	57	N	N	Cryptogenic	N	Y	persistent_HE	persistent_HE	constant_HE	1	1	0	1	Y	149	NA	NA	1	1	0	1	NA	yes	yes	NA	NA	NA	NA	NA
106	760.584	8.56765	s24_BD2_01_51087.mzXML Peak area	14598.9	4.16435	6_a	s24_BD2_01_51087.mzXML	24	plate1_2x	2x	data	s24	BD2	51087	Pre-P	pre	peripheral	a	M	White	57	N	N	Cryptogenic	N	Y	persistent_HE	persistent_HE	constant_HE	1	1	0	1	Y	149	NA	NA	1	1	0	1	NA	yes	yes	CCMSLIB00006643807	Suspect related to PC(P-16:0/20:5); [M+H]+ C44H79N1O7P1 (predicted molecular formula: C42H82NO8P) with delta m/z -2.964 (putative explanation: unspecified; atomic difference: unspecified)	LC-ESI	Orbitrap	Crude
107	483.255	9.95306	s24_BD2_01_51087.mzXML Peak area	155709	5.19232	6_a	s24_BD2_01_51087.mzXML	24	plate1_2x	2x	data	s24	BD2	51087	Pre-P	pre	peripheral	a	M	White	57	N	N	Cryptogenic	N	Y	persistent_HE	persistent_HE	constant_HE	1	1	0	1	Y	149	NA	NA	1	1	0	1	NA	yes	yes	NA	NA	NA	NA	NA
108	760.584	8.47741	s24_BD2_01_51087.mzXML Peak area	14598.9	4.16435	6_a	s24_BD2_01_51087.mzXML	24	plate1_2x	2x	data	s24	BD2	51087	Pre-P	pre	peripheral	a	M	White	57	N	N	Cryptogenic	N	Y	persistent_HE	persistent_HE	constant_HE	1	1	0	1	Y	149	NA	NA	1	1	0	1	NA	yes	yes	CCMSLIB00006643807	Suspect related to PC(P-16:0/20:5); [M+H]+ C44H79N1O7P1 (predicted molecular formula: C42H82NO8P) with delta m/z -2.964 (putative explanation: unspecified; atomic difference: unspecified)	LC-ESI	Orbitrap	Crude
109	571.274	11.9376	s24_BD2_01_51087.mzXML Peak area	57078	4.75648	6_a	s24_BD2_01_51087.mzXML	24	plate1_2x	2x	data	s24	BD2	51087	Pre-P	pre	peripheral	a	M	White	57	N	N	Cryptogenic	N	Y	persistent_HE	persistent_HE	constant_HE	1	1	0	1	Y	149	NA	NA	1	1	0	1	NA	yes	yes	NA	NA	NA	NA	NA
110	760.584	8.36346	s24_BD2_01_51087.mzXML Peak area	5977.29	3.77658	6_a	s24_BD2_01_51087.mzXML	24	plate1_2x	2x	data	s24	BD2	51087	Pre-P	pre	peripheral	a	M	White	57	N	N	Cryptogenic	N	Y	persistent_HE	persistent_HE	constant_HE	1	1	0	1	Y	149	NA	NA	1	1	0	1	NA	yes	yes	CCMSLIB00006643807	Suspect related to PC(P-16:0/20:5); [M+H]+ C44H79N1O7P1 (predicted molecular formula: C42H82NO8P) with delta m/z -2.964 (putative explanation: unspecified; atomic difference: unspecified)	LC-ESI	Orbitrap	Crude
111	786.534	11.022	s24_BD2_01_51087.mzXML Peak area	102272	5.00976	6_a	s24_BD2_01_51087.mzXML	24	plate1_2x	2x	data	s24	BD2	51087	Pre-P	pre	peripheral	a	M	White	57	N	N	Cryptogenic	N	Y	persistent_HE	persistent_HE	constant_HE	1	1	0	1	Y	149	NA	NA	1	1	0	1	NA	yes	yes	NA	NA	NA	NA	NA
112	760.584	8.73447	s24_BD2_01_51087.mzXML Peak area	6721.77	3.82755	6_a	s24_BD2_01_51087.mzXML	24	plate1_2x	2x	data	s24	BD2	51087	Pre-P	pre	peripheral	a	M	White	57	N	N	Cryptogenic	N	Y	persistent_HE	persistent_HE	constant_HE	1	1	0	1	Y	149	NA	NA	1	1	0	1	NA	yes	yes	CCMSLIB00006643807	Suspect related to PC(P-16:0/20:5); [M+H]+ C44H79N1O7P1 (predicted molecular formula: C42H82NO8P) with delta m/z -2.964 (putative explanation: unspecified; atomic difference: unspecified)	LC-ESI	Orbitrap	Crude
113	760.584	8.20235	s24_BD2_01_51087.mzXML Peak area	4508.02	3.65408	6_a	s24_BD2_01_51087.mzXML	24	plate1_2x	2x	data	s24	BD2	51087	Pre-P	pre	peripheral	a	M	White	57	N	N	Cryptogenic	N	Y	persistent_HE	persistent_HE	constant_HE	1	1	0	1	Y	149	NA	NA	1	1	0	1	NA	yes	yes	CCMSLIB00006643807	Suspect related to PC(P-16:0/20:5); [M+H]+ C44H79N1O7P1 (predicted molecular formula: C42H82NO8P) with delta m/z -2.964 (putative explanation: unspecified; atomic difference: unspecified)	LC-ESI	Orbitrap	Crude
114	515.247	9.73426	s24_BD2_01_51087.mzXML Peak area	21747.1	4.33742	6_a	s24_BD2_01_51087.mzXML	24	plate1_2x	2x	data	s24	BD2	51087	Pre-P	pre	peripheral	a	M	White	57	N	N	Cryptogenic	N	Y	persistent_HE	persistent_HE	constant_HE	1	1	0	1	Y	149	NA	NA	1	1	0	1	NA	yes	yes	NA	NA	NA	NA	NA
115	806.57	8.53554	s24_BD2_01_51087.mzXML Peak area	876.384	2.94319	6_a	s24_BD2_01_51087.mzXML	24	plate1_2x	2x	data	s24	BD2	51087	Pre-P	pre	peripheral	a	M	White	57	N	N	Cryptogenic	N	Y	persistent_HE	persistent_HE	constant_HE	1	1	0	1	Y	149	NA	NA	1	1	0	1	NA	yes	yes	CCMSLIB00006586974	Suspect related to (2-{[3-(hexadecanoyloxy)-2-[octadeca-9,12-dienoyloxy]propyl phosphonato]oxy}ethyl)trimethylazanium (predicted molecular formula: C46H80NO8P) with delta m/z 48.0 (putative explanation: Val->Phe substitution; atomic difference: 4C)	LC-ESI	qTof	Crude
116	797.845	2.49883	s24_BD2_01_51087.mzXML Peak area	0	0	6_a	s24_BD2_01_51087.mzXML	24	plate1_2x	2x	data	s24	BD2	51087	Pre-P	pre	peripheral	a	M	White	57	N	N	Cryptogenic	N	Y	persistent_HE	persistent_HE	constant_HE	1	1	0	1	Y	149	NA	NA	1	1	0	1	NA	yes	yes	NA	NA	NA	NA	NA
117	212.128	11.675	s24_BD2_01_51087.mzXML Peak area	62339	4.79477	6_a	s24_BD2_01_51087.mzXML	24	plate1_2x	2x	data	s24	BD2	51087	Pre-P	pre	peripheral	a	M	White	57	N	N	Cryptogenic	N	Y	persistent_HE	persistent_HE	constant_HE	1	1	0	1	Y	149	NA	NA	1	1	0	1	NA	yes	yes	NA	NA	NA	NA	NA
118	555.278	9.77482	s24_BD2_01_51087.mzXML Peak area	98843.5	4.99495	6_a	s24_BD2_01_51087.mzXML	24	plate1_2x	2x	data	s24	BD2	51087	Pre-P	pre	peripheral	a	M	White	57	N	N	Cryptogenic	N	Y	persistent_HE	persistent_HE	constant_HE	1	1	0	1	Y	149	NA	NA	1	1	0	1	NA	yes	yes	NA	NA	NA	NA	NA
120	496.34	6.39156	s24_BD2_01_51087.mzXML Peak area	57522.7	4.75985	6_a	s24_BD2_01_51087.mzXML	24	plate1_2x	2x	data	s24	BD2	51087	Pre-P	pre	peripheral	a	M	White	57	N	N	Cryptogenic	N	Y	persistent_HE	persistent_HE	constant_HE	1	1	0	1	Y	149	NA	NA	1	1	0	1	NA	yes	yes	CCMSLIB00006650213	Suspect related to Spectral Match to 1-Hexadecanoyl-2-(9Z-octadecenoyl)-sn-glycero-3-phosphocholine from NIST14 (predicted molecular formula: C24H50NO7P) with delta m/z -264.246 (putative explanation: unspecified; atomic difference: unspecified)	ESI	Orbitrap	Crude
121	555.278	9.91576	s24_BD2_01_51087.mzXML Peak area	365204	5.56254	6_a	s24_BD2_01_51087.mzXML	24	plate1_2x	2x	data	s24	BD2	51087	Pre-P	pre	peripheral	a	M	White	57	N	N	Cryptogenic	N	Y	persistent_HE	persistent_HE	constant_HE	1	1	0	1	Y	149	NA	NA	1	1	0	1	NA	yes	yes	NA	NA	NA	NA	NA
122	802.823	2.31865	s24_BD2_01_51087.mzXML Peak area	168.971	2.23038	6_a	s24_BD2_01_51087.mzXML	24	plate1_2x	2x	data	s24	BD2	51087	Pre-P	pre	peripheral	a	M	White	57	N	N	Cryptogenic	N	Y	persistent_HE	persistent_HE	constant_HE	1	1	0	1	Y	149	NA	NA	1	1	0	1	NA	yes	yes	NA	NA	NA	NA	NA
124	539.281	11.8395	s24_BD2_01_51087.mzXML Peak area	53601.2	4.72918	6_a	s24_BD2_01_51087.mzXML	24	plate1_2x	2x	data	s24	BD2	51087	Pre-P	pre	peripheral	a	M	White	57	N	N	Cryptogenic	N	Y	persistent_HE	persistent_HE	constant_HE	1	1	0	1	Y	149	NA	NA	1	1	0	1	NA	yes	yes	NA	NA	NA	NA	NA
125	549.524	10.3896	s24_BD2_01_51087.mzXML Peak area	116002	5.06447	6_a	s24_BD2_01_51087.mzXML	24	plate1_2x	2x	data	s24	BD2	51087	Pre-P	pre	peripheral	a	M	White	57	N	N	Cryptogenic	N	Y	persistent_HE	persistent_HE	constant_HE	1	1	0	1	Y	149	NA	NA	1	1	0	1	NA	yes	yes	NA	NA	NA	NA	NA
126	573.288	11.9142	s24_BD2_01_51087.mzXML Peak area	37743.5	4.57685	6_a	s24_BD2_01_51087.mzXML	24	plate1_2x	2x	data	s24	BD2	51087	Pre-P	pre	peripheral	a	M	White	57	N	N	Cryptogenic	N	Y	persistent_HE	persistent_HE	constant_HE	1	1	0	1	Y	149	NA	NA	1	1	0	1	NA	yes	yes	NA	NA	NA	NA	NA
129	797.845	2.31894	s24_BD2_01_51087.mzXML Peak area	212.94	2.33029	6_a	s24_BD2_01_51087.mzXML	24	plate1_2x	2x	data	s24	BD2	51087	Pre-P	pre	peripheral	a	M	White	57	N	N	Cryptogenic	N	Y	persistent_HE	persistent_HE	constant_HE	1	1	0	1	Y	149	NA	NA	1	1	0	1	NA	yes	yes	NA	NA	NA	NA	NA
130	802.823	2.49106	s24_BD2_01_51087.mzXML Peak area	0	0	6_a	s24_BD2_01_51087.mzXML	24	plate1_2x	2x	data	s24	BD2	51087	Pre-P	pre	peripheral	a	M	White	57	N	N	Cryptogenic	N	Y	persistent_HE	persistent_HE	constant_HE	1	1	0	1	Y	149	NA	NA	1	1	0	1	NA	yes	yes	NA	NA	NA	NA	NA
132	629.314	11.8658	s24_BD2_01_51087.mzXML Peak area	34052	4.53216	6_a	s24_BD2_01_51087.mzXML	24	plate1_2x	2x	data	s24	BD2	51087	Pre-P	pre	peripheral	a	M	White	57	N	N	Cryptogenic	N	Y	persistent_HE	persistent_HE	constant_HE	1	1	0	1	Y	149	NA	NA	1	1	0	1	NA	yes	yes	NA	NA	NA	NA	NA
133	613.316	11.8596	s24_BD2_01_51087.mzXML Peak area	34045.4	4.53207	6_a	s24_BD2_01_51087.mzXML	24	plate1_2x	2x	data	s24	BD2	51087	Pre-P	pre	peripheral	a	M	White	57	N	N	Cryptogenic	N	Y	persistent_HE	persistent_HE	constant_HE	1	1	0	1	Y	149	NA	NA	1	1	0	1	NA	yes	yes	NA	NA	NA	NA	NA
134	429.373	10.4261	s24_BD2_01_51087.mzXML Peak area	63986.1	4.80609	6_a	s24_BD2_01_51087.mzXML	24	plate1_2x	2x	data	s24	BD2	51087	Pre-P	pre	peripheral	a	M	White	57	N	N	Cryptogenic	N	Y	persistent_HE	persistent_HE	constant_HE	1	1	0	1	Y	149	NA	NA	1	1	0	1	NA	yes	yes	CCMSLIB00006617099	Suspect related to Lithocholic acid (predicted molecular formula: C29H50O3) with delta m/z 70.078 (putative explanation: unspecified; atomic difference: 5C,10H)	ESI	Orbitrap	Crude
135	557.291	9.61869	s24_BD2_01_51087.mzXML Peak area	197184	5.29487	6_a	s24_BD2_01_51087.mzXML	24	plate1_2x	2x	data	s24	BD2	51087	Pre-P	pre	peripheral	a	M	White	57	N	N	Cryptogenic	N	Y	persistent_HE	persistent_HE	constant_HE	1	1	0	1	Y	149	NA	NA	1	1	0	1	NA	yes	yes	NA	NA	NA	NA	NA
137	585.274	4.81513	s24_BD2_01_51087.mzXML Peak area	90961.9	4.95886	6_a	s24_BD2_01_51087.mzXML	24	plate1_2x	2x	data	s24	BD2	51087	Pre-P	pre	peripheral	a	M	White	57	N	N	Cryptogenic	N	Y	persistent_HE	persistent_HE	constant_HE	1	1	0	1	Y	149	NA	NA	1	1	0	1	NA	yes	yes	NA	NA	NA	NA	NA
138	428.069	2.8587	s24_BD2_01_51087.mzXML Peak area	0	0	6_a	s24_BD2_01_51087.mzXML	24	plate1_2x	2x	data	s24	BD2	51087	Pre-P	pre	peripheral	a	M	White	57	N	N	Cryptogenic	N	Y	persistent_HE	persistent_HE	constant_HE	1	1	0	1	Y	149	NA	NA	1	1	0	1	NA	yes	yes	NA	NA	NA	NA	NA
140	808.585	9.58239	s24_BD2_01_51087.mzXML Peak area	2384.17	3.37752	6_a	s24_BD2_01_51087.mzXML	24	plate1_2x	2x	data	s24	BD2	51087	Pre-P	pre	peripheral	a	M	White	57	N	N	Cryptogenic	N	Y	persistent_HE	persistent_HE	constant_HE	1	1	0	1	Y	149	NA	NA	1	1	0	1	NA	yes	yes	CCMSLIB00006652610	Suspect related to Spectral Match to 1-Palmitoyl-2-linoleoyl-sn-glycero-3-phosphocholine from NIST14 (predicted molecular formula: C33H81N10O8P2) with delta m/z 50.016 (putative explanation: Pro->Phe substitution|unspecified; atomic difference: 4C,2H|4C,2H)	ESI	Orbitrap	Crude
141	808.585	9.70569	s24_BD2_01_51087.mzXML Peak area	2828.35	3.45169	6_a	s24_BD2_01_51087.mzXML	24	plate1_2x	2x	data	s24	BD2	51087	Pre-P	pre	peripheral	a	M	White	57	N	N	Cryptogenic	N	Y	persistent_HE	persistent_HE	constant_HE	1	1	0	1	Y	149	NA	NA	1	1	0	1	NA	yes	yes	CCMSLIB00006586796	Suspect related to (2-{[3-(hexadecanoyloxy)-2-[icosa-5,8,11,14-tetraenoyloxy]propyl phosphonato]oxy}ethyl)trimethylazanium (predicted molecular formula: C41H82N3O10P) with delta m/z 26.016 (putative explanation: Acetaldehyde +26|Ala->Pro substitution|unspecified; atomic difference: 2C,2H|2C,2H|2C,2H)	LC-ESI	qTof	Crude
144	522.356	6.57132	s24_BD2_01_51087.mzXML Peak area	15793.5	4.19851	6_a	s24_BD2_01_51087.mzXML	24	plate1_2x	2x	data	s24	BD2	51087	Pre-P	pre	peripheral	a	M	White	57	N	N	Cryptogenic	N	Y	persistent_HE	persistent_HE	constant_HE	1	1	0	1	Y	149	NA	NA	1	1	0	1	NA	yes	yes	CCMSLIB00006649287	Suspect related to Spectral Match to 1-(1Z-Octadecenyl)-sn-glycero-3-phosphocholine from NIST14 (predicted molecular formula: C26H52NO7P) with delta m/z 13.988 (putative explanation: unspecified; atomic difference: unspecified)	ESI	Orbitrap	Crude
147	806.569	8.78111	s24_BD2_01_51087.mzXML Peak area	1312	3.11826	6_a	s24_BD2_01_51087.mzXML	24	plate1_2x	2x	data	s24	BD2	51087	Pre-P	pre	peripheral	a	M	White	57	N	N	Cryptogenic	N	Y	persistent_HE	persistent_HE	constant_HE	1	1	0	1	Y	149	NA	NA	1	1	0	1	NA	yes	yes	CCMSLIB00006586974	Suspect related to (2-{[3-(hexadecanoyloxy)-2-[octadeca-9,12-dienoyloxy]propyl phosphonato]oxy}ethyl)trimethylazanium (predicted molecular formula: C46H80NO8P) with delta m/z 48.0 (putative explanation: Val->Phe substitution; atomic difference: 4C)	LC-ESI	qTof	Crude
165	811.668	8.69428	s24_BD2_01_51087.mzXML Peak area	7125.46	3.85287	6_a	s24_BD2_01_51087.mzXML	24	plate1_2x	2x	data	s24	BD2	51087	Pre-P	pre	peripheral	a	M	White	57	N	N	Cryptogenic	N	Y	persistent_HE	persistent_HE	constant_HE	1	1	0	1	Y	149	NA	NA	1	1	0	1	NA	yes	yes	CCMSLIB00006643614	Suspect related to PC(18:0/20:4); [M+H]+ C46H85N1O8P1 (predicted molecular formula: C47H91N2O6P) with delta m/z 2.073 (putative explanation: unspecified; atomic difference: unspecified)	LC-ESI	Orbitrap	Crude
167	524.371	7.03468	s24_BD2_01_51087.mzXML Peak area	19164.7	4.28252	6_a	s24_BD2_01_51087.mzXML	24	plate1_2x	2x	data	s24	BD2	51087	Pre-P	pre	peripheral	a	M	White	57	N	N	Cryptogenic	N	Y	persistent_HE	persistent_HE	constant_HE	1	1	0	1	Y	149	NA	NA	1	1	0	1	NA	yes	yes	CCMSLIB00006626907	Suspect related to Massbank:PR310846 LPC 18:1 (predicted molecular formula: C29H45N7O2) with delta m/z 2.016 (putative explanation: Pro->Val substitution|reduction; atomic difference: 2H|2H)	ESI	qTof	Crude
170	550.197	4.23011	s24_BD2_01_51087.mzXML Peak area	2.88354e+06	6.45993	6_a	s24_BD2_01_51087.mzXML	24	plate1_2x	2x	data	s24	BD2	51087	Pre-P	pre	peripheral	a	M	White	57	N	N	Cryptogenic	N	Y	persistent_HE	persistent_HE	constant_HE	1	1	0	1	Y	149	NA	NA	1	1	0	1	NA	yes	yes	NA	NA	NA	NA	NA
171	568.207	3.44336	s24_BD2_01_51087.mzXML Peak area	2.24559e+06	6.35133	6_a	s24_BD2_01_51087.mzXML	24	plate1_2x	2x	data	s24	BD2	51087	Pre-P	pre	peripheral	a	M	White	57	N	N	Cryptogenic	N	Y	persistent_HE	persistent_HE	constant_HE	1	1	0	1	Y	149	NA	NA	1	1	0	1	NA	yes	yes	NA	NA	NA	NA	NA
172	536.181	3.63744	s24_BD2_01_51087.mzXML Peak area	88871.4	4.94877	6_a	s24_BD2_01_51087.mzXML	24	plate1_2x	2x	data	s24	BD2	51087	Pre-P	pre	peripheral	a	M	White	57	N	N	Cryptogenic	N	Y	persistent_HE	persistent_HE	constant_HE	1	1	0	1	Y	149	NA	NA	1	1	0	1	NA	yes	yes	NA	NA	NA	NA	NA
173	582.223	4.27583	s24_BD2_01_51087.mzXML Peak area	1.00138e+06	6.0006	6_a	s24_BD2_01_51087.mzXML	24	plate1_2x	2x	data	s24	BD2	51087	Pre-P	pre	peripheral	a	M	White	57	N	N	Cryptogenic	N	Y	persistent_HE	persistent_HE	constant_HE	1	1	0	1	Y	149	NA	NA	1	1	0	1	NA	yes	yes	NA	NA	NA	NA	NA
174	182.082	0.329555	s24_BD2_01_51087.mzXML Peak area	399074	5.60105	6_a	s24_BD2_01_51087.mzXML	24	plate1_2x	2x	data	s24	BD2	51087	Pre-P	pre	peripheral	a	M	White	57	N	N	Cryptogenic	N	Y	persistent_HE	persistent_HE	constant_HE	1	1	0	1	Y	149	NA	NA	1	1	0	1	NA	yes	yes	CCMSLIB00003136243	Spectral Match to L-Tyrosine from NIST14	ESI	HCD	Isolated
175	384.083	3.79825	s24_BD2_01_51087.mzXML Peak area	358213	5.55414	6_a	s24_BD2_01_51087.mzXML	24	plate1_2x	2x	data	s24	BD2	51087	Pre-P	pre	peripheral	a	M	White	57	N	N	Cryptogenic	N	Y	persistent_HE	persistent_HE	constant_HE	1	1	0	1	Y	149	NA	NA	1	1	0	1	NA	yes	yes	CCMSLIB00005776204	Massbank:AU227403 Pantoprazole|6-(difluoromethoxy)-2-[(3,4-dimethoxypyridin-2-yl)methylsulfinyl]-1H-benzimidazole	ESI	qTof	Isolated
176	450.322	5.32119	s24_BD2_01_51087.mzXML Peak area	170171	5.23089	6_a	s24_BD2_01_51087.mzXML	24	plate1_2x	2x	data	s24	BD2	51087	Pre-P	pre	peripheral	a	M	White	57	N	N	Cryptogenic	N	Y	persistent_HE	persistent_HE	constant_HE	1	1	0	1	Y	149	NA	NA	1	1	0	1	NA	yes	yes	CCMSLIB00006599602	Suspect related to 2-((R)-4-((3R,5S,7S,8R,9S,10S,13R,14S,17R)-3,7-dihydroxy-10,13-dimethylhexadecahydro-1H-cyclopenta[a]phenanthren-17-yl)pentanamido)ethane-1-sulfonic acid (predicted molecular formula: C26H43NO5) with delta m/z -49.982 (putative explanation: unspecified; atomic difference: unspecified)	ESI	qTof	Crude
177	466.316	4.76673	s24_BD2_01_51087.mzXML Peak area	230585	5.36283	6_a	s24_BD2_01_51087.mzXML	24	plate1_2x	2x	data	s24	BD2	51087	Pre-P	pre	peripheral	a	M	White	57	N	N	Cryptogenic	N	Y	persistent_HE	persistent_HE	constant_HE	1	1	0	1	Y	149	NA	NA	1	1	0	1	NA	yes	yes	CCMSLIB00006598833	Suspect related to 2-((4R)-4-((3R,5R,6S,7S,9S,10R,13R,17R)-3,6,7-trihydroxy-10,13-dimethylhexadecahydro-1H-cyclopenta[a]phenanthren-17-yl)pentanamido)ethane-1-sulfonic acid (predicted molecular formula: C24H43N5O2S) with delta m/z -49.982 (putative explanation: unspecified; atomic difference: unspecified)	ESI	qTof	Crude
178	554.192	2.96166	s24_BD2_01_51087.mzXML Peak area	398695	5.60064	6_a	s24_BD2_01_51087.mzXML	24	plate1_2x	2x	data	s24	BD2	51087	Pre-P	pre	peripheral	a	M	White	57	N	N	Cryptogenic	N	Y	persistent_HE	persistent_HE	constant_HE	1	1	0	1	Y	149	NA	NA	1	1	0	1	NA	yes	yes	NA	NA	NA	NA	NA
179	120.081	0.515146	s24_BD2_01_51087.mzXML Peak area	198628	5.29804	6_a	s24_BD2_01_51087.mzXML	24	plate1_2x	2x	data	s24	BD2	51087	Pre-P	pre	peripheral	a	M	White	57	N	N	Cryptogenic	N	Y	persistent_HE	persistent_HE	constant_HE	1	1	0	1	Y	149	NA	NA	1	1	0	1	NA	yes	yes	CCMSLIB00003646043	(.+/-.)-Dropropizine	ESI	HCD	Isolated
180	205.097	0.960027	s24_BD2_01_51087.mzXML Peak area	259996	5.41497	6_a	s24_BD2_01_51087.mzXML	24	plate1_2x	2x	data	s24	BD2	51087	Pre-P	pre	peripheral	a	M	White	57	N	N	Cryptogenic	N	Y	persistent_HE	persistent_HE	constant_HE	1	1	0	1	Y	149	NA	NA	1	1	0	1	NA	yes	yes	CCMSLIB00003136916	Spectral Match to L-Tryptophan from NIST14	ESI	Q-TOF	Isolated
181	432.311	5.30528	s24_BD2_01_51087.mzXML Peak area	42550.9	4.62892	6_a	s24_BD2_01_51087.mzXML	24	plate1_2x	2x	data	s24	BD2	51087	Pre-P	pre	peripheral	a	M	White	57	N	N	Cryptogenic	N	Y	persistent_HE	persistent_HE	constant_HE	1	1	0	1	Y	149	NA	NA	1	1	0	1	NA	yes	yes	CCMSLIB00006585313	Suspect related to ((4R)-4-((3R,5R,9S,10S,12R,13R,14S,17R)-3,12-dihydroxy-10,13-dimethylhexadecahydro-1H-cyclopenta[a]phenanthren-17-yl)pentanoyl)glycine (predicted molecular formula: C26H41NO4) with delta m/z -18.011 (putative explanation: Dehydration|Pyro-glu from E|carbodiimide crosslinker; atomic difference: -2H,-1O|-2H,-1O|-2H,-1O)	ESI	qTof	Crude
182	195.09	2.23953	s24_BD2_01_51087.mzXML Peak area	172816	5.23759	6_a	s24_BD2_01_51087.mzXML	24	plate1_2x	2x	data	s24	BD2	51087	Pre-P	pre	peripheral	a	M	White	57	N	N	Cryptogenic	N	Y	persistent_HE	persistent_HE	constant_HE	1	1	0	1	Y	149	NA	NA	1	1	0	1	NA	yes	yes	CCMSLIB00000214467	Massbank:FIO00570 Caffeine	ESI	LC-ESI-QTOF	Isolated
183	244.198	3.27583	s24_BD2_01_51087.mzXML Peak area	141025	5.1493	6_a	s24_BD2_01_51087.mzXML	24	plate1_2x	2x	data	s24	BD2	51087	Pre-P	pre	peripheral	a	M	White	57	N	N	Cryptogenic	N	Y	persistent_HE	persistent_HE	constant_HE	1	1	0	1	Y	149	NA	NA	1	1	0	1	NA	yes	yes	NA	NA	NA	NA	NA
184	279.091	2.64333	s24_BD2_01_51087.mzXML Peak area	133263	5.12471	6_a	s24_BD2_01_51087.mzXML	24	plate1_2x	2x	data	s24	BD2	51087	Pre-P	pre	peripheral	a	M	White	57	N	N	Cryptogenic	N	Y	persistent_HE	persistent_HE	constant_HE	1	1	0	1	Y	149	NA	NA	1	1	0	1	NA	yes	yes	CCMSLIB00003139155	Spectral Match to Sulfisomidin from NIST14	ESI	qTof	Isolated
185	760.585	9.57576	s24_BD2_01_51087.mzXML Peak area	124072	5.09368	6_a	s24_BD2_01_51087.mzXML	24	plate1_2x	2x	data	s24	BD2	51087	Pre-P	pre	peripheral	a	M	White	57	N	N	Cryptogenic	N	Y	persistent_HE	persistent_HE	constant_HE	1	1	0	1	Y	149	NA	NA	1	1	0	1	NA	yes	yes	CCMSLIB00006643807	Suspect related to PC(P-16:0/20:5); [M+H]+ C44H79N1O7P1 (predicted molecular formula: C42H82NO8P) with delta m/z -2.964 (putative explanation: unspecified; atomic difference: unspecified)	LC-ESI	Orbitrap	Crude
186	367.173	12.0462	s24_BD2_01_51087.mzXML Peak area	120665	5.08158	6_a	s24_BD2_01_51087.mzXML	24	plate1_2x	2x	data	s24	BD2	51087	Pre-P	pre	peripheral	a	M	White	57	N	N	Cryptogenic	N	Y	persistent_HE	persistent_HE	constant_HE	1	1	0	1	Y	149	NA	NA	1	1	0	1	NA	yes	yes	NA	NA	NA	NA	NA
187	760.585	9.75038	s24_BD2_01_51087.mzXML Peak area	241385	5.38271	6_a	s24_BD2_01_51087.mzXML	24	plate1_2x	2x	data	s24	BD2	51087	Pre-P	pre	peripheral	a	M	White	57	N	N	Cryptogenic	N	Y	persistent_HE	persistent_HE	constant_HE	1	1	0	1	Y	149	NA	NA	1	1	0	1	NA	yes	yes	CCMSLIB00006643807	Suspect related to PC(P-16:0/20:5); [M+H]+ C44H79N1O7P1 (predicted molecular formula: C42H82NO8P) with delta m/z -2.964 (putative explanation: unspecified; atomic difference: unspecified)	LC-ESI	Orbitrap	Crude
188	311.147	11.8988	s24_BD2_01_51087.mzXML Peak area	259078	5.41343	6_a	s24_BD2_01_51087.mzXML	24	plate1_2x	2x	data	s24	BD2	51087	Pre-P	pre	peripheral	a	M	White	57	N	N	Cryptogenic	N	Y	persistent_HE	persistent_HE	constant_HE	1	1	0	1	Y	149	NA	NA	1	1	0	1	NA	yes	yes	NA	NA	NA	NA	NA
189	441.21	11.8628	s24_BD2_01_51087.mzXML Peak area	212038	5.32642	6_a	s24_BD2_01_51087.mzXML	24	plate1_2x	2x	data	s24	BD2	51087	Pre-P	pre	peripheral	a	M	White	57	N	N	Cryptogenic	N	Y	persistent_HE	persistent_HE	constant_HE	1	1	0	1	Y	149	NA	NA	1	1	0	1	NA	yes	yes	NA	NA	NA	NA	NA
190	810.6	9.24374	s24_BD2_01_51087.mzXML Peak area	280063	5.44726	6_a	s24_BD2_01_51087.mzXML	24	plate1_2x	2x	data	s24	BD2	51087	Pre-P	pre	peripheral	a	M	White	57	N	N	Cryptogenic	N	Y	persistent_HE	persistent_HE	constant_HE	1	1	0	1	Y	149	NA	NA	1	1	0	1	NA	yes	yes	CCMSLIB00006650468	Suspect related to Spectral Match to 1-Hexadecanoyl-2-(9Z-octadecenoyl)-sn-glycero-3-phosphocholine from NIST14 (predicted molecular formula: C48H77N5O4) with delta m/z 28.021 (putative explanation: unspecified; atomic difference: unspecified)	ESI	Orbitrap	Crude
191	536.181	3.39587	s24_BD2_01_51087.mzXML Peak area	66644.7	4.82377	6_a	s24_BD2_01_51087.mzXML	24	plate1_2x	2x	data	s24	BD2	51087	Pre-P	pre	peripheral	a	M	White	57	N	N	Cryptogenic	N	Y	persistent_HE	persistent_HE	constant_HE	1	1	0	1	Y	149	NA	NA	1	1	0	1	NA	yes	yes	NA	NA	NA	NA	NA
192	329.157	11.7241	s24_BD2_01_51087.mzXML Peak area	123513	5.09172	6_a	s24_BD2_01_51087.mzXML	24	plate1_2x	2x	data	s24	BD2	51087	Pre-P	pre	peripheral	a	M	White	57	N	N	Cryptogenic	N	Y	persistent_HE	persistent_HE	constant_HE	1	1	0	1	Y	149	NA	NA	1	1	0	1	NA	yes	yes	NA	NA	NA	NA	NA
193	810.6	9.40007	s24_BD2_01_51087.mzXML Peak area	138592	5.14174	6_a	s24_BD2_01_51087.mzXML	24	plate1_2x	2x	data	s24	BD2	51087	Pre-P	pre	peripheral	a	M	White	57	N	N	Cryptogenic	N	Y	persistent_HE	persistent_HE	constant_HE	1	1	0	1	Y	149	NA	NA	1	1	0	1	NA	yes	yes	CCMSLIB00006650468	Suspect related to Spectral Match to 1-Hexadecanoyl-2-(9Z-octadecenoyl)-sn-glycero-3-phosphocholine from NIST14 (predicted molecular formula: C48H77N5O4) with delta m/z 28.021 (putative explanation: unspecified; atomic difference: unspecified)	ESI	Orbitrap	Crude
194	591.316	4.16106	s24_BD2_01_51087.mzXML Peak area	63703.5	4.80417	6_a	s24_BD2_01_51087.mzXML	24	plate1_2x	2x	data	s24	BD2	51087	Pre-P	pre	peripheral	a	M	White	57	N	N	Cryptogenic	N	Y	persistent_HE	persistent_HE	constant_HE	1	1	0	1	Y	149	NA	NA	1	1	0	1	NA	yes	yes	CCMSLIB00003138997	Spectral Match to Urobilin from NIST14	ESI	qTof	Isolated
197	483.255	12.0519	s24_BD2_01_51087.mzXML Peak area	91008	4.95908	6_a	s24_BD2_01_51087.mzXML	24	plate1_2x	2x	data	s24	BD2	51087	Pre-P	pre	peripheral	a	M	White	57	N	N	Cryptogenic	N	Y	persistent_HE	persistent_HE	constant_HE	1	1	0	1	Y	149	NA	NA	1	1	0	1	NA	yes	yes	NA	NA	NA	NA	NA
198	499.251	9.90517	s24_BD2_01_51087.mzXML Peak area	31226.6	4.49454	6_a	s24_BD2_01_51087.mzXML	24	plate1_2x	2x	data	s24	BD2	51087	Pre-P	pre	peripheral	a	M	White	57	N	N	Cryptogenic	N	Y	persistent_HE	persistent_HE	constant_HE	1	1	0	1	Y	149	NA	NA	1	1	0	1	NA	yes	yes	NA	NA	NA	NA	NA
200	409.219	11.9188	s24_BD2_01_51087.mzXML Peak area	112542	5.05132	6_a	s24_BD2_01_51087.mzXML	24	plate1_2x	2x	data	s24	BD2	51087	Pre-P	pre	peripheral	a	M	White	57	N	N	Cryptogenic	N	Y	persistent_HE	persistent_HE	constant_HE	1	1	0	1	Y	149	NA	NA	1	1	0	1	NA	yes	yes	NA	NA	NA	NA	NA
201	481.241	11.9177	s24_BD2_01_51087.mzXML Peak area	54799.1	4.73878	6_a	s24_BD2_01_51087.mzXML	24	plate1_2x	2x	data	s24	BD2	51087	Pre-P	pre	peripheral	a	M	White	57	N	N	Cryptogenic	N	Y	persistent_HE	persistent_HE	constant_HE	1	1	0	1	Y	149	NA	NA	1	1	0	1	NA	yes	yes	NA	NA	NA	NA	NA
204	515.247	11.8608	s24_BD2_01_51087.mzXML Peak area	46393.9	4.66647	6_a	s24_BD2_01_51087.mzXML	24	plate1_2x	2x	data	s24	BD2	51087	Pre-P	pre	peripheral	a	M	White	57	N	N	Cryptogenic	N	Y	persistent_HE	persistent_HE	constant_HE	1	1	0	1	Y	149	NA	NA	1	1	0	1	NA	yes	yes	NA	NA	NA	NA	NA
206	455.225	9.83674	s24_BD2_01_51087.mzXML Peak area	44320.6	4.64662	6_a	s24_BD2_01_51087.mzXML	24	plate1_2x	2x	data	s24	BD2	51087	Pre-P	pre	peripheral	a	M	White	57	N	N	Cryptogenic	N	Y	persistent_HE	persistent_HE	constant_HE	1	1	0	1	Y	149	NA	NA	1	1	0	1	NA	yes	yes	NA	NA	NA	NA	NA
207	557.29	12.0688	s24_BD2_01_51087.mzXML Peak area	43066.2	4.63415	6_a	s24_BD2_01_51087.mzXML	24	plate1_2x	2x	data	s24	BD2	51087	Pre-P	pre	peripheral	a	M	White	57	N	N	Cryptogenic	N	Y	persistent_HE	persistent_HE	constant_HE	1	1	0	1	Y	149	NA	NA	1	1	0	1	NA	yes	yes	NA	NA	NA	NA	NA
208	481.241	9.90648	s24_BD2_01_51087.mzXML Peak area	21817.9	4.33883	6_a	s24_BD2_01_51087.mzXML	24	plate1_2x	2x	data	s24	BD2	51087	Pre-P	pre	peripheral	a	M	White	57	N	N	Cryptogenic	N	Y	persistent_HE	persistent_HE	constant_HE	1	1	0	1	Y	149	NA	NA	1	1	0	1	NA	yes	yes	NA	NA	NA	NA	NA
209	463.233	5.42014	s24_BD2_01_51087.mzXML Peak area	16489.8	4.21724	6_a	s24_BD2_01_51087.mzXML	24	plate1_2x	2x	data	s24	BD2	51087	Pre-P	pre	peripheral	a	M	White	57	N	N	Cryptogenic	N	Y	persistent_HE	persistent_HE	constant_HE	1	1	0	1	Y	149	NA	NA	1	1	0	1	NA	yes	yes	NA	NA	NA	NA	NA
210	539.281	12.0316	s24_BD2_01_51087.mzXML Peak area	60826.1	4.7841	6_a	s24_BD2_01_51087.mzXML	24	plate1_2x	2x	data	s24	BD2	51087	Pre-P	pre	peripheral	a	M	White	57	N	N	Cryptogenic	N	Y	persistent_HE	persistent_HE	constant_HE	1	1	0	1	Y	149	NA	NA	1	1	0	1	NA	yes	yes	NA	NA	NA	NA	NA
211	450.321	4.80699	s24_BD2_01_51087.mzXML Peak area	13822.6	4.14062	6_a	s24_BD2_01_51087.mzXML	24	plate1_2x	2x	data	s24	BD2	51087	Pre-P	pre	peripheral	a	M	White	57	N	N	Cryptogenic	N	Y	persistent_HE	persistent_HE	constant_HE	1	1	0	1	Y	149	NA	NA	1	1	0	1	NA	yes	yes	CCMSLIB00006585349	Suspect related to ((4R)-4-((3R,5R,9S,10S,12R,13R,14S,17R)-3,12-dihydroxy-10,13-dimethylhexadecahydro-1H-cyclopenta[a]phenanthren-17-yl)pentanoyl)glycine (predicted molecular formula: C25H46N3O3P) with delta m/z 18.017 (putative explanation: unspecified; atomic difference: unspecified)	ESI	qTof	Crude
213	557.291	9.95952	s24_BD2_01_51087.mzXML Peak area	34868.9	4.54245	6_a	s24_BD2_01_51087.mzXML	24	plate1_2x	2x	data	s24	BD2	51087	Pre-P	pre	peripheral	a	M	White	57	N	N	Cryptogenic	N	Y	persistent_HE	persistent_HE	constant_HE	1	1	0	1	Y	149	NA	NA	1	1	0	1	NA	yes	yes	NA	NA	NA	NA	NA
214	432.311	4.74378	s24_BD2_01_51087.mzXML Peak area	11749.1	4.07004	6_a	s24_BD2_01_51087.mzXML	24	plate1_2x	2x	data	s24	BD2	51087	Pre-P	pre	peripheral	a	M	White	57	N	N	Cryptogenic	N	Y	persistent_HE	persistent_HE	constant_HE	1	1	0	1	Y	149	NA	NA	1	1	0	1	NA	yes	yes	CCMSLIB00006599174	Suspect related to 2-((4R)-4-((3R,5S,7R,9S,10S,13R,14S,17R)-3,7-dihydroxy-10,13-dimethylhexadecahydro-1H-cyclopenta[a]phenanthren-17-yl)pentanamido)ethane-1-sulfonic acid (predicted molecular formula: C26H43NO5) with delta m/z -49.982 (putative explanation: unspecified; atomic difference: unspecified)	ESI	qTof	Crude
215	431.353	10.0176	s24_BD2_01_51087.mzXML Peak area	70601.7	4.84882	6_a	s24_BD2_01_51087.mzXML	24	plate1_2x	2x	data	s24	BD2	51087	Pre-P	pre	peripheral	a	M	White	57	N	N	Cryptogenic	N	Y	persistent_HE	persistent_HE	constant_HE	1	1	0	1	Y	149	NA	NA	1	1	0	1	NA	yes	yes	NA	NA	NA	NA	NA
216	786.601	8.56236	s24_BD2_01_51087.mzXML Peak area	56521.6	4.75222	6_a	s24_BD2_01_51087.mzXML	24	plate1_2x	2x	data	s24	BD2	51087	Pre-P	pre	peripheral	a	M	White	57	N	N	Cryptogenic	N	Y	persistent_HE	persistent_HE	constant_HE	1	1	0	1	Y	149	NA	NA	1	1	0	1	NA	yes	yes	CCMSLIB00006586973	Suspect related to (2-{[3-(hexadecanoyloxy)-2-[octadeca-9,12-dienoyloxy]propyl phosphonato]oxy}ethyl)trimethylazanium (predicted molecular formula: C41H85O13) with delta m/z 28.031 (putative explanation: Acetaldehyde +28|Ala->Val substitution|Cys->Met substitution|Ethylation|di-Methylation; atomic difference: 2C,4H|2C,4H|2C,4H|2C,4H|2C,4H)	LC-ESI	qTof	Crude
217	786.601	8.65842	s24_BD2_01_51087.mzXML Peak area	55623.1	4.74526	6_a	s24_BD2_01_51087.mzXML	24	plate1_2x	2x	data	s24	BD2	51087	Pre-P	pre	peripheral	a	M	White	57	N	N	Cryptogenic	N	Y	persistent_HE	persistent_HE	constant_HE	1	1	0	1	Y	149	NA	NA	1	1	0	1	NA	yes	yes	CCMSLIB00006586973	Suspect related to (2-{[3-(hexadecanoyloxy)-2-[octadeca-9,12-dienoyloxy]propyl phosphonato]oxy}ethyl)trimethylazanium (predicted molecular formula: C41H85O13) with delta m/z 28.031 (putative explanation: Acetaldehyde +28|Ala->Val substitution|Cys->Met substitution|Ethylation|di-Methylation; atomic difference: 2C,4H|2C,4H|2C,4H|2C,4H|2C,4H)	LC-ESI	qTof	Crude
218	788.614	9.46797	s24_BD2_01_51087.mzXML Peak area	59107.1	4.77165	6_a	s24_BD2_01_51087.mzXML	24	plate1_2x	2x	data	s24	BD2	51087	Pre-P	pre	peripheral	a	M	White	57	N	N	Cryptogenic	N	Y	persistent_HE	persistent_HE	constant_HE	1	1	0	1	Y	149	NA	NA	1	1	0	1	NA	yes	yes	CCMSLIB00006643809	Suspect related to PC(P-16:0/20:5); [M+H]+ C44H79N1O7P1 (predicted molecular formula: C45H82N5O4P) with delta m/z 25.069 (putative explanation: unspecified; atomic difference: unspecified)	LC-ESI	Orbitrap	Crude
219	585.28	8.68198	s24_BD2_01_51087.mzXML Peak area	9530.67	3.97917	6_a	s24_BD2_01_51087.mzXML	24	plate1_2x	2x	data	s24	BD2	51087	Pre-P	pre	peripheral	a	M	White	57	N	N	Cryptogenic	N	Y	persistent_HE	persistent_HE	constant_HE	1	1	0	1	Y	149	NA	NA	1	1	0	1	NA	yes	yes	NA	NA	NA	NA	NA
220	788.614	9.57093	s24_BD2_01_51087.mzXML Peak area	37866.6	4.57827	6_a	s24_BD2_01_51087.mzXML	24	plate1_2x	2x	data	s24	BD2	51087	Pre-P	pre	peripheral	a	M	White	57	N	N	Cryptogenic	N	Y	persistent_HE	persistent_HE	constant_HE	1	1	0	1	Y	149	NA	NA	1	1	0	1	NA	yes	yes	CCMSLIB00006643809	Suspect related to PC(P-16:0/20:5); [M+H]+ C44H79N1O7P1 (predicted molecular formula: C45H82N5O4P) with delta m/z 25.069 (putative explanation: unspecified; atomic difference: unspecified)	LC-ESI	Orbitrap	Crude
222	788.614	9.28382	s24_BD2_01_51087.mzXML Peak area	27854.8	4.44492	6_a	s24_BD2_01_51087.mzXML	24	plate1_2x	2x	data	s24	BD2	51087	Pre-P	pre	peripheral	a	M	White	57	N	N	Cryptogenic	N	Y	persistent_HE	persistent_HE	constant_HE	1	1	0	1	Y	149	NA	NA	1	1	0	1	NA	yes	yes	CCMSLIB00006643809	Suspect related to PC(P-16:0/20:5); [M+H]+ C44H79N1O7P1 (predicted molecular formula: C45H82N5O4P) with delta m/z 25.069 (putative explanation: unspecified; atomic difference: unspecified)	LC-ESI	Orbitrap	Crude
224	550.629	11.9443	s24_BD2_01_51087.mzXML Peak area	8697.74	3.93946	6_a	s24_BD2_01_51087.mzXML	24	plate1_2x	2x	data	s24	BD2	51087	Pre-P	pre	peripheral	a	M	White	57	N	N	Cryptogenic	N	Y	persistent_HE	persistent_HE	constant_HE	1	1	0	1	Y	149	NA	NA	1	1	0	1	NA	yes	yes	NA	NA	NA	NA	NA
225	788.614	9.69809	s24_BD2_01_51087.mzXML Peak area	17164	4.23464	6_a	s24_BD2_01_51087.mzXML	24	plate1_2x	2x	data	s24	BD2	51087	Pre-P	pre	peripheral	a	M	White	57	N	N	Cryptogenic	N	Y	persistent_HE	persistent_HE	constant_HE	1	1	0	1	Y	149	NA	NA	1	1	0	1	NA	yes	yes	CCMSLIB00006643809	Suspect related to PC(P-16:0/20:5); [M+H]+ C44H79N1O7P1 (predicted molecular formula: C45H82N5O4P) with delta m/z 25.069 (putative explanation: unspecified; atomic difference: unspecified)	LC-ESI	Orbitrap	Crude
229	633.257	5.22769	s24_BD2_01_51087.mzXML Peak area	24471.9	4.38869	6_a	s24_BD2_01_51087.mzXML	24	plate1_2x	2x	data	s24	BD2	51087	Pre-P	pre	peripheral	a	M	White	57	N	N	Cryptogenic	N	Y	persistent_HE	persistent_HE	constant_HE	1	1	0	1	Y	149	NA	NA	1	1	0	1	NA	yes	yes	CCMSLIB00006656358	Suspect related to Spectral Match to Bilirubin from METLIN (predicted molecular formula: C33H36N4O9) with delta m/z 47.985 (putative explanation: cysteine oxidation to cysteic acid; atomic difference: 3O)	LC-ESI	qTof	Crude
230	311.081	3.84706	s24_BD2_01_51087.mzXML Peak area	159652	5.20318	6_a	s24_BD2_01_51087.mzXML	24	plate1_2x	2x	data	s24	BD2	51087	Pre-P	pre	peripheral	a	M	White	57	N	N	Cryptogenic	N	Y	persistent_HE	persistent_HE	constant_HE	1	1	0	1	Y	149	NA	NA	1	1	0	1	NA	yes	yes	CCMSLIB00006628724	Suspect related to Massbank:UF409901 Sulfamethazine|Sulfadimidin|4-amino-N-(4,6-dimethyl-2-pyrimidinyl)benzenesulfonamide (predicted molecular formula: C12H14N4O4S) with delta m/z 31.99 (putative explanation: Pro->Glu substitution|dihydroxy; atomic difference: 2O|2O)	ESI	Hybrid FT	Crude
231	414.3	5.30425	s24_BD2_01_51087.mzXML Peak area	70690.6	4.84937	6_a	s24_BD2_01_51087.mzXML	24	plate1_2x	2x	data	s24	BD2	51087	Pre-P	pre	peripheral	a	M	White	57	N	N	Cryptogenic	N	Y	persistent_HE	persistent_HE	constant_HE	1	1	0	1	Y	149	NA	NA	1	1	0	1	NA	yes	yes	CCMSLIB00006585341	Suspect related to ((4R)-4-((3R,5R,9S,10S,12R,13R,14S,17R)-3,12-dihydroxy-10,13-dimethylhexadecahydro-1H-cyclopenta[a]phenanthren-17-yl)pentanoyl)glycine (predicted molecular formula: C17H37N9O4) with delta m/z -18.011 (putative explanation: Dehydration|Pyro-glu from E|carbodiimide crosslinker; atomic difference: -2H,-1O|-2H,-1O|-2H,-1O)	ESI	qTof	Crude
234	327.142	12.0861	s24_BD2_01_51087.mzXML Peak area	317292	5.50146	6_a	s24_BD2_01_51087.mzXML	24	plate1_2x	2x	data	s24	BD2	51087	Pre-P	pre	peripheral	a	M	White	57	N	N	Cryptogenic	N	Y	persistent_HE	persistent_HE	constant_HE	1	1	0	1	Y	149	NA	NA	1	1	0	1	NA	yes	yes	NA	NA	NA	NA	NA
235	333.145	3.74518	s24_BD2_01_51087.mzXML Peak area	11631.1	4.06566	6_a	s24_BD2_01_51087.mzXML	24	plate1_2x	2x	data	s24	BD2	51087	Pre-P	pre	peripheral	a	M	White	57	N	N	Cryptogenic	N	Y	persistent_HE	persistent_HE	constant_HE	1	1	0	1	Y	149	NA	NA	1	1	0	1	NA	yes	yes	NA	NA	NA	NA	NA
237	483.255	11.7622	s24_BD2_01_51087.mzXML Peak area	0	0	6_a	s24_BD2_01_51087.mzXML	24	plate1_2x	2x	data	s24	BD2	51087	Pre-P	pre	peripheral	a	M	White	57	N	N	Cryptogenic	N	Y	persistent_HE	persistent_HE	constant_HE	1	1	0	1	Y	149	NA	NA	1	1	0	1	NA	yes	yes	NA	NA	NA	NA	NA
239	734.568	9.50236	s24_BD2_01_51087.mzXML Peak area	21345.5	4.32933	6_a	s24_BD2_01_51087.mzXML	24	plate1_2x	2x	data	s24	BD2	51087	Pre-P	pre	peripheral	a	M	White	57	N	N	Cryptogenic	N	Y	persistent_HE	persistent_HE	constant_HE	1	1	0	1	Y	149	NA	NA	1	1	0	1	NA	yes	yes	CCMSLIB00006626896	Suspect related to Massbank:PR310845 LPC 18:1 (predicted molecular formula: C37H71N11O4) with delta m/z 212.213 (putative explanation: unspecified; atomic difference: unspecified)	ESI	qTof	Crude
240	571.274	11.8344	s24_BD2_01_51087.mzXML Peak area	83057.9	4.91939	6_a	s24_BD2_01_51087.mzXML	24	plate1_2x	2x	data	s24	BD2	51087	Pre-P	pre	peripheral	a	M	White	57	N	N	Cryptogenic	N	Y	persistent_HE	persistent_HE	constant_HE	1	1	0	1	Y	149	NA	NA	1	1	0	1	NA	yes	yes	NA	NA	NA	NA	NA
243	703.575	7.74767	s24_BD2_01_51087.mzXML Peak area	167.127	2.22564	6_a	s24_BD2_01_51087.mzXML	24	plate1_2x	2x	data	s24	BD2	51087	Pre-P	pre	peripheral	a	M	White	57	N	N	Cryptogenic	N	Y	persistent_HE	persistent_HE	constant_HE	1	1	0	1	Y	149	NA	NA	1	1	0	1	NA	yes	yes	CCMSLIB00006662144	Suspect related to Spectral Match to N-Tetracosanoyl-4-sphingenyl-1-O-phosphorylcholine from NIST14 (predicted molecular formula: C47H74O4) with delta m/z -112.125 (putative explanation: unspecified; atomic difference: unspecified)	ESI	qTof	Crude
245	703.575	7.53806	s24_BD2_01_51087.mzXML Peak area	307.944	2.48988	6_a	s24_BD2_01_51087.mzXML	24	plate1_2x	2x	data	s24	BD2	51087	Pre-P	pre	peripheral	a	M	White	57	N	N	Cryptogenic	N	Y	persistent_HE	persistent_HE	constant_HE	1	1	0	1	Y	149	NA	NA	1	1	0	1	NA	yes	yes	CCMSLIB00006662144	Suspect related to Spectral Match to N-Tetracosanoyl-4-sphingenyl-1-O-phosphorylcholine from NIST14 (predicted molecular formula: C47H74O4) with delta m/z -112.125 (putative explanation: unspecified; atomic difference: unspecified)	ESI	qTof	Crude
246	786.6	8.36299	s24_BD2_01_51087.mzXML Peak area	19565.5	4.29151	6_a	s24_BD2_01_51087.mzXML	24	plate1_2x	2x	data	s24	BD2	51087	Pre-P	pre	peripheral	a	M	White	57	N	N	Cryptogenic	N	Y	persistent_HE	persistent_HE	constant_HE	1	1	0	1	Y	149	NA	NA	1	1	0	1	NA	yes	yes	CCMSLIB00006647016	Suspect related to SM(d18:1/23:0); [M+H]+ C46H94N2O6P1 (predicted molecular formula: unknown) with delta m/z -14.071 (putative explanation: unspecified; atomic difference: unspecified)	LC-ESI	Ion Trap	Crude
247	703.575	7.66351	s24_BD2_01_51087.mzXML Peak area	0	0	6_a	s24_BD2_01_51087.mzXML	24	plate1_2x	2x	data	s24	BD2	51087	Pre-P	pre	peripheral	a	M	White	57	N	N	Cryptogenic	N	Y	persistent_HE	persistent_HE	constant_HE	1	1	0	1	Y	149	NA	NA	1	1	0	1	NA	yes	yes	CCMSLIB00006662144	Suspect related to Spectral Match to N-Tetracosanoyl-4-sphingenyl-1-O-phosphorylcholine from NIST14 (predicted molecular formula: C47H74O4) with delta m/z -112.125 (putative explanation: unspecified; atomic difference: unspecified)	ESI	qTof	Crude
248	808.585	9.87469	s24_BD2_01_51087.mzXML Peak area	1065.69	3.02804	6_a	s24_BD2_01_51087.mzXML	24	plate1_2x	2x	data	s24	BD2	51087	Pre-P	pre	peripheral	a	M	White	57	N	N	Cryptogenic	N	Y	persistent_HE	persistent_HE	constant_HE	1	1	0	1	Y	149	NA	NA	1	1	0	1	NA	yes	yes	CCMSLIB00006586796	Suspect related to (2-{[3-(hexadecanoyloxy)-2-[icosa-5,8,11,14-tetraenoyloxy]propyl phosphonato]oxy}ethyl)trimethylazanium (predicted molecular formula: C41H82N3O10P) with delta m/z 26.016 (putative explanation: Acetaldehyde +26|Ala->Pro substitution|unspecified; atomic difference: 2C,2H|2C,2H|2C,2H)	LC-ESI	qTof	Crude
250	633.258	5.09065	s24_BD2_01_51087.mzXML Peak area	0	0	6_a	s24_BD2_01_51087.mzXML	24	plate1_2x	2x	data	s24	BD2	51087	Pre-P	pre	peripheral	a	M	White	57	N	N	Cryptogenic	N	Y	persistent_HE	persistent_HE	constant_HE	1	1	0	1	Y	149	NA	NA	1	1	0	1	NA	yes	yes	CCMSLIB00006656358	Suspect related to Spectral Match to Bilirubin from METLIN (predicted molecular formula: C33H36N4O9) with delta m/z 47.985 (putative explanation: cysteine oxidation to cysteic acid; atomic difference: 3O)	LC-ESI	qTof	Crude
251	429.373	9.87418	s24_BD2_01_51087.mzXML Peak area	14013.9	4.14659	6_a	s24_BD2_01_51087.mzXML	24	plate1_2x	2x	data	s24	BD2	51087	Pre-P	pre	peripheral	a	M	White	57	N	N	Cryptogenic	N	Y	persistent_HE	persistent_HE	constant_HE	1	1	0	1	Y	149	NA	NA	1	1	0	1	NA	yes	yes	CCMSLIB00006617099	Suspect related to Lithocholic acid (predicted molecular formula: C29H50O3) with delta m/z 70.078 (putative explanation: unspecified; atomic difference: 5C,10H)	ESI	Orbitrap	Crude
254	311.147	11.7799	s24_BD2_01_51087.mzXML Peak area	304815	5.48404	6_a	s24_BD2_01_51087.mzXML	24	plate1_2x	2x	data	s24	BD2	51087	Pre-P	pre	peripheral	a	M	White	57	N	N	Cryptogenic	N	Y	persistent_HE	persistent_HE	constant_HE	1	1	0	1	Y	149	NA	NA	1	1	0	1	NA	yes	yes	NA	NA	NA	NA	NA
255	385.183	11.7532	s24_BD2_01_51087.mzXML Peak area	407394	5.61002	6_a	s24_BD2_01_51087.mzXML	24	plate1_2x	2x	data	s24	BD2	51087	Pre-P	pre	peripheral	a	M	White	57	N	N	Cryptogenic	N	Y	persistent_HE	persistent_HE	constant_HE	1	1	0	1	Y	149	NA	NA	1	1	0	1	NA	yes	yes	NA	NA	NA	NA	NA
256	455.225	11.9783	s24_BD2_01_51087.mzXML Peak area	325594	5.51268	6_a	s24_BD2_01_51087.mzXML	24	plate1_2x	2x	data	s24	BD2	51087	Pre-P	pre	peripheral	a	M	White	57	N	N	Cryptogenic	N	Y	persistent_HE	persistent_HE	constant_HE	1	1	0	1	Y	149	NA	NA	1	1	0	1	NA	yes	yes	NA	NA	NA	NA	NA
257	515.247	9.90158	s24_BD2_01_51087.mzXML Peak area	63357.3	4.8018	6_a	s24_BD2_01_51087.mzXML	24	plate1_2x	2x	data	s24	BD2	51087	Pre-P	pre	peripheral	a	M	White	57	N	N	Cryptogenic	N	Y	persistent_HE	persistent_HE	constant_HE	1	1	0	1	Y	149	NA	NA	1	1	0	1	NA	yes	yes	NA	NA	NA	NA	NA
265	369.188	11.9345	s24_BD2_01_51087.mzXML Peak area	629093	5.79872	6_a	s24_BD2_01_51087.mzXML	24	plate1_2x	2x	data	s24	BD2	51087	Pre-P	pre	peripheral	a	M	White	57	N	N	Cryptogenic	N	Y	persistent_HE	persistent_HE	constant_HE	1	1	0	1	Y	149	NA	NA	1	1	0	1	NA	yes	yes	NA	NA	NA	NA	NA
266	283.264	8.40278	s24_BD2_01_51087.mzXML Peak area	73066.1	4.86372	6_a	s24_BD2_01_51087.mzXML	24	plate1_2x	2x	data	s24	BD2	51087	Pre-P	pre	peripheral	a	M	White	57	N	N	Cryptogenic	N	Y	persistent_HE	persistent_HE	constant_HE	1	1	0	1	Y	149	NA	NA	1	1	0	1	NA	yes	yes	CCMSLIB00006595651	Suspect related to 1-Stearoyl-2-hydroxy-sn-glycero-3-phosphocholine (predicted molecular formula: unknown) with delta m/z -28.031 (putative explanation: Met->Cys substitution|Val->Ala substitution; atomic difference: -2C,-4H|-2C,-4H)	ESI	Ion Trap	Crude
267	499.251	9.74865	s24_BD2_01_51087.mzXML Peak area	176418	5.24655	6_a	s24_BD2_01_51087.mzXML	24	plate1_2x	2x	data	s24	BD2	51087	Pre-P	pre	peripheral	a	M	White	57	N	N	Cryptogenic	N	Y	persistent_HE	persistent_HE	constant_HE	1	1	0	1	Y	149	NA	NA	1	1	0	1	NA	yes	yes	NA	NA	NA	NA	NA
268	555.277	11.8276	s24_BD2_01_51087.mzXML Peak area	106620	5.02784	6_a	s24_BD2_01_51087.mzXML	24	plate1_2x	2x	data	s24	BD2	51087	Pre-P	pre	peripheral	a	M	White	57	N	N	Cryptogenic	N	Y	persistent_HE	persistent_HE	constant_HE	1	1	0	1	Y	149	NA	NA	1	1	0	1	NA	yes	yes	NA	NA	NA	NA	NA
269	782.569	9.668	s24_BD2_01_51087.mzXML Peak area	7384.7	3.86839	6_a	s24_BD2_01_51087.mzXML	24	plate1_2x	2x	data	s24	BD2	51087	Pre-P	pre	peripheral	a	M	White	57	N	N	Cryptogenic	N	Y	persistent_HE	persistent_HE	constant_HE	1	1	0	1	Y	149	NA	NA	1	1	0	1	NA	yes	yes	CCMSLIB00006672723	Suspect related to trimethyl(2-{[2-[octadec-11-enoyloxy]-3-[octadec-9-enoyloxy]propyl phosphonato]oxy}ethyl)azanium (predicted molecular formula: C40H76N7O6P) with delta m/z -4.031 (putative explanation: unspecified; atomic difference: unspecified)	LC-ESI	qTof	Crude
273	385.184	9.90178	s24_BD2_01_51087.mzXML Peak area	396327	5.59806	6_a	s24_BD2_01_51087.mzXML	24	plate1_2x	2x	data	s24	BD2	51087	Pre-P	pre	peripheral	a	M	White	57	N	N	Cryptogenic	N	Y	persistent_HE	persistent_HE	constant_HE	1	1	0	1	Y	149	NA	NA	1	1	0	1	NA	yes	yes	NA	NA	NA	NA	NA
274	611.292	6.50987	s24_BD2_01_51087.mzXML Peak area	17194.3	4.23541	6_a	s24_BD2_01_51087.mzXML	24	plate1_2x	2x	data	s24	BD2	51087	Pre-P	pre	peripheral	a	M	White	57	N	N	Cryptogenic	N	Y	persistent_HE	persistent_HE	constant_HE	1	1	0	1	Y	149	NA	NA	1	1	0	1	NA	yes	yes	NA	NA	NA	NA	NA
275	760.586	9.92065	s24_BD2_01_51087.mzXML Peak area	300858	5.47836	6_a	s24_BD2_01_51087.mzXML	24	plate1_2x	2x	data	s24	BD2	51087	Pre-P	pre	peripheral	a	M	White	57	N	N	Cryptogenic	N	Y	persistent_HE	persistent_HE	constant_HE	1	1	0	1	Y	149	NA	NA	1	1	0	1	NA	yes	yes	CCMSLIB00006643807	Suspect related to PC(P-16:0/20:5); [M+H]+ C44H79N1O7P1 (predicted molecular formula: C42H82NO8P) with delta m/z -2.964 (putative explanation: unspecified; atomic difference: unspecified)	LC-ESI	Orbitrap	Crude
276	323.147	9.76179	s24_BD2_01_51087.mzXML Peak area	137136	5.13715	6_a	s24_BD2_01_51087.mzXML	24	plate1_2x	2x	data	s24	BD2	51087	Pre-P	pre	peripheral	a	M	White	57	N	N	Cryptogenic	N	Y	persistent_HE	persistent_HE	constant_HE	1	1	0	1	Y	149	NA	NA	1	1	0	1	NA	yes	yes	NA	NA	NA	NA	NA
278	557.291	10.0596	s24_BD2_01_51087.mzXML Peak area	148054	5.17042	6_a	s24_BD2_01_51087.mzXML	24	plate1_2x	2x	data	s24	BD2	51087	Pre-P	pre	peripheral	a	M	White	57	N	N	Cryptogenic	N	Y	persistent_HE	persistent_HE	constant_HE	1	1	0	1	Y	149	NA	NA	1	1	0	1	NA	yes	yes	NA	NA	NA	NA	NA
279	813.683	9.06405	s24_BD2_01_51087.mzXML Peak area	0	0	6_a	s24_BD2_01_51087.mzXML	24	plate1_2x	2x	data	s24	BD2	51087	Pre-P	pre	peripheral	a	M	White	57	N	N	Cryptogenic	N	Y	persistent_HE	persistent_HE	constant_HE	1	1	0	1	Y	149	NA	NA	1	1	0	1	NA	yes	yes	CCMSLIB00006652060	Suspect related to Spectral Match to 1-Octadecanoyl-2-octadecenoyl-sn-glycero-3-phosphocholine from NIST14 (predicted molecular formula: C45H95N2O6P) with delta m/z 3.084 (putative explanation: unspecified; atomic difference: unspecified)	ESI	qTof	Crude
280	813.683	8.88947	s24_BD2_01_51087.mzXML Peak area	0	0	6_a	s24_BD2_01_51087.mzXML	24	plate1_2x	2x	data	s24	BD2	51087	Pre-P	pre	peripheral	a	M	White	57	N	N	Cryptogenic	N	Y	persistent_HE	persistent_HE	constant_HE	1	1	0	1	Y	149	NA	NA	1	1	0	1	NA	yes	yes	CCMSLIB00006656066	Suspect related to Spectral Match to Arachidonoylthio-PC from NIST14 (predicted molecular formula: C46H93N4O5P) with delta m/z 29.1 (putative explanation: unspecified; atomic difference: unspecified)	ESI	qTof	Crude
281	813.683	9.31214	s24_BD2_01_51087.mzXML Peak area	0	0	6_a	s24_BD2_01_51087.mzXML	24	plate1_2x	2x	data	s24	BD2	51087	Pre-P	pre	peripheral	a	M	White	57	N	N	Cryptogenic	N	Y	persistent_HE	persistent_HE	constant_HE	1	1	0	1	Y	149	NA	NA	1	1	0	1	NA	yes	yes	CCMSLIB00006656066	Suspect related to Spectral Match to Arachidonoylthio-PC from NIST14 (predicted molecular formula: C46H93N4O5P) with delta m/z 29.1 (putative explanation: unspecified; atomic difference: unspecified)	ESI	qTof	Crude
282	813.683	8.70365	s24_BD2_01_51087.mzXML Peak area	0	0	6_a	s24_BD2_01_51087.mzXML	24	plate1_2x	2x	data	s24	BD2	51087	Pre-P	pre	peripheral	a	M	White	57	N	N	Cryptogenic	N	Y	persistent_HE	persistent_HE	constant_HE	1	1	0	1	Y	149	NA	NA	1	1	0	1	NA	yes	yes	CCMSLIB00006652060	Suspect related to Spectral Match to 1-Octadecanoyl-2-octadecenoyl-sn-glycero-3-phosphocholine from NIST14 (predicted molecular formula: C45H95N2O6P) with delta m/z 3.084 (putative explanation: unspecified; atomic difference: unspecified)	ESI	qTof	Crude
283	732.554	9.70456	s24_BD2_01_51087.mzXML Peak area	1722.06	3.2363	6_a	s24_BD2_01_51087.mzXML	24	plate1_2x	2x	data	s24	BD2	51087	Pre-P	pre	peripheral	a	M	White	57	N	N	Cryptogenic	N	Y	persistent_HE	persistent_HE	constant_HE	1	1	0	1	Y	149	NA	NA	1	1	0	1	NA	yes	yes	CCMSLIB00006586961	Suspect related to (2-{[3-(hexadecanoyloxy)-2-[octadeca-9,12-dienoyloxy]propyl phosphonato]oxy}ethyl)trimethylazanium (predicted molecular formula: C39H79N3O5P2) with delta m/z -26.015 (putative explanation: Pro->Ala substitution|unspecified; atomic difference: -2C,-2H|-2C,-2H)	LC-ESI	qTof	Crude
284	734.567	9.6394	s24_BD2_01_51087.mzXML Peak area	24394.2	4.3873	6_a	s24_BD2_01_51087.mzXML	24	plate1_2x	2x	data	s24	BD2	51087	Pre-P	pre	peripheral	a	M	White	57	N	N	Cryptogenic	N	Y	persistent_HE	persistent_HE	constant_HE	1	1	0	1	Y	149	NA	NA	1	1	0	1	NA	yes	yes	CCMSLIB00006626896	Suspect related to Massbank:PR310845 LPC 18:1 (predicted molecular formula: C37H71N11O4) with delta m/z 212.213 (putative explanation: unspecified; atomic difference: unspecified)	ESI	qTof	Crude
285	813.683	8.98507	s24_BD2_01_51087.mzXML Peak area	0	0	6_a	s24_BD2_01_51087.mzXML	24	plate1_2x	2x	data	s24	BD2	51087	Pre-P	pre	peripheral	a	M	White	57	N	N	Cryptogenic	N	Y	persistent_HE	persistent_HE	constant_HE	1	1	0	1	Y	149	NA	NA	1	1	0	1	NA	yes	yes	CCMSLIB00006656066	Suspect related to Spectral Match to Arachidonoylthio-PC from NIST14 (predicted molecular formula: C46H93N4O5P) with delta m/z 29.1 (putative explanation: unspecified; atomic difference: unspecified)	ESI	qTof	Crude
287	381.188	12.0421	s24_BD2_01_51087.mzXML Peak area	299809	5.47685	6_a	s24_BD2_01_51087.mzXML	24	plate1_2x	2x	data	s24	BD2	51087	Pre-P	pre	peripheral	a	M	White	57	N	N	Cryptogenic	N	Y	persistent_HE	persistent_HE	constant_HE	1	1	0	1	Y	149	NA	NA	1	1	0	1	NA	yes	yes	NA	NA	NA	NA	NA
288	441.21	9.90304	s24_BD2_01_51087.mzXML Peak area	556676	5.7456	6_a	s24_BD2_01_51087.mzXML	24	plate1_2x	2x	data	s24	BD2	51087	Pre-P	pre	peripheral	a	M	White	57	N	N	Cryptogenic	N	Y	persistent_HE	persistent_HE	constant_HE	1	1	0	1	Y	149	NA	NA	1	1	0	1	NA	yes	yes	NA	NA	NA	NA	NA
291	812.614	9.14212	s24_BD2_01_51087.mzXML Peak area	162596	5.21111	6_a	s24_BD2_01_51087.mzXML	24	plate1_2x	2x	data	s24	BD2	51087	Pre-P	pre	peripheral	a	M	White	57	N	N	Cryptogenic	N	Y	persistent_HE	persistent_HE	constant_HE	1	1	0	1	Y	149	NA	NA	1	1	0	1	NA	yes	yes	CCMSLIB00006643654	Suspect related to PC(18:1/20:1); [M+H]+ C46H89N1O8P1 (predicted molecular formula: C61H79) with delta m/z -0.999 (putative explanation: unspecified; atomic difference: unspecified)	LC-ESI	Orbitrap	Crude
292	812.615	8.9187	s24_BD2_01_51087.mzXML Peak area	62138.3	4.79337	6_a	s24_BD2_01_51087.mzXML	24	plate1_2x	2x	data	s24	BD2	51087	Pre-P	pre	peripheral	a	M	White	57	N	N	Cryptogenic	N	Y	persistent_HE	persistent_HE	constant_HE	1	1	0	1	Y	149	NA	NA	1	1	0	1	NA	yes	yes	CCMSLIB00006643654	Suspect related to PC(18:1/20:1); [M+H]+ C46H89N1O8P1 (predicted molecular formula: C61H79) with delta m/z -0.999 (putative explanation: unspecified; atomic difference: unspecified)	LC-ESI	Orbitrap	Crude
293	744.557	9.67729	s24_BD2_01_51087.mzXML Peak area	0	0	6_a	s24_BD2_01_51087.mzXML	24	plate1_2x	2x	data	s24	BD2	51087	Pre-P	pre	peripheral	a	M	White	57	N	N	Cryptogenic	N	Y	persistent_HE	persistent_HE	constant_HE	1	1	0	1	Y	149	NA	NA	1	1	0	1	NA	yes	yes	CCMSLIB00006651099	Suspect related to Spectral Match to 1-Hexadecyl-2-(9Z-octadecenoyl)-sn-glycero-3-phosphocholine from NIST14 (predicted molecular formula: C35H78N5O9P) with delta m/z -2.052 (putative explanation: unspecified; atomic difference: unspecified)	ESI	Orbitrap	Crude
295	806.57	8.93806	s24_BD2_01_51087.mzXML Peak area	1312	3.11826	6_a	s24_BD2_01_51087.mzXML	24	plate1_2x	2x	data	s24	BD2	51087	Pre-P	pre	peripheral	a	M	White	57	N	N	Cryptogenic	N	Y	persistent_HE	persistent_HE	constant_HE	1	1	0	1	Y	149	NA	NA	1	1	0	1	NA	yes	yes	CCMSLIB00006650323	Suspect related to Spectral Match to 1-Hexadecanoyl-2-(9Z-octadecenoyl)-sn-glycero-3-phosphocholine from NIST14 (predicted molecular formula: C46H80NO8P) with delta m/z 45.985 (putative explanation: Beta-methylthiolation|Gly->Cys substitution; atomic difference: 1C,2H,1S|1C,2H,1S)	ESI	Orbitrap	Crude
296	172.072	0.718492	s24_BD2_01_51087.mzXML Peak area	291.208	2.46569	6_a	s24_BD2_01_51087.mzXML	24	plate1_2x	2x	data	s24	BD2	51087	Pre-P	pre	peripheral	a	M	White	57	N	N	Cryptogenic	N	Y	persistent_HE	persistent_HE	constant_HE	1	1	0	1	Y	149	NA	NA	1	1	0	1	NA	yes	yes	CCMSLIB00000207438	Massbank:EA019713 Metronidazole|2-Methyl-5-nitroimidazole-1-ethanol|2-(2-methyl-5-nitro-1-imidazolyl)ethanol	ESI	LC-ESI-ITFT	Isolated
297	518.171	4.1651	s24_BD2_01_51087.mzXML Peak area	54938.1	4.73988	6_a	s24_BD2_01_51087.mzXML	24	plate1_2x	2x	data	s24	BD2	51087	Pre-P	pre	peripheral	a	M	White	57	N	N	Cryptogenic	N	Y	persistent_HE	persistent_HE	constant_HE	1	1	0	1	Y	149	NA	NA	1	1	0	1	NA	yes	yes	CCMSLIB00000221069	ReSpect:PT103220 Piperacillin sodium salt|Pentcillin|Pipracil|Pipril|(2S,5R,6R)-6-[[(2S)-2-[(4-ethyl-2,3-dioxopiperazine-1-carbonyl)amino]-2-phenylacetyl]amino]-3,3-dimethyl-7-oxo-4-thia-1-azabicyclo[3.2.0]heptane-2-c	ESI	LC-Q-TOF/MS	Isolated
298	193.094	0.98713	s24_BD2_01_51087.mzXML Peak area	0	0	6_a	s24_BD2_01_51087.mzXML	24	plate1_2x	2x	data	s24	BD2	51087	Pre-P	pre	peripheral	a	M	White	57	N	N	Cryptogenic	N	Y	persistent_HE	persistent_HE	constant_HE	1	1	0	1	Y	149	NA	NA	1	1	0	1	NA	yes	yes	NA	NA	NA	NA	NA
299	332.141	2.96467	s24_BD2_01_51087.mzXML Peak area	259.647	2.41605	6_a	s24_BD2_01_51087.mzXML	24	plate1_2x	2x	data	s24	BD2	51087	Pre-P	pre	peripheral	a	M	White	57	N	N	Cryptogenic	N	Y	persistent_HE	persistent_HE	constant_HE	1	1	0	1	Y	149	NA	NA	1	1	0	1	NA	yes	yes	CCMSLIB00006617535	Suspect related to MLS001076496-01!ENROFLOXACIN (predicted molecular formula: C19H17N5O) with delta m/z -28.031 (putative explanation: Met->Cys substitution|Val->Ala substitution; atomic difference: -2C,-4H|-2C,-4H)	LC-ESI	qTof	Crude
300	124.086	10.3062	s24_BD2_01_51087.mzXML Peak area	0	0	6_a	s24_BD2_01_51087.mzXML	24	plate1_2x	2x	data	s24	BD2	51087	Pre-P	pre	peripheral	a	M	White	57	N	N	Cryptogenic	N	Y	persistent_HE	persistent_HE	constant_HE	1	1	0	1	Y	149	NA	NA	1	1	0	1	NA	yes	yes	NA	NA	NA	NA	NA
301	572.179	4.21359	s24_BD2_01_51087.mzXML Peak area	74278	4.87087	6_a	s24_BD2_01_51087.mzXML	24	plate1_2x	2x	data	s24	BD2	51087	Pre-P	pre	peripheral	a	M	White	57	N	N	Cryptogenic	N	Y	persistent_HE	persistent_HE	constant_HE	1	1	0	1	Y	149	NA	NA	1	1	0	1	NA	yes	yes	NA	NA	NA	NA	NA
303	294.575	4.22574	s24_BD2_01_51087.mzXML Peak area	47052.4	4.67259	6_a	s24_BD2_01_51087.mzXML	24	plate1_2x	2x	data	s24	BD2	51087	Pre-P	pre	peripheral	a	M	White	57	N	N	Cryptogenic	N	Y	persistent_HE	persistent_HE	constant_HE	1	1	0	1	Y	149	NA	NA	1	1	0	1	NA	yes	yes	NA	NA	NA	NA	NA
304	257.248	8.28414	s24_BD2_01_51087.mzXML Peak area	82535.2	4.91664	6_a	s24_BD2_01_51087.mzXML	24	plate1_2x	2x	data	s24	BD2	51087	Pre-P	pre	peripheral	a	M	White	57	N	N	Cryptogenic	N	Y	persistent_HE	persistent_HE	constant_HE	1	1	0	1	Y	149	NA	NA	1	1	0	1	NA	yes	yes	NA	NA	NA	NA	NA
306	469.389	8.38843	s24_BD2_01_51087.mzXML Peak area	14913.2	4.1736	6_a	s24_BD2_01_51087.mzXML	24	plate1_2x	2x	data	s24	BD2	51087	Pre-P	pre	peripheral	a	M	White	57	N	N	Cryptogenic	N	Y	persistent_HE	persistent_HE	constant_HE	1	1	0	1	Y	149	NA	NA	1	1	0	1	NA	yes	yes	NA	NA	NA	NA	NA
307	604.205	4.27312	s24_BD2_01_51087.mzXML Peak area	25585.2	4.40801	6_a	s24_BD2_01_51087.mzXML	24	plate1_2x	2x	data	s24	BD2	51087	Pre-P	pre	peripheral	a	M	White	57	N	N	Cryptogenic	N	Y	persistent_HE	persistent_HE	constant_HE	1	1	0	1	Y	149	NA	NA	1	1	0	1	NA	yes	yes	NA	NA	NA	NA	NA
308	521.419	8.30473	s24_BD2_01_51087.mzXML Peak area	53204.3	4.72595	6_a	s24_BD2_01_51087.mzXML	24	plate1_2x	2x	data	s24	BD2	51087	Pre-P	pre	peripheral	a	M	White	57	N	N	Cryptogenic	N	Y	persistent_HE	persistent_HE	constant_HE	1	1	0	1	Y	149	NA	NA	1	1	0	1	NA	yes	yes	NA	NA	NA	NA	NA
312	205.131	3.58898	s24_BD2_01_51087.mzXML Peak area	24167.5	4.38325	6_a	s24_BD2_01_51087.mzXML	24	plate1_2x	2x	data	s24	BD2	51087	Pre-P	pre	peripheral	a	M	White	57	N	N	Cryptogenic	N	Y	persistent_HE	persistent_HE	constant_HE	1	1	0	1	Y	149	NA	NA	1	1	0	1	NA	yes	yes	NA	NA	NA	NA	NA
313	183.149	3.58944	s24_BD2_01_51087.mzXML Peak area	23419.2	4.36959	6_a	s24_BD2_01_51087.mzXML	24	plate1_2x	2x	data	s24	BD2	51087	Pre-P	pre	peripheral	a	M	White	57	N	N	Cryptogenic	N	Y	persistent_HE	persistent_HE	constant_HE	1	1	0	1	Y	149	NA	NA	1	1	0	1	NA	yes	yes	NA	NA	NA	NA	NA
314	544.339	6.27647	s24_BD2_01_51087.mzXML Peak area	51810.6	4.71443	6_a	s24_BD2_01_51087.mzXML	24	plate1_2x	2x	data	s24	BD2	51087	Pre-P	pre	peripheral	a	M	White	57	N	N	Cryptogenic	N	Y	persistent_HE	persistent_HE	constant_HE	1	1	0	1	Y	149	NA	NA	1	1	0	1	NA	yes	yes	CCMSLIB00006662678	Suspect related to Spectral Match to PAF C-16 from NIST14 (predicted molecular formula: C32H50NO4P) with delta m/z 19.989 (putative explanation: tryptophan oxidation to hydroxykynurenin; atomic difference: -1C,2O)	ESI	qTof	Crude
315	156.138	3.59311	s24_BD2_01_51087.mzXML Peak area	14829.6	4.17116	6_a	s24_BD2_01_51087.mzXML	24	plate1_2x	2x	data	s24	BD2	51087	Pre-P	pre	peripheral	a	M	White	57	N	N	Cryptogenic	N	Y	persistent_HE	persistent_HE	constant_HE	1	1	0	1	Y	149	NA	NA	1	1	0	1	NA	yes	yes	NA	NA	NA	NA	NA
316	862.625	9.45058	s24_BD2_01_51087.mzXML Peak area	28728	4.45832	6_a	s24_BD2_01_51087.mzXML	24	plate1_2x	2x	data	s24	BD2	51087	Pre-P	pre	peripheral	a	M	White	57	N	N	Cryptogenic	N	Y	persistent_HE	persistent_HE	constant_HE	1	1	0	1	Y	149	NA	NA	1	1	0	1	NA	yes	yes	CCMSLIB00001058187	C16 Lactosyl Ceramide (d18:1/16:0)	LC-ESI	qTof	Commercial
317	573.288	11.8393	s24_BD2_01_51087.mzXML Peak area	172006	5.23555	6_a	s24_BD2_01_51087.mzXML	24	plate1_2x	2x	data	s24	BD2	51087	Pre-P	pre	peripheral	a	M	White	57	N	N	Cryptogenic	N	Y	persistent_HE	persistent_HE	constant_HE	1	1	0	1	Y	149	NA	NA	1	1	0	1	NA	yes	yes	NA	NA	NA	NA	NA
318	673.527	8.75424	s24_BD2_01_51087.mzXML Peak area	4486.2	3.65198	6_a	s24_BD2_01_51087.mzXML	24	plate1_2x	2x	data	s24	BD2	51087	Pre-P	pre	peripheral	a	M	White	57	N	N	Cryptogenic	N	Y	persistent_HE	persistent_HE	constant_HE	1	1	0	1	Y	149	NA	NA	1	1	0	1	NA	yes	yes	NA	NA	NA	NA	NA
320	544.337	6.66533	s24_BD2_01_51087.mzXML Peak area	7751.2	3.88942	6_a	s24_BD2_01_51087.mzXML	24	plate1_2x	2x	data	s24	BD2	51087	Pre-P	pre	peripheral	a	M	White	57	N	N	Cryptogenic	N	Y	persistent_HE	persistent_HE	constant_HE	1	1	0	1	Y	149	NA	NA	1	1	0	1	NA	yes	yes	CCMSLIB00006649793	Suspect related to Spectral Match to 1-Arachidoyl-2-hydroxy-sn-glycero-3-phosphocholine from NIST14 (predicted molecular formula: C29H43N7O2) with delta m/z -30.057 (putative explanation: unspecified; atomic difference: unspecified)	ESI	Orbitrap	Crude
321	445.367	10.0231	s24_BD2_01_51087.mzXML Peak area	47251.2	4.67442	6_a	s24_BD2_01_51087.mzXML	24	plate1_2x	2x	data	s24	BD2	51087	Pre-P	pre	peripheral	a	M	White	57	N	N	Cryptogenic	N	Y	persistent_HE	persistent_HE	constant_HE	1	1	0	1	Y	149	NA	NA	1	1	0	1	NA	yes	yes	NA	NA	NA	NA	NA
324	787.604	8.76738	s24_BD2_01_51087.mzXML Peak area	28193.1	4.45016	6_a	s24_BD2_01_51087.mzXML	24	plate1_2x	2x	data	s24	BD2	51087	Pre-P	pre	peripheral	a	M	White	57	N	N	Cryptogenic	N	Y	persistent_HE	persistent_HE	constant_HE	1	1	0	1	Y	149	NA	NA	1	1	0	1	NA	yes	yes	CCMSLIB00006652322	Suspect related to Spectral Match to 1-Oleoyl-2-palmitoyl-sn-glycero-3-phosphocholine from NIST14 (predicted molecular formula: C55H78O3) with delta m/z 27.02 (putative explanation: unspecified; atomic difference: unspecified)	ESI	Orbitrap	Crude
325	124.086	10.6579	s24_BD2_01_51087.mzXML Peak area	0	0	6_a	s24_BD2_01_51087.mzXML	24	plate1_2x	2x	data	s24	BD2	51087	Pre-P	pre	peripheral	a	M	White	57	N	N	Cryptogenic	N	Y	persistent_HE	persistent_HE	constant_HE	1	1	0	1	Y	149	NA	NA	1	1	0	1	NA	yes	yes	NA	NA	NA	NA	NA
331	810.599	9.49606	s24_BD2_01_51087.mzXML Peak area	193286	5.2862	6_a	s24_BD2_01_51087.mzXML	24	plate1_2x	2x	data	s24	BD2	51087	Pre-P	pre	peripheral	a	M	White	57	N	N	Cryptogenic	N	Y	persistent_HE	persistent_HE	constant_HE	1	1	0	1	Y	149	NA	NA	1	1	0	1	NA	yes	yes	CCMSLIB00006650468	Suspect related to Spectral Match to 1-Hexadecanoyl-2-(9Z-octadecenoyl)-sn-glycero-3-phosphocholine from NIST14 (predicted molecular formula: C48H77N5O4) with delta m/z 28.021 (putative explanation: unspecified; atomic difference: unspecified)	ESI	Orbitrap	Crude
332	499.251	9.98861	s24_BD2_01_51087.mzXML Peak area	121756	5.08549	6_a	s24_BD2_01_51087.mzXML	24	plate1_2x	2x	data	s24	BD2	51087	Pre-P	pre	peripheral	a	M	White	57	N	N	Cryptogenic	N	Y	persistent_HE	persistent_HE	constant_HE	1	1	0	1	Y	149	NA	NA	1	1	0	1	NA	yes	yes	NA	NA	NA	NA	NA
333	810.599	9.71176	s24_BD2_01_51087.mzXML Peak area	127811	5.10657	6_a	s24_BD2_01_51087.mzXML	24	plate1_2x	2x	data	s24	BD2	51087	Pre-P	pre	peripheral	a	M	White	57	N	N	Cryptogenic	N	Y	persistent_HE	persistent_HE	constant_HE	1	1	0	1	Y	149	NA	NA	1	1	0	1	NA	yes	yes	CCMSLIB00006650468	Suspect related to Spectral Match to 1-Hexadecanoyl-2-(9Z-octadecenoyl)-sn-glycero-3-phosphocholine from NIST14 (predicted molecular formula: C48H77N5O4) with delta m/z 28.021 (putative explanation: unspecified; atomic difference: unspecified)	ESI	Orbitrap	Crude
334	540.176	3.40833	s24_BD2_01_51087.mzXML Peak area	24121.2	4.38242	6_a	s24_BD2_01_51087.mzXML	24	plate1_2x	2x	data	s24	BD2	51087	Pre-P	pre	peripheral	a	M	White	57	N	N	Cryptogenic	N	Y	persistent_HE	persistent_HE	constant_HE	1	1	0	1	Y	149	NA	NA	1	1	0	1	NA	yes	yes	NA	NA	NA	NA	NA
335	1046.8	2.31593	s24_BD2_01_51087.mzXML Peak area	0	0	6_a	s24_BD2_01_51087.mzXML	24	plate1_2x	2x	data	s24	BD2	51087	Pre-P	pre	peripheral	a	M	White	57	N	N	Cryptogenic	N	Y	persistent_HE	persistent_HE	constant_HE	1	1	0	1	Y	149	NA	NA	1	1	0	1	NA	yes	yes	NA	NA	NA	NA	NA
336	1046.8	2.49766	s24_BD2_01_51087.mzXML Peak area	0	0	6_a	s24_BD2_01_51087.mzXML	24	plate1_2x	2x	data	s24	BD2	51087	Pre-P	pre	peripheral	a	M	White	57	N	N	Cryptogenic	N	Y	persistent_HE	persistent_HE	constant_HE	1	1	0	1	Y	149	NA	NA	1	1	0	1	NA	yes	yes	NA	NA	NA	NA	NA
337	768.556	8.81007	s24_BD2_01_51087.mzXML Peak area	0	0	6_a	s24_BD2_01_51087.mzXML	24	plate1_2x	2x	data	s24	BD2	51087	Pre-P	pre	peripheral	a	M	White	57	N	N	Cryptogenic	N	Y	persistent_HE	persistent_HE	constant_HE	1	1	0	1	Y	149	NA	NA	1	1	0	1	NA	yes	yes	CCMSLIB00006586189	Suspect related to (2-aminoethoxy)[2-[icosa-5.8.11.14-tetraenoyloxy]-3-[octadec-11-enoyloxy]propoxy]phosphinic acid (predicted molecular formula: C40H73N5O9) with delta m/z 2.016 (putative explanation: Pro->Val substitution|reduction; atomic difference: 2H|2H)	LC-ESI	qTof	Crude
338	788.613	9.08947	s24_BD2_01_51087.mzXML Peak area	39352.3	4.59498	6_a	s24_BD2_01_51087.mzXML	24	plate1_2x	2x	data	s24	BD2	51087	Pre-P	pre	peripheral	a	M	White	57	N	N	Cryptogenic	N	Y	persistent_HE	persistent_HE	constant_HE	1	1	0	1	Y	149	NA	NA	1	1	0	1	NA	yes	yes	CCMSLIB00006643809	Suspect related to PC(P-16:0/20:5); [M+H]+ C44H79N1O7P1 (predicted molecular formula: C45H82N5O4P) with delta m/z 25.069 (putative explanation: unspecified; atomic difference: unspecified)	LC-ESI	Orbitrap	Crude
339	756.554	8.37663	s24_BD2_01_51087.mzXML Peak area	669.395	2.82633	6_a	s24_BD2_01_51087.mzXML	24	plate1_2x	2x	data	s24	BD2	51087	Pre-P	pre	peripheral	a	M	White	57	N	N	Cryptogenic	N	Y	persistent_HE	persistent_HE	constant_HE	1	1	0	1	Y	149	NA	NA	1	1	0	1	NA	yes	yes	NA	NA	NA	NA	NA
340	585.272	3.89152	s24_BD2_01_51087.mzXML Peak area	2754.28	3.44016	6_a	s24_BD2_01_51087.mzXML	24	plate1_2x	2x	data	s24	BD2	51087	Pre-P	pre	peripheral	a	M	White	57	N	N	Cryptogenic	N	Y	persistent_HE	persistent_HE	constant_HE	1	1	0	1	Y	149	NA	NA	1	1	0	1	NA	yes	yes	NA	NA	NA	NA	NA
341	756.554	8.49231	s24_BD2_01_51087.mzXML Peak area	0	0	6_a	s24_BD2_01_51087.mzXML	24	plate1_2x	2x	data	s24	BD2	51087	Pre-P	pre	peripheral	a	M	White	57	N	N	Cryptogenic	N	Y	persistent_HE	persistent_HE	constant_HE	1	1	0	1	Y	149	NA	NA	1	1	0	1	NA	yes	yes	NA	NA	NA	NA	NA
342	756.554	8.14927	s24_BD2_01_51087.mzXML Peak area	0	0	6_a	s24_BD2_01_51087.mzXML	24	plate1_2x	2x	data	s24	BD2	51087	Pre-P	pre	peripheral	a	M	White	57	N	N	Cryptogenic	N	Y	persistent_HE	persistent_HE	constant_HE	1	1	0	1	Y	149	NA	NA	1	1	0	1	NA	yes	yes	NA	NA	NA	NA	NA
344	441.21	11.7919	s24_BD2_01_51087.mzXML Peak area	363715	5.56076	6_a	s24_BD2_01_51087.mzXML	24	plate1_2x	2x	data	s24	BD2	51087	Pre-P	pre	peripheral	a	M	White	57	N	N	Cryptogenic	N	Y	persistent_HE	persistent_HE	constant_HE	1	1	0	1	Y	149	NA	NA	1	1	0	1	NA	yes	yes	NA	NA	NA	NA	NA
345	215.017	0.297239	s24_BD2_01_51087.mzXML Peak area	107680	5.03214	6_a	s24_BD2_01_51087.mzXML	24	plate1_2x	2x	data	s24	BD2	51087	Pre-P	pre	peripheral	a	M	White	57	N	N	Cryptogenic	N	Y	persistent_HE	persistent_HE	constant_HE	1	1	0	1	Y	149	NA	NA	1	1	0	1	NA	yes	yes	NA	NA	NA	NA	NA
346	303.581	3.43614	s24_BD2_01_51087.mzXML Peak area	74080.7	4.86971	6_a	s24_BD2_01_51087.mzXML	24	plate1_2x	2x	data	s24	BD2	51087	Pre-P	pre	peripheral	a	M	White	57	N	N	Cryptogenic	N	Y	persistent_HE	persistent_HE	constant_HE	1	1	0	1	Y	149	NA	NA	1	1	0	1	NA	yes	yes	NA	NA	NA	NA	NA
347	555.278	9.68818	s24_BD2_01_51087.mzXML Peak area	198540	5.29785	6_a	s24_BD2_01_51087.mzXML	24	plate1_2x	2x	data	s24	BD2	51087	Pre-P	pre	peripheral	a	M	White	57	N	N	Cryptogenic	N	Y	persistent_HE	persistent_HE	constant_HE	1	1	0	1	Y	149	NA	NA	1	1	0	1	NA	yes	yes	NA	NA	NA	NA	NA
350	595.493	8.93107	s24_BD2_01_51087.mzXML Peak area	33779.9	4.52867	6_a	s24_BD2_01_51087.mzXML	24	plate1_2x	2x	data	s24	BD2	51087	Pre-P	pre	peripheral	a	M	White	57	N	N	Cryptogenic	N	Y	persistent_HE	persistent_HE	constant_HE	1	1	0	1	Y	149	NA	NA	1	1	0	1	NA	yes	yes	NA	NA	NA	NA	NA
352	526.161	2.84112	s24_BD2_01_51087.mzXML Peak area	3462.54	3.53952	6_a	s24_BD2_01_51087.mzXML	24	plate1_2x	2x	data	s24	BD2	51087	Pre-P	pre	peripheral	a	M	White	57	N	N	Cryptogenic	N	Y	persistent_HE	persistent_HE	constant_HE	1	1	0	1	Y	149	NA	NA	1	1	0	1	NA	yes	yes	NA	NA	NA	NA	NA
354	812.615	9.03181	s24_BD2_01_51087.mzXML Peak area	221631	5.34563	6_a	s24_BD2_01_51087.mzXML	24	plate1_2x	2x	data	s24	BD2	51087	Pre-P	pre	peripheral	a	M	White	57	N	N	Cryptogenic	N	Y	persistent_HE	persistent_HE	constant_HE	1	1	0	1	Y	149	NA	NA	1	1	0	1	NA	yes	yes	CCMSLIB00006643654	Suspect related to PC(18:1/20:1); [M+H]+ C46H89N1O8P1 (predicted molecular formula: C61H79) with delta m/z -0.999 (putative explanation: unspecified; atomic difference: unspecified)	LC-ESI	Orbitrap	Crude
356	247.108	3.19024	s24_BD2_01_51087.mzXML Peak area	0	0	6_a	s24_BD2_01_51087.mzXML	24	plate1_2x	2x	data	s24	BD2	51087	Pre-P	pre	peripheral	a	M	White	57	N	N	Cryptogenic	N	Y	persistent_HE	persistent_HE	constant_HE	1	1	0	1	Y	149	NA	NA	1	1	0	1	NA	yes	yes	CCMSLIB00006613967	Suspect related to Gly-Trp (predicted molecular formula: C13H14N2O3) with delta m/z -15.011 (putative explanation: ISD (z+2)-series|Lys->Leu/Ile substitution|lactic acid from N-term Ser|unspecified; atomic difference: -1H,-1N|-1H,-1N|-1H,-1N|-1H,-1N)	ESI	qTof	Crude
357	698.234	3.74836	s24_BD2_01_51087.mzXML Peak area	8403.43	3.92451	6_a	s24_BD2_01_51087.mzXML	24	plate1_2x	2x	data	s24	BD2	51087	Pre-P	pre	peripheral	a	M	White	57	N	N	Cryptogenic	N	Y	persistent_HE	persistent_HE	constant_HE	1	1	0	1	Y	149	NA	NA	1	1	0	1	NA	yes	yes	NA	NA	NA	NA	NA
358	188.07	3.22175	s24_BD2_01_51087.mzXML Peak area	833.34	2.92134	6_a	s24_BD2_01_51087.mzXML	24	plate1_2x	2x	data	s24	BD2	51087	Pre-P	pre	peripheral	a	M	White	57	N	N	Cryptogenic	N	Y	persistent_HE	persistent_HE	constant_HE	1	1	0	1	Y	149	NA	NA	1	1	0	1	NA	yes	yes	CCMSLIB00006620167	Suspect related to Massbank:FIO00630 Tryptophan (predicted molecular formula: C11H9NO2) with delta m/z -17.026 (putative explanation: Isopeptide bond formation with loss of ammonia|Loss of ammonia|Pyro-glu from Q; atomic difference: -3H,-1N|-3H,-1N|-3H,-1N)	ESI	qTof	Crude
360	787.604	8.90343	s24_BD2_01_51087.mzXML Peak area	28193.1	4.45016	6_a	s24_BD2_01_51087.mzXML	24	plate1_2x	2x	data	s24	BD2	51087	Pre-P	pre	peripheral	a	M	White	57	N	N	Cryptogenic	N	Y	persistent_HE	persistent_HE	constant_HE	1	1	0	1	Y	149	NA	NA	1	1	0	1	NA	yes	yes	CCMSLIB00006652322	Suspect related to Spectral Match to 1-Oleoyl-2-palmitoyl-sn-glycero-3-phosphocholine from NIST14 (predicted molecular formula: C55H78O3) with delta m/z 27.02 (putative explanation: unspecified; atomic difference: unspecified)	ESI	Orbitrap	Crude
361	813.683	9.4401	s24_BD2_01_51087.mzXML Peak area	0	0	6_a	s24_BD2_01_51087.mzXML	24	plate1_2x	2x	data	s24	BD2	51087	Pre-P	pre	peripheral	a	M	White	57	N	N	Cryptogenic	N	Y	persistent_HE	persistent_HE	constant_HE	1	1	0	1	Y	149	NA	NA	1	1	0	1	NA	yes	yes	CCMSLIB00006656066	Suspect related to Spectral Match to Arachidonoylthio-PC from NIST14 (predicted molecular formula: C46H93N4O5P) with delta m/z 29.1 (putative explanation: unspecified; atomic difference: unspecified)	ESI	qTof	Crude
362	786.601	8.48863	s24_BD2_01_51087.mzXML Peak area	132222	5.12131	6_a	s24_BD2_01_51087.mzXML	24	plate1_2x	2x	data	s24	BD2	51087	Pre-P	pre	peripheral	a	M	White	57	N	N	Cryptogenic	N	Y	persistent_HE	persistent_HE	constant_HE	1	1	0	1	Y	149	NA	NA	1	1	0	1	NA	yes	yes	CCMSLIB00006586973	Suspect related to (2-{[3-(hexadecanoyloxy)-2-[octadeca-9,12-dienoyloxy]propyl phosphonato]oxy}ethyl)trimethylazanium (predicted molecular formula: C41H85O13) with delta m/z 28.031 (putative explanation: Acetaldehyde +28|Ala->Val substitution|Cys->Met substitution|Ethylation|di-Methylation; atomic difference: 2C,4H|2C,4H|2C,4H|2C,4H|2C,4H)	LC-ESI	qTof	Crude
364	705.59	8.51993	s24_BD2_01_51087.mzXML Peak area	0	0	6_a	s24_BD2_01_51087.mzXML	24	plate1_2x	2x	data	s24	BD2	51087	Pre-P	pre	peripheral	a	M	White	57	N	N	Cryptogenic	N	Y	persistent_HE	persistent_HE	constant_HE	1	1	0	1	Y	149	NA	NA	1	1	0	1	NA	yes	yes	CCMSLIB00006651444	Suspect related to Spectral Match to 1-Myristoyl-2-stearoyl-sn-glycero-3-phosphocholine from NIST14 (predicted molecular formula: C51H76O) with delta m/z -28.979 (putative explanation: unspecified; atomic difference: unspecified)	ESI	Orbitrap	Crude
366	703.575	7.34022	s24_BD2_01_51087.mzXML Peak area	243.839	2.38888	6_a	s24_BD2_01_51087.mzXML	24	plate1_2x	2x	data	s24	BD2	51087	Pre-P	pre	peripheral	a	M	White	57	N	N	Cryptogenic	N	Y	persistent_HE	persistent_HE	constant_HE	1	1	0	1	Y	149	NA	NA	1	1	0	1	NA	yes	yes	CCMSLIB00006662144	Suspect related to Spectral Match to N-Tetracosanoyl-4-sphingenyl-1-O-phosphorylcholine from NIST14 (predicted molecular formula: C47H74O4) with delta m/z -112.125 (putative explanation: unspecified; atomic difference: unspecified)	ESI	qTof	Crude
367	787.668	9.15458	s24_BD2_01_51087.mzXML Peak area	0	0	6_a	s24_BD2_01_51087.mzXML	24	plate1_2x	2x	data	s24	BD2	51087	Pre-P	pre	peripheral	a	M	White	57	N	N	Cryptogenic	N	Y	persistent_HE	persistent_HE	constant_HE	1	1	0	1	Y	149	NA	NA	1	1	0	1	NA	yes	yes	CCMSLIB00006587037	Suspect related to (2-{[3-[hexadec-9-en-1-yloxy]-2-(octadecanoyloxy)propyl phosphonato]oxy}ethyl)trimethylazanium (predicted molecular formula: C45H91N2O6P) with delta m/z 41.063 (putative explanation: Ser->Lys substitution; atomic difference: 3C,7H,1N,-1O)	LC-ESI	qTof	Crude
368	787.668	8.77264	s24_BD2_01_51087.mzXML Peak area	0	0	6_a	s24_BD2_01_51087.mzXML	24	plate1_2x	2x	data	s24	BD2	51087	Pre-P	pre	peripheral	a	M	White	57	N	N	Cryptogenic	N	Y	persistent_HE	persistent_HE	constant_HE	1	1	0	1	Y	149	NA	NA	1	1	0	1	NA	yes	yes	NA	NA	NA	NA	NA
371	453.333	10.0159	s24_BD2_01_51087.mzXML Peak area	41079.3	4.61363	6_a	s24_BD2_01_51087.mzXML	24	plate1_2x	2x	data	s24	BD2	51087	Pre-P	pre	peripheral	a	M	White	57	N	N	Cryptogenic	N	Y	persistent_HE	persistent_HE	constant_HE	1	1	0	1	Y	149	NA	NA	1	1	0	1	NA	yes	yes	NA	NA	NA	NA	NA
372	804.553	9.2515	s24_BD2_01_51087.mzXML Peak area	1363.28	3.1349	6_a	s24_BD2_01_51087.mzXML	24	plate1_2x	2x	data	s24	BD2	51087	Pre-P	pre	peripheral	a	M	White	57	N	N	Cryptogenic	N	Y	persistent_HE	persistent_HE	constant_HE	1	1	0	1	Y	149	NA	NA	1	1	0	1	NA	yes	yes	CCMSLIB00006672745	Suspect related to trimethyl(2-{[2-[octadec-9-enoyloxy]-3-(octadecanoyloxy)propyl phosphono]oxy}ethyl)azanium (predicted molecular formula: C42H71N9O5) with delta m/z -6.046 (putative explanation: unspecified; atomic difference: unspecified)	LC-ESI	qTof	Crude
375	752.559	9.86412	s24_BD2_01_51087.mzXML Peak area	1802.82	3.25619	6_a	s24_BD2_01_51087.mzXML	24	plate1_2x	2x	data	s24	BD2	51087	Pre-P	pre	peripheral	a	M	White	57	N	N	Cryptogenic	N	Y	persistent_HE	persistent_HE	constant_HE	1	1	0	1	Y	149	NA	NA	1	1	0	1	NA	yes	yes	NA	NA	NA	NA	NA
376	376.26	5.51531	s24_BD2_01_51087.mzXML Peak area	93929.6	4.97281	6_a	s24_BD2_01_51087.mzXML	24	plate1_2x	2x	data	s24	BD2	51087	Pre-P	pre	peripheral	a	M	White	57	N	N	Cryptogenic	N	Y	persistent_HE	persistent_HE	constant_HE	1	1	0	1	Y	149	NA	NA	1	1	0	1	NA	yes	yes	NA	NA	NA	NA	NA
377	1034.44	3.85457	s24_BD2_01_51087.mzXML Peak area	208.089	2.32033	6_a	s24_BD2_01_51087.mzXML	24	plate1_2x	2x	data	s24	BD2	51087	Pre-P	pre	peripheral	a	M	White	57	N	N	Cryptogenic	N	Y	persistent_HE	persistent_HE	constant_HE	1	1	0	1	Y	149	NA	NA	1	1	0	1	NA	yes	yes	NA	NA	NA	NA	NA
378	332.642	3.51625	s24_BD2_01_51087.mzXML Peak area	36516.9	4.56251	6_a	s24_BD2_01_51087.mzXML	24	plate1_2x	2x	data	s24	BD2	51087	Pre-P	pre	peripheral	a	M	White	57	N	N	Cryptogenic	N	Y	persistent_HE	persistent_HE	constant_HE	1	1	0	1	Y	149	NA	NA	1	1	0	1	NA	yes	yes	NA	NA	NA	NA	NA
379	812.615	8.76004	s24_BD2_01_51087.mzXML Peak area	52823.8	4.72284	6_a	s24_BD2_01_51087.mzXML	24	plate1_2x	2x	data	s24	BD2	51087	Pre-P	pre	peripheral	a	M	White	57	N	N	Cryptogenic	N	Y	persistent_HE	persistent_HE	constant_HE	1	1	0	1	Y	149	NA	NA	1	1	0	1	NA	yes	yes	CCMSLIB00006643654	Suspect related to PC(18:1/20:1); [M+H]+ C46H89N1O8P1 (predicted molecular formula: C61H79) with delta m/z -0.999 (putative explanation: unspecified; atomic difference: unspecified)	LC-ESI	Orbitrap	Crude
380	637.309	8.174	s24_BD2_01_51087.mzXML Peak area	19419.3	4.28826	6_a	s24_BD2_01_51087.mzXML	24	plate1_2x	2x	data	s24	BD2	51087	Pre-P	pre	peripheral	a	M	White	57	N	N	Cryptogenic	N	Y	persistent_HE	persistent_HE	constant_HE	1	1	0	1	Y	149	NA	NA	1	1	0	1	NA	yes	yes	CCMSLIB00006697418	AC1L1X1Z	LC-ESI	Orbitrap	commercial
381	301.119	3.88047	s24_BD2_01_51087.mzXML Peak area	9240.86	3.96576	6_a	s24_BD2_01_51087.mzXML	24	plate1_2x	2x	data	s24	BD2	51087	Pre-P	pre	peripheral	a	M	White	57	N	N	Cryptogenic	N	Y	persistent_HE	persistent_HE	constant_HE	1	1	0	1	Y	149	NA	NA	1	1	0	1	NA	yes	yes	NA	NA	NA	NA	NA
382	613.306	6.59196	s24_BD2_01_51087.mzXML Peak area	0	0	6_a	s24_BD2_01_51087.mzXML	24	plate1_2x	2x	data	s24	BD2	51087	Pre-P	pre	peripheral	a	M	White	57	N	N	Cryptogenic	N	Y	persistent_HE	persistent_HE	constant_HE	1	1	0	1	Y	149	NA	NA	1	1	0	1	NA	yes	yes	NA	NA	NA	NA	NA
383	455.225	9.95821	s24_BD2_01_51087.mzXML Peak area	64056.4	4.80657	6_a	s24_BD2_01_51087.mzXML	24	plate1_2x	2x	data	s24	BD2	51087	Pre-P	pre	peripheral	a	M	White	57	N	N	Cryptogenic	N	Y	persistent_HE	persistent_HE	constant_HE	1	1	0	1	Y	149	NA	NA	1	1	0	1	NA	yes	yes	NA	NA	NA	NA	NA
384	555.278	10.0329	s24_BD2_01_51087.mzXML Peak area	266485	5.42567	6_a	s24_BD2_01_51087.mzXML	24	plate1_2x	2x	data	s24	BD2	51087	Pre-P	pre	peripheral	a	M	White	57	N	N	Cryptogenic	N	Y	persistent_HE	persistent_HE	constant_HE	1	1	0	1	Y	149	NA	NA	1	1	0	1	NA	yes	yes	NA	NA	NA	NA	NA
386	810.599	9.58348	s24_BD2_01_51087.mzXML Peak area	193286	5.2862	6_a	s24_BD2_01_51087.mzXML	24	plate1_2x	2x	data	s24	BD2	51087	Pre-P	pre	peripheral	a	M	White	57	N	N	Cryptogenic	N	Y	persistent_HE	persistent_HE	constant_HE	1	1	0	1	Y	149	NA	NA	1	1	0	1	NA	yes	yes	CCMSLIB00006650468	Suspect related to Spectral Match to 1-Hexadecanoyl-2-(9Z-octadecenoyl)-sn-glycero-3-phosphocholine from NIST14 (predicted molecular formula: C48H77N5O4) with delta m/z 28.021 (putative explanation: unspecified; atomic difference: unspecified)	ESI	Orbitrap	Crude
387	457.205	11.7896	s24_BD2_01_51087.mzXML Peak area	98335.2	4.99271	6_a	s24_BD2_01_51087.mzXML	24	plate1_2x	2x	data	s24	BD2	51087	Pre-P	pre	peripheral	a	M	White	57	N	N	Cryptogenic	N	Y	persistent_HE	persistent_HE	constant_HE	1	1	0	1	Y	149	NA	NA	1	1	0	1	NA	yes	yes	NA	NA	NA	NA	NA
388	426.358	7.18459	s24_BD2_01_51087.mzXML Peak area	13259.4	4.12256	6_a	s24_BD2_01_51087.mzXML	24	plate1_2x	2x	data	s24	BD2	51087	Pre-P	pre	peripheral	a	M	White	57	N	N	Cryptogenic	N	Y	persistent_HE	persistent_HE	constant_HE	1	1	0	1	Y	149	NA	NA	1	1	0	1	NA	yes	yes	CCMSLIB00006611115	Suspect related to DL-Lauroylcarnitine (predicted molecular formula: C17H45N8O4) with delta m/z 82.078 (putative explanation: unspecified; atomic difference: 6C,10H)	LC-ESI	qTof	Crude
389	595.492	8.81241	s24_BD2_01_51087.mzXML Peak area	15528	4.19114	6_a	s24_BD2_01_51087.mzXML	24	plate1_2x	2x	data	s24	BD2	51087	Pre-P	pre	peripheral	a	M	White	57	N	N	Cryptogenic	N	Y	persistent_HE	persistent_HE	constant_HE	1	1	0	1	Y	149	NA	NA	1	1	0	1	NA	yes	yes	NA	NA	NA	NA	NA
392	425.215	10.0292	s24_BD2_01_51087.mzXML Peak area	1.4367e+06	6.15737	6_a	s24_BD2_01_51087.mzXML	24	plate1_2x	2x	data	s24	BD2	51087	Pre-P	pre	peripheral	a	M	White	57	N	N	Cryptogenic	N	Y	persistent_HE	persistent_HE	constant_HE	1	1	0	1	Y	149	NA	NA	1	1	0	1	NA	yes	yes	NA	NA	NA	NA	NA
395	124.086	10.4567	s24_BD2_01_51087.mzXML Peak area	0	0	6_a	s24_BD2_01_51087.mzXML	24	plate1_2x	2x	data	s24	BD2	51087	Pre-P	pre	peripheral	a	M	White	57	N	N	Cryptogenic	N	Y	persistent_HE	persistent_HE	constant_HE	1	1	0	1	Y	149	NA	NA	1	1	0	1	NA	yes	yes	NA	NA	NA	NA	NA
396	385.184	11.4341	s24_BD2_01_51087.mzXML Peak area	102002	5.00861	6_a	s24_BD2_01_51087.mzXML	24	plate1_2x	2x	data	s24	BD2	51087	Pre-P	pre	peripheral	a	M	White	57	N	N	Cryptogenic	N	Y	persistent_HE	persistent_HE	constant_HE	1	1	0	1	Y	149	NA	NA	1	1	0	1	NA	yes	yes	NA	NA	NA	NA	NA
397	329.158	11.3055	s24_BD2_01_51087.mzXML Peak area	138701	5.14208	6_a	s24_BD2_01_51087.mzXML	24	plate1_2x	2x	data	s24	BD2	51087	Pre-P	pre	peripheral	a	M	White	57	N	N	Cryptogenic	N	Y	persistent_HE	persistent_HE	constant_HE	1	1	0	1	Y	149	NA	NA	1	1	0	1	NA	yes	yes	NA	NA	NA	NA	NA
398	311.147	11.6801	s24_BD2_01_51087.mzXML Peak area	267536	5.42738	6_a	s24_BD2_01_51087.mzXML	24	plate1_2x	2x	data	s24	BD2	51087	Pre-P	pre	peripheral	a	M	White	57	N	N	Cryptogenic	N	Y	persistent_HE	persistent_HE	constant_HE	1	1	0	1	Y	149	NA	NA	1	1	0	1	NA	yes	yes	NA	NA	NA	NA	NA
399	311.147	11.4908	s24_BD2_01_51087.mzXML Peak area	99935.3	4.99972	6_a	s24_BD2_01_51087.mzXML	24	plate1_2x	2x	data	s24	BD2	51087	Pre-P	pre	peripheral	a	M	White	57	N	N	Cryptogenic	N	Y	persistent_HE	persistent_HE	constant_HE	1	1	0	1	Y	149	NA	NA	1	1	0	1	NA	yes	yes	NA	NA	NA	NA	NA
400	311.147	11.3782	s24_BD2_01_51087.mzXML Peak area	201516	5.30431	6_a	s24_BD2_01_51087.mzXML	24	plate1_2x	2x	data	s24	BD2	51087	Pre-P	pre	peripheral	a	M	White	57	N	N	Cryptogenic	N	Y	persistent_HE	persistent_HE	constant_HE	1	1	0	1	Y	149	NA	NA	1	1	0	1	NA	yes	yes	NA	NA	NA	NA	NA
401	311.147	10.8027	s24_BD2_01_51087.mzXML Peak area	121884	5.08595	6_a	s24_BD2_01_51087.mzXML	24	plate1_2x	2x	data	s24	BD2	51087	Pre-P	pre	peripheral	a	M	White	57	N	N	Cryptogenic	N	Y	persistent_HE	persistent_HE	constant_HE	1	1	0	1	Y	149	NA	NA	1	1	0	1	NA	yes	yes	NA	NA	NA	NA	NA
402	367.173	11.3061	s24_BD2_01_51087.mzXML Peak area	109497	5.03941	6_a	s24_BD2_01_51087.mzXML	24	plate1_2x	2x	data	s24	BD2	51087	Pre-P	pre	peripheral	a	M	White	57	N	N	Cryptogenic	N	Y	persistent_HE	persistent_HE	constant_HE	1	1	0	1	Y	149	NA	NA	1	1	0	1	NA	yes	yes	NA	NA	NA	NA	NA
403	295.152	11.4913	s24_BD2_01_51087.mzXML Peak area	48212.1	4.68316	6_a	s24_BD2_01_51087.mzXML	24	plate1_2x	2x	data	s24	BD2	51087	Pre-P	pre	peripheral	a	M	White	57	N	N	Cryptogenic	N	Y	persistent_HE	persistent_HE	constant_HE	1	1	0	1	Y	149	NA	NA	1	1	0	1	NA	yes	yes	NA	NA	NA	NA	NA
404	425.215	10.9735	s24_BD2_01_51087.mzXML Peak area	237685	5.376	6_a	s24_BD2_01_51087.mzXML	24	plate1_2x	2x	data	s24	BD2	51087	Pre-P	pre	peripheral	a	M	White	57	N	N	Cryptogenic	N	Y	persistent_HE	persistent_HE	constant_HE	1	1	0	1	Y	149	NA	NA	1	1	0	1	NA	yes	yes	NA	NA	NA	NA	NA
405	425.215	11.4898	s24_BD2_01_51087.mzXML Peak area	96091.1	4.98269	6_a	s24_BD2_01_51087.mzXML	24	plate1_2x	2x	data	s24	BD2	51087	Pre-P	pre	peripheral	a	M	White	57	N	N	Cryptogenic	N	Y	persistent_HE	persistent_HE	constant_HE	1	1	0	1	Y	149	NA	NA	1	1	0	1	NA	yes	yes	NA	NA	NA	NA	NA
406	810.599	9.0746	s24_BD2_01_51087.mzXML Peak area	1.02011e+06	6.00865	6_a	s24_BD2_01_51087.mzXML	24	plate1_2x	2x	data	s24	BD2	51087	Pre-P	pre	peripheral	a	M	White	57	N	N	Cryptogenic	N	Y	persistent_HE	persistent_HE	constant_HE	1	1	0	1	Y	149	NA	NA	1	1	0	1	NA	yes	yes	CCMSLIB00006650468	Suspect related to Spectral Match to 1-Hexadecanoyl-2-(9Z-octadecenoyl)-sn-glycero-3-phosphocholine from NIST14 (predicted molecular formula: C48H77N5O4) with delta m/z 28.021 (putative explanation: unspecified; atomic difference: unspecified)	ESI	Orbitrap	Crude
407	369.189	11.4165	s24_BD2_01_51087.mzXML Peak area	180329	5.25607	6_a	s24_BD2_01_51087.mzXML	24	plate1_2x	2x	data	s24	BD2	51087	Pre-P	pre	peripheral	a	M	White	57	N	N	Cryptogenic	N	Y	persistent_HE	persistent_HE	constant_HE	1	1	0	1	Y	149	NA	NA	1	1	0	1	NA	yes	yes	NA	NA	NA	NA	NA
408	369.188	11.6369	s24_BD2_01_51087.mzXML Peak area	280810	5.44841	6_a	s24_BD2_01_51087.mzXML	24	plate1_2x	2x	data	s24	BD2	51087	Pre-P	pre	peripheral	a	M	White	57	N	N	Cryptogenic	N	Y	persistent_HE	persistent_HE	constant_HE	1	1	0	1	Y	149	NA	NA	1	1	0	1	NA	yes	yes	NA	NA	NA	NA	NA
409	441.21	11.2174	s24_BD2_01_51087.mzXML Peak area	63891.9	4.80545	6_a	s24_BD2_01_51087.mzXML	24	plate1_2x	2x	data	s24	BD2	51087	Pre-P	pre	peripheral	a	M	White	57	N	N	Cryptogenic	N	Y	persistent_HE	persistent_HE	constant_HE	1	1	0	1	Y	149	NA	NA	1	1	0	1	NA	yes	yes	NA	NA	NA	NA	NA
410	441.21	11.4562	s24_BD2_01_51087.mzXML Peak area	101218	5.00526	6_a	s24_BD2_01_51087.mzXML	24	plate1_2x	2x	data	s24	BD2	51087	Pre-P	pre	peripheral	a	M	White	57	N	N	Cryptogenic	N	Y	persistent_HE	persistent_HE	constant_HE	1	1	0	1	Y	149	NA	NA	1	1	0	1	NA	yes	yes	NA	NA	NA	NA	NA
411	441.21	11.6204	s24_BD2_01_51087.mzXML Peak area	0	0	6_a	s24_BD2_01_51087.mzXML	24	plate1_2x	2x	data	s24	BD2	51087	Pre-P	pre	peripheral	a	M	White	57	N	N	Cryptogenic	N	Y	persistent_HE	persistent_HE	constant_HE	1	1	0	1	Y	149	NA	NA	1	1	0	1	NA	yes	yes	NA	NA	NA	NA	NA
413	327.142	10.7851	s24_BD2_01_51087.mzXML Peak area	36081.8	4.5573	6_a	s24_BD2_01_51087.mzXML	24	plate1_2x	2x	data	s24	BD2	51087	Pre-P	pre	peripheral	a	M	White	57	N	N	Cryptogenic	N	Y	persistent_HE	persistent_HE	constant_HE	1	1	0	1	Y	149	NA	NA	1	1	0	1	NA	yes	yes	NA	NA	NA	NA	NA
419	559.517	11.3026	s24_BD2_01_51087.mzXML Peak area	18395.5	4.26474	6_a	s24_BD2_01_51087.mzXML	24	plate1_2x	2x	data	s24	BD2	51087	Pre-P	pre	peripheral	a	M	White	57	N	N	Cryptogenic	N	Y	persistent_HE	persistent_HE	constant_HE	1	1	0	1	Y	149	NA	NA	1	1	0	1	NA	yes	yes	NA	NA	NA	NA	NA
420	499.251	11.5881	s24_BD2_01_51087.mzXML Peak area	0	0	6_a	s24_BD2_01_51087.mzXML	24	plate1_2x	2x	data	s24	BD2	51087	Pre-P	pre	peripheral	a	M	White	57	N	N	Cryptogenic	N	Y	persistent_HE	persistent_HE	constant_HE	1	1	0	1	Y	149	NA	NA	1	1	0	1	NA	yes	yes	NA	NA	NA	NA	NA
421	341.158	10.3666	s24_BD2_01_51087.mzXML Peak area	152366	5.18289	6_a	s24_BD2_01_51087.mzXML	24	plate1_2x	2x	data	s24	BD2	51087	Pre-P	pre	peripheral	a	M	White	57	N	N	Cryptogenic	N	Y	persistent_HE	persistent_HE	constant_HE	1	1	0	1	Y	149	NA	NA	1	1	0	1	NA	yes	yes	NA	NA	NA	NA	NA
422	499.252	11.3219	s24_BD2_01_51087.mzXML Peak area	139616	5.14494	6_a	s24_BD2_01_51087.mzXML	24	plate1_2x	2x	data	s24	BD2	51087	Pre-P	pre	peripheral	a	M	White	57	N	N	Cryptogenic	N	Y	persistent_HE	persistent_HE	constant_HE	1	1	0	1	Y	149	NA	NA	1	1	0	1	NA	yes	yes	NA	NA	NA	NA	NA
423	341.157	11.5762	s24_BD2_01_51087.mzXML Peak area	86301.5	4.93602	6_a	s24_BD2_01_51087.mzXML	24	plate1_2x	2x	data	s24	BD2	51087	Pre-P	pre	peripheral	a	M	White	57	N	N	Cryptogenic	N	Y	persistent_HE	persistent_HE	constant_HE	1	1	0	1	Y	149	NA	NA	1	1	0	1	NA	yes	yes	NA	NA	NA	NA	NA
424	341.158	11.4388	s24_BD2_01_51087.mzXML Peak area	62458.4	4.7956	6_a	s24_BD2_01_51087.mzXML	24	plate1_2x	2x	data	s24	BD2	51087	Pre-P	pre	peripheral	a	M	White	57	N	N	Cryptogenic	N	Y	persistent_HE	persistent_HE	constant_HE	1	1	0	1	Y	149	NA	NA	1	1	0	1	NA	yes	yes	NA	NA	NA	NA	NA
427	381.188	11.594	s24_BD2_01_51087.mzXML Peak area	137560	5.1385	6_a	s24_BD2_01_51087.mzXML	24	plate1_2x	2x	data	s24	BD2	51087	Pre-P	pre	peripheral	a	M	White	57	N	N	Cryptogenic	N	Y	persistent_HE	persistent_HE	constant_HE	1	1	0	1	Y	149	NA	NA	1	1	0	1	NA	yes	yes	NA	NA	NA	NA	NA
428	381.188	11.7414	s24_BD2_01_51087.mzXML Peak area	228802	5.35946	6_a	s24_BD2_01_51087.mzXML	24	plate1_2x	2x	data	s24	BD2	51087	Pre-P	pre	peripheral	a	M	White	57	N	N	Cryptogenic	N	Y	persistent_HE	persistent_HE	constant_HE	1	1	0	1	Y	149	NA	NA	1	1	0	1	NA	yes	yes	NA	NA	NA	NA	NA
429	397.184	10.3628	s24_BD2_01_51087.mzXML Peak area	122531	5.08825	6_a	s24_BD2_01_51087.mzXML	24	plate1_2x	2x	data	s24	BD2	51087	Pre-P	pre	peripheral	a	M	White	57	N	N	Cryptogenic	N	Y	persistent_HE	persistent_HE	constant_HE	1	1	0	1	Y	149	NA	NA	1	1	0	1	NA	yes	yes	NA	NA	NA	NA	NA
430	323.147	11.6568	s24_BD2_01_51087.mzXML Peak area	95081.2	4.9781	6_a	s24_BD2_01_51087.mzXML	24	plate1_2x	2x	data	s24	BD2	51087	Pre-P	pre	peripheral	a	M	White	57	N	N	Cryptogenic	N	Y	persistent_HE	persistent_HE	constant_HE	1	1	0	1	Y	149	NA	NA	1	1	0	1	NA	yes	yes	NA	NA	NA	NA	NA
431	381.189	11.2001	s24_BD2_01_51087.mzXML Peak area	69923.1	4.84463	6_a	s24_BD2_01_51087.mzXML	24	plate1_2x	2x	data	s24	BD2	51087	Pre-P	pre	peripheral	a	M	White	57	N	N	Cryptogenic	N	Y	persistent_HE	persistent_HE	constant_HE	1	1	0	1	Y	149	NA	NA	1	1	0	1	NA	yes	yes	NA	NA	NA	NA	NA
432	397.184	11.5682	s24_BD2_01_51087.mzXML Peak area	0	0	6_a	s24_BD2_01_51087.mzXML	24	plate1_2x	2x	data	s24	BD2	51087	Pre-P	pre	peripheral	a	M	White	57	N	N	Cryptogenic	N	Y	persistent_HE	persistent_HE	constant_HE	1	1	0	1	Y	149	NA	NA	1	1	0	1	NA	yes	yes	NA	NA	NA	NA	NA
433	397.184	11.3607	s24_BD2_01_51087.mzXML Peak area	66981.7	4.82596	6_a	s24_BD2_01_51087.mzXML	24	plate1_2x	2x	data	s24	BD2	51087	Pre-P	pre	peripheral	a	M	White	57	N	N	Cryptogenic	N	Y	persistent_HE	persistent_HE	constant_HE	1	1	0	1	Y	149	NA	NA	1	1	0	1	NA	yes	yes	NA	NA	NA	NA	NA
434	351.178	11.4787	s24_BD2_01_51087.mzXML Peak area	120097	5.07953	6_a	s24_BD2_01_51087.mzXML	24	plate1_2x	2x	data	s24	BD2	51087	Pre-P	pre	peripheral	a	M	White	57	N	N	Cryptogenic	N	Y	persistent_HE	persistent_HE	constant_HE	1	1	0	1	Y	149	NA	NA	1	1	0	1	NA	yes	yes	NA	NA	NA	NA	NA
435	351.178	11.6942	s24_BD2_01_51087.mzXML Peak area	78382.3	4.89422	6_a	s24_BD2_01_51087.mzXML	24	plate1_2x	2x	data	s24	BD2	51087	Pre-P	pre	peripheral	a	M	White	57	N	N	Cryptogenic	N	Y	persistent_HE	persistent_HE	constant_HE	1	1	0	1	Y	149	NA	NA	1	1	0	1	NA	yes	yes	NA	NA	NA	NA	NA
436	351.178	11.3084	s24_BD2_01_51087.mzXML Peak area	184082	5.26501	6_a	s24_BD2_01_51087.mzXML	24	plate1_2x	2x	data	s24	BD2	51087	Pre-P	pre	peripheral	a	M	White	57	N	N	Cryptogenic	N	Y	persistent_HE	persistent_HE	constant_HE	1	1	0	1	Y	149	NA	NA	1	1	0	1	NA	yes	yes	NA	NA	NA	NA	NA
437	351.178	11.1339	s24_BD2_01_51087.mzXML Peak area	53742.3	4.73032	6_a	s24_BD2_01_51087.mzXML	24	plate1_2x	2x	data	s24	BD2	51087	Pre-P	pre	peripheral	a	M	White	57	N	N	Cryptogenic	N	Y	persistent_HE	persistent_HE	constant_HE	1	1	0	1	Y	149	NA	NA	1	1	0	1	NA	yes	yes	NA	NA	NA	NA	NA
438	459.221	10.3504	s24_BD2_01_51087.mzXML Peak area	90969.6	4.9589	6_a	s24_BD2_01_51087.mzXML	24	plate1_2x	2x	data	s24	BD2	51087	Pre-P	pre	peripheral	a	M	White	57	N	N	Cryptogenic	N	Y	persistent_HE	persistent_HE	constant_HE	1	1	0	1	Y	149	NA	NA	1	1	0	1	NA	yes	yes	NA	NA	NA	NA	NA
439	459.22	11.7529	s24_BD2_01_51087.mzXML Peak area	149875	5.17573	6_a	s24_BD2_01_51087.mzXML	24	plate1_2x	2x	data	s24	BD2	51087	Pre-P	pre	peripheral	a	M	White	57	N	N	Cryptogenic	N	Y	persistent_HE	persistent_HE	constant_HE	1	1	0	1	Y	149	NA	NA	1	1	0	1	NA	yes	yes	NA	NA	NA	NA	NA
440	459.221	11.2757	s24_BD2_01_51087.mzXML Peak area	144963	5.16126	6_a	s24_BD2_01_51087.mzXML	24	plate1_2x	2x	data	s24	BD2	51087	Pre-P	pre	peripheral	a	M	White	57	N	N	Cryptogenic	N	Y	persistent_HE	persistent_HE	constant_HE	1	1	0	1	Y	149	NA	NA	1	1	0	1	NA	yes	yes	NA	NA	NA	NA	NA
441	483.256	11.1566	s24_BD2_01_51087.mzXML Peak area	84639.2	4.92758	6_a	s24_BD2_01_51087.mzXML	24	plate1_2x	2x	data	s24	BD2	51087	Pre-P	pre	peripheral	a	M	White	57	N	N	Cryptogenic	N	Y	persistent_HE	persistent_HE	constant_HE	1	1	0	1	Y	149	NA	NA	1	1	0	1	NA	yes	yes	NA	NA	NA	NA	NA
442	483.256	11.4034	s24_BD2_01_51087.mzXML Peak area	61277.4	4.78731	6_a	s24_BD2_01_51087.mzXML	24	plate1_2x	2x	data	s24	BD2	51087	Pre-P	pre	peripheral	a	M	White	57	N	N	Cryptogenic	N	Y	persistent_HE	persistent_HE	constant_HE	1	1	0	1	Y	149	NA	NA	1	1	0	1	NA	yes	yes	NA	NA	NA	NA	NA
443	409.22	11.3112	s24_BD2_01_51087.mzXML Peak area	81060.2	4.90881	6_a	s24_BD2_01_51087.mzXML	24	plate1_2x	2x	data	s24	BD2	51087	Pre-P	pre	peripheral	a	M	White	57	N	N	Cryptogenic	N	Y	persistent_HE	persistent_HE	constant_HE	1	1	0	1	Y	149	NA	NA	1	1	0	1	NA	yes	yes	NA	NA	NA	NA	NA
444	515.247	11.4405	s24_BD2_01_51087.mzXML Peak area	93811.5	4.97226	6_a	s24_BD2_01_51087.mzXML	24	plate1_2x	2x	data	s24	BD2	51087	Pre-P	pre	peripheral	a	M	White	57	N	N	Cryptogenic	N	Y	persistent_HE	persistent_HE	constant_HE	1	1	0	1	Y	149	NA	NA	1	1	0	1	NA	yes	yes	NA	NA	NA	NA	NA
445	409.22	11.7207	s24_BD2_01_51087.mzXML Peak area	163161	5.21262	6_a	s24_BD2_01_51087.mzXML	24	plate1_2x	2x	data	s24	BD2	51087	Pre-P	pre	peripheral	a	M	White	57	N	N	Cryptogenic	N	Y	persistent_HE	persistent_HE	constant_HE	1	1	0	1	Y	149	NA	NA	1	1	0	1	NA	yes	yes	NA	NA	NA	NA	NA
446	515.247	11.2616	s24_BD2_01_51087.mzXML Peak area	127918	5.10694	6_a	s24_BD2_01_51087.mzXML	24	plate1_2x	2x	data	s24	BD2	51087	Pre-P	pre	peripheral	a	M	White	57	N	N	Cryptogenic	N	Y	persistent_HE	persistent_HE	constant_HE	1	1	0	1	Y	149	NA	NA	1	1	0	1	NA	yes	yes	NA	NA	NA	NA	NA
447	455.225	11.3517	s24_BD2_01_51087.mzXML Peak area	124323	5.09455	6_a	s24_BD2_01_51087.mzXML	24	plate1_2x	2x	data	s24	BD2	51087	Pre-P	pre	peripheral	a	M	White	57	N	N	Cryptogenic	N	Y	persistent_HE	persistent_HE	constant_HE	1	1	0	1	Y	149	NA	NA	1	1	0	1	NA	yes	yes	NA	NA	NA	NA	NA
448	409.22	11.4964	s24_BD2_01_51087.mzXML Peak area	100218	5.00095	6_a	s24_BD2_01_51087.mzXML	24	plate1_2x	2x	data	s24	BD2	51087	Pre-P	pre	peripheral	a	M	White	57	N	N	Cryptogenic	N	Y	persistent_HE	persistent_HE	constant_HE	1	1	0	1	Y	149	NA	NA	1	1	0	1	NA	yes	yes	NA	NA	NA	NA	NA
452	481.241	11.3239	s24_BD2_01_51087.mzXML Peak area	116886	5.06776	6_a	s24_BD2_01_51087.mzXML	24	plate1_2x	2x	data	s24	BD2	51087	Pre-P	pre	peripheral	a	M	White	57	N	N	Cryptogenic	N	Y	persistent_HE	persistent_HE	constant_HE	1	1	0	1	Y	149	NA	NA	1	1	0	1	NA	yes	yes	NA	NA	NA	NA	NA
454	808.585	9.5093	s24_BD2_01_51087.mzXML Peak area	3023.47	3.48065	6_a	s24_BD2_01_51087.mzXML	24	plate1_2x	2x	data	s24	BD2	51087	Pre-P	pre	peripheral	a	M	White	57	N	N	Cryptogenic	N	Y	persistent_HE	persistent_HE	constant_HE	1	1	0	1	Y	149	NA	NA	1	1	0	1	NA	yes	yes	CCMSLIB00006652610	Suspect related to Spectral Match to 1-Palmitoyl-2-linoleoyl-sn-glycero-3-phosphocholine from NIST14 (predicted molecular formula: C33H81N10O8P2) with delta m/z 50.016 (putative explanation: Pro->Phe substitution|unspecified; atomic difference: 4C,2H|4C,2H)	ESI	Orbitrap	Crude
456	423.2	11.425	s24_BD2_01_51087.mzXML Peak area	36944.5	4.56756	6_a	s24_BD2_01_51087.mzXML	24	plate1_2x	2x	data	s24	BD2	51087	Pre-P	pre	peripheral	a	M	White	57	N	N	Cryptogenic	N	Y	persistent_HE	persistent_HE	constant_HE	1	1	0	1	Y	149	NA	NA	1	1	0	1	NA	yes	yes	NA	NA	NA	NA	NA
457	457.206	10.3504	s24_BD2_01_51087.mzXML Peak area	115316	5.06189	6_a	s24_BD2_01_51087.mzXML	24	plate1_2x	2x	data	s24	BD2	51087	Pre-P	pre	peripheral	a	M	White	57	N	N	Cryptogenic	N	Y	persistent_HE	persistent_HE	constant_HE	1	1	0	1	Y	149	NA	NA	1	1	0	1	NA	yes	yes	NA	NA	NA	NA	NA
458	457.205	11.5882	s24_BD2_01_51087.mzXML Peak area	69177.8	4.83997	6_a	s24_BD2_01_51087.mzXML	24	plate1_2x	2x	data	s24	BD2	51087	Pre-P	pre	peripheral	a	M	White	57	N	N	Cryptogenic	N	Y	persistent_HE	persistent_HE	constant_HE	1	1	0	1	Y	149	NA	NA	1	1	0	1	NA	yes	yes	NA	NA	NA	NA	NA
459	423.2	11.2726	s24_BD2_01_51087.mzXML Peak area	36944.5	4.56756	6_a	s24_BD2_01_51087.mzXML	24	plate1_2x	2x	data	s24	BD2	51087	Pre-P	pre	peripheral	a	M	White	57	N	N	Cryptogenic	N	Y	persistent_HE	persistent_HE	constant_HE	1	1	0	1	Y	149	NA	NA	1	1	0	1	NA	yes	yes	NA	NA	NA	NA	NA
460	481.241	11.5227	s24_BD2_01_51087.mzXML Peak area	67800.9	4.83124	6_a	s24_BD2_01_51087.mzXML	24	plate1_2x	2x	data	s24	BD2	51087	Pre-P	pre	peripheral	a	M	White	57	N	N	Cryptogenic	N	Y	persistent_HE	persistent_HE	constant_HE	1	1	0	1	Y	149	NA	NA	1	1	0	1	NA	yes	yes	NA	NA	NA	NA	NA
461	481.241	11.195	s24_BD2_01_51087.mzXML Peak area	41422.7	4.61725	6_a	s24_BD2_01_51087.mzXML	24	plate1_2x	2x	data	s24	BD2	51087	Pre-P	pre	peripheral	a	M	White	57	N	N	Cryptogenic	N	Y	persistent_HE	persistent_HE	constant_HE	1	1	0	1	Y	149	NA	NA	1	1	0	1	NA	yes	yes	NA	NA	NA	NA	NA
462	481.241	10.3676	s24_BD2_01_51087.mzXML Peak area	249172	5.3965	6_a	s24_BD2_01_51087.mzXML	24	plate1_2x	2x	data	s24	BD2	51087	Pre-P	pre	peripheral	a	M	White	57	N	N	Cryptogenic	N	Y	persistent_HE	persistent_HE	constant_HE	1	1	0	1	Y	149	NA	NA	1	1	0	1	NA	yes	yes	NA	NA	NA	NA	NA
463	555.278	11.6263	s24_BD2_01_51087.mzXML Peak area	79098.8	4.89818	6_a	s24_BD2_01_51087.mzXML	24	plate1_2x	2x	data	s24	BD2	51087	Pre-P	pre	peripheral	a	M	White	57	N	N	Cryptogenic	N	Y	persistent_HE	persistent_HE	constant_HE	1	1	0	1	Y	149	NA	NA	1	1	0	1	NA	yes	yes	NA	NA	NA	NA	NA
464	555.278	11.16	s24_BD2_01_51087.mzXML Peak area	25696.4	4.40989	6_a	s24_BD2_01_51087.mzXML	24	plate1_2x	2x	data	s24	BD2	51087	Pre-P	pre	peripheral	a	M	White	57	N	N	Cryptogenic	N	Y	persistent_HE	persistent_HE	constant_HE	1	1	0	1	Y	149	NA	NA	1	1	0	1	NA	yes	yes	NA	NA	NA	NA	NA
465	141.959	12.4695	s24_BD2_01_51087.mzXML Peak area	0	0	6_a	s24_BD2_01_51087.mzXML	24	plate1_2x	2x	data	s24	BD2	51087	Pre-P	pre	peripheral	a	M	White	57	N	N	Cryptogenic	N	Y	persistent_HE	persistent_HE	constant_HE	1	1	0	1	Y	149	NA	NA	1	1	0	1	NA	yes	yes	NA	NA	NA	NA	NA
466	555.278	11.2881	s24_BD2_01_51087.mzXML Peak area	24928.9	4.39672	6_a	s24_BD2_01_51087.mzXML	24	plate1_2x	2x	data	s24	BD2	51087	Pre-P	pre	peripheral	a	M	White	57	N	N	Cryptogenic	N	Y	persistent_HE	persistent_HE	constant_HE	1	1	0	1	Y	149	NA	NA	1	1	0	1	NA	yes	yes	NA	NA	NA	NA	NA
467	427.23	11.3905	s24_BD2_01_51087.mzXML Peak area	59044.4	4.77119	6_a	s24_BD2_01_51087.mzXML	24	plate1_2x	2x	data	s24	BD2	51087	Pre-P	pre	peripheral	a	M	White	57	N	N	Cryptogenic	N	Y	persistent_HE	persistent_HE	constant_HE	1	1	0	1	Y	149	NA	NA	1	1	0	1	NA	yes	yes	NA	NA	NA	NA	NA
468	573.289	11.463	s24_BD2_01_51087.mzXML Peak area	27336.8	4.43676	6_a	s24_BD2_01_51087.mzXML	24	plate1_2x	2x	data	s24	BD2	51087	Pre-P	pre	peripheral	a	M	White	57	N	N	Cryptogenic	N	Y	persistent_HE	persistent_HE	constant_HE	1	1	0	1	Y	149	NA	NA	1	1	0	1	NA	yes	yes	NA	NA	NA	NA	NA
469	573.288	11.6331	s24_BD2_01_51087.mzXML Peak area	0	0	6_a	s24_BD2_01_51087.mzXML	24	plate1_2x	2x	data	s24	BD2	51087	Pre-P	pre	peripheral	a	M	White	57	N	N	Cryptogenic	N	Y	persistent_HE	persistent_HE	constant_HE	1	1	0	1	Y	149	NA	NA	1	1	0	1	NA	yes	yes	NA	NA	NA	NA	NA
470	573.289	11.0725	s24_BD2_01_51087.mzXML Peak area	69440.5	4.84162	6_a	s24_BD2_01_51087.mzXML	24	plate1_2x	2x	data	s24	BD2	51087	Pre-P	pre	peripheral	a	M	White	57	N	N	Cryptogenic	N	Y	persistent_HE	persistent_HE	constant_HE	1	1	0	1	Y	149	NA	NA	1	1	0	1	NA	yes	yes	NA	NA	NA	NA	NA
471	573.289	11.2389	s24_BD2_01_51087.mzXML Peak area	38204.7	4.58213	6_a	s24_BD2_01_51087.mzXML	24	plate1_2x	2x	data	s24	BD2	51087	Pre-P	pre	peripheral	a	M	White	57	N	N	Cryptogenic	N	Y	persistent_HE	persistent_HE	constant_HE	1	1	0	1	Y	149	NA	NA	1	1	0	1	NA	yes	yes	NA	NA	NA	NA	NA
472	573.288	11.7443	s24_BD2_01_51087.mzXML Peak area	94537.8	4.97561	6_a	s24_BD2_01_51087.mzXML	24	plate1_2x	2x	data	s24	BD2	51087	Pre-P	pre	peripheral	a	M	White	57	N	N	Cryptogenic	N	Y	persistent_HE	persistent_HE	constant_HE	1	1	0	1	Y	149	NA	NA	1	1	0	1	NA	yes	yes	NA	NA	NA	NA	NA
473	571.274	11.7535	s24_BD2_01_51087.mzXML Peak area	136336	5.13461	6_a	s24_BD2_01_51087.mzXML	24	plate1_2x	2x	data	s24	BD2	51087	Pre-P	pre	peripheral	a	M	White	57	N	N	Cryptogenic	N	Y	persistent_HE	persistent_HE	constant_HE	1	1	0	1	Y	149	NA	NA	1	1	0	1	NA	yes	yes	NA	NA	NA	NA	NA
474	557.291	11.5471	s24_BD2_01_51087.mzXML Peak area	28661.3	4.45731	6_a	s24_BD2_01_51087.mzXML	24	plate1_2x	2x	data	s24	BD2	51087	Pre-P	pre	peripheral	a	M	White	57	N	N	Cryptogenic	N	Y	persistent_HE	persistent_HE	constant_HE	1	1	0	1	Y	149	NA	NA	1	1	0	1	NA	yes	yes	NA	NA	NA	NA	NA
475	571.274	11.5386	s24_BD2_01_51087.mzXML Peak area	21438.5	4.33121	6_a	s24_BD2_01_51087.mzXML	24	plate1_2x	2x	data	s24	BD2	51087	Pre-P	pre	peripheral	a	M	White	57	N	N	Cryptogenic	N	Y	persistent_HE	persistent_HE	constant_HE	1	1	0	1	Y	149	NA	NA	1	1	0	1	NA	yes	yes	NA	NA	NA	NA	NA
476	571.275	11.2005	s24_BD2_01_51087.mzXML Peak area	59955.1	4.77783	6_a	s24_BD2_01_51087.mzXML	24	plate1_2x	2x	data	s24	BD2	51087	Pre-P	pre	peripheral	a	M	White	57	N	N	Cryptogenic	N	Y	persistent_HE	persistent_HE	constant_HE	1	1	0	1	Y	149	NA	NA	1	1	0	1	NA	yes	yes	NA	NA	NA	NA	NA
477	539.282	11.5275	s24_BD2_01_51087.mzXML Peak area	39907.1	4.60106	6_a	s24_BD2_01_51087.mzXML	24	plate1_2x	2x	data	s24	BD2	51087	Pre-P	pre	peripheral	a	M	White	57	N	N	Cryptogenic	N	Y	persistent_HE	persistent_HE	constant_HE	1	1	0	1	Y	149	NA	NA	1	1	0	1	NA	yes	yes	NA	NA	NA	NA	NA
478	629.315	11.178	s24_BD2_01_51087.mzXML Peak area	30611.8	4.4859	6_a	s24_BD2_01_51087.mzXML	24	plate1_2x	2x	data	s24	BD2	51087	Pre-P	pre	peripheral	a	M	White	57	N	N	Cryptogenic	N	Y	persistent_HE	persistent_HE	constant_HE	1	1	0	1	Y	149	NA	NA	1	1	0	1	NA	yes	yes	NA	NA	NA	NA	NA
479	629.315	10.7952	s24_BD2_01_51087.mzXML Peak area	103798	5.01619	6_a	s24_BD2_01_51087.mzXML	24	plate1_2x	2x	data	s24	BD2	51087	Pre-P	pre	peripheral	a	M	White	57	N	N	Cryptogenic	N	Y	persistent_HE	persistent_HE	constant_HE	1	1	0	1	Y	149	NA	NA	1	1	0	1	NA	yes	yes	NA	NA	NA	NA	NA
480	539.282	11.1656	s24_BD2_01_51087.mzXML Peak area	86113.8	4.93508	6_a	s24_BD2_01_51087.mzXML	24	plate1_2x	2x	data	s24	BD2	51087	Pre-P	pre	peripheral	a	M	White	57	N	N	Cryptogenic	N	Y	persistent_HE	persistent_HE	constant_HE	1	1	0	1	Y	149	NA	NA	1	1	0	1	NA	yes	yes	NA	NA	NA	NA	NA
481	539.282	11.7207	s24_BD2_01_51087.mzXML Peak area	147376	5.16843	6_a	s24_BD2_01_51087.mzXML	24	plate1_2x	2x	data	s24	BD2	51087	Pre-P	pre	peripheral	a	M	White	57	N	N	Cryptogenic	N	Y	persistent_HE	persistent_HE	constant_HE	1	1	0	1	Y	149	NA	NA	1	1	0	1	NA	yes	yes	NA	NA	NA	NA	NA
482	629.315	11.4232	s24_BD2_01_51087.mzXML Peak area	26930.8	4.43027	6_a	s24_BD2_01_51087.mzXML	24	plate1_2x	2x	data	s24	BD2	51087	Pre-P	pre	peripheral	a	M	White	57	N	N	Cryptogenic	N	Y	persistent_HE	persistent_HE	constant_HE	1	1	0	1	Y	149	NA	NA	1	1	0	1	NA	yes	yes	NA	NA	NA	NA	NA
483	613.317	11.3965	s24_BD2_01_51087.mzXML Peak area	70734.1	4.84963	6_a	s24_BD2_01_51087.mzXML	24	plate1_2x	2x	data	s24	BD2	51087	Pre-P	pre	peripheral	a	M	White	57	N	N	Cryptogenic	N	Y	persistent_HE	persistent_HE	constant_HE	1	1	0	1	Y	149	NA	NA	1	1	0	1	NA	yes	yes	NA	NA	NA	NA	NA
484	613.316	11.7017	s24_BD2_01_51087.mzXML Peak area	87080.2	4.93992	6_a	s24_BD2_01_51087.mzXML	24	plate1_2x	2x	data	s24	BD2	51087	Pre-P	pre	peripheral	a	M	White	57	N	N	Cryptogenic	N	Y	persistent_HE	persistent_HE	constant_HE	1	1	0	1	Y	149	NA	NA	1	1	0	1	NA	yes	yes	NA	NA	NA	NA	NA
485	785.652	8.77158	s24_BD2_01_51087.mzXML Peak area	1408.2	3.14897	6_a	s24_BD2_01_51087.mzXML	24	plate1_2x	2x	data	s24	BD2	51087	Pre-P	pre	peripheral	a	M	White	57	N	N	Cryptogenic	N	Y	persistent_HE	persistent_HE	constant_HE	1	1	0	1	Y	149	NA	NA	1	1	0	1	NA	yes	yes	CCMSLIB00006602585	Suspect related to 3-hydroxy-2-(tetracosa-11.13.15-trienamido)octadecyl (2-(trimethylammonio)ethyl) phosphate (predicted molecular formula: C40H84N10O5) with delta m/z -26.001 (putative explanation: unspecified|Tyr->His substitution; atomic difference: -1C,-1N|-3C,-2H,2N,-1O)	LC-ESI	qTof	Crude
486	734.568	9.21952	s24_BD2_01_51087.mzXML Peak area	46403.8	4.66656	6_a	s24_BD2_01_51087.mzXML	24	plate1_2x	2x	data	s24	BD2	51087	Pre-P	pre	peripheral	a	M	White	57	N	N	Cryptogenic	N	Y	persistent_HE	persistent_HE	constant_HE	1	1	0	1	Y	149	NA	NA	1	1	0	1	NA	yes	yes	CCMSLIB00006626896	Suspect related to Massbank:PR310845 LPC 18:1 (predicted molecular formula: C37H71N11O4) with delta m/z 212.213 (putative explanation: unspecified; atomic difference: unspecified)	ESI	qTof	Crude
490	550.629	11.8346	s24_BD2_01_51087.mzXML Peak area	41272.5	4.61567	6_a	s24_BD2_01_51087.mzXML	24	plate1_2x	2x	data	s24	BD2	51087	Pre-P	pre	peripheral	a	M	White	57	N	N	Cryptogenic	N	Y	persistent_HE	persistent_HE	constant_HE	1	1	0	1	Y	149	NA	NA	1	1	0	1	NA	yes	yes	NA	NA	NA	NA	NA
501	758.57	12.1469	s24_BD2_01_51087.mzXML Peak area	247.152	2.39472	6_a	s24_BD2_01_51087.mzXML	24	plate1_2x	2x	data	s24	BD2	51087	Pre-P	pre	peripheral	a	M	White	57	N	N	Cryptogenic	N	Y	persistent_HE	persistent_HE	constant_HE	1	1	0	1	Y	149	NA	NA	1	1	0	1	NA	yes	yes	CCMSLIB00006652302	Suspect related to Spectral Match to 1-Oleoyl-2-palmitoyl-sn-glycero-3-phosphocholine from NIST14 (predicted molecular formula: C39H81O13) with delta m/z -2.016 (putative explanation: 2-amino-3-oxo-butanoic_acid|Intact disulfide bridge|Val->Pro substitution; atomic difference: -2H|-2H|-2H)	ESI	Orbitrap	Crude
502	780.552	12.1556	s24_BD2_01_51087.mzXML Peak area	333.945	2.52497	6_a	s24_BD2_01_51087.mzXML	24	plate1_2x	2x	data	s24	BD2	51087	Pre-P	pre	peripheral	a	M	White	57	N	N	Cryptogenic	N	Y	persistent_HE	persistent_HE	constant_HE	1	1	0	1	Y	149	NA	NA	1	1	0	1	NA	yes	yes	CCMSLIB00006643519	Suspect related to PC(16:0/20:5); [M+H]+ C44H79N1O8P1 (predicted molecular formula: C39H78N3O10P) with delta m/z 1.003 (putative explanation: C isotope; atomic difference: (13)C)	LC-ESI	Orbitrap	Crude
503	732.553	9.49355	s24_BD2_01_51087.mzXML Peak area	1543.91	3.1889	6_a	s24_BD2_01_51087.mzXML	24	plate1_2x	2x	data	s24	BD2	51087	Pre-P	pre	peripheral	a	M	White	57	N	N	Cryptogenic	N	Y	persistent_HE	persistent_HE	constant_HE	1	1	0	1	Y	149	NA	NA	1	1	0	1	NA	yes	yes	NA	NA	NA	NA	NA
505	758.569	8.17769	s24_BD2_01_51087.mzXML Peak area	5348.94	3.72835	6_a	s24_BD2_01_51087.mzXML	24	plate1_2x	2x	data	s24	BD2	51087	Pre-P	pre	peripheral	a	M	White	57	N	N	Cryptogenic	N	Y	persistent_HE	persistent_HE	constant_HE	1	1	0	1	Y	149	NA	NA	1	1	0	1	NA	yes	yes	CCMSLIB00006652302	Suspect related to Spectral Match to 1-Oleoyl-2-palmitoyl-sn-glycero-3-phosphocholine from NIST14 (predicted molecular formula: C39H81O13) with delta m/z -2.016 (putative explanation: 2-amino-3-oxo-butanoic_acid|Intact disulfide bridge|Val->Pro substitution; atomic difference: -2H|-2H|-2H)	ESI	Orbitrap	Crude
506	758.568	8.35697	s24_BD2_01_51087.mzXML Peak area	5972.28	3.77621	6_a	s24_BD2_01_51087.mzXML	24	plate1_2x	2x	data	s24	BD2	51087	Pre-P	pre	peripheral	a	M	White	57	N	N	Cryptogenic	N	Y	persistent_HE	persistent_HE	constant_HE	1	1	0	1	Y	149	NA	NA	1	1	0	1	NA	yes	yes	CCMSLIB00006652302	Suspect related to Spectral Match to 1-Oleoyl-2-palmitoyl-sn-glycero-3-phosphocholine from NIST14 (predicted molecular formula: C39H81O13) with delta m/z -2.016 (putative explanation: 2-amino-3-oxo-butanoic_acid|Intact disulfide bridge|Val->Pro substitution; atomic difference: -2H|-2H|-2H)	ESI	Orbitrap	Crude
508	311.147	12.0496	s24_BD2_01_51087.mzXML Peak area	522755	5.7183	6_a	s24_BD2_01_51087.mzXML	24	plate1_2x	2x	data	s24	BD2	51087	Pre-P	pre	peripheral	a	M	White	57	N	N	Cryptogenic	N	Y	persistent_HE	persistent_HE	constant_HE	1	1	0	1	Y	149	NA	NA	1	1	0	1	NA	yes	yes	NA	NA	NA	NA	NA
509	515.246	12.0806	s24_BD2_01_51087.mzXML Peak area	174897	5.24279	6_a	s24_BD2_01_51087.mzXML	24	plate1_2x	2x	data	s24	BD2	51087	Pre-P	pre	peripheral	a	M	White	57	N	N	Cryptogenic	N	Y	persistent_HE	persistent_HE	constant_HE	1	1	0	1	Y	149	NA	NA	1	1	0	1	NA	yes	yes	NA	NA	NA	NA	NA
510	760.585	12.1307	s24_BD2_01_51087.mzXML Peak area	86931.9	4.93918	6_a	s24_BD2_01_51087.mzXML	24	plate1_2x	2x	data	s24	BD2	51087	Pre-P	pre	peripheral	a	M	White	57	N	N	Cryptogenic	N	Y	persistent_HE	persistent_HE	constant_HE	1	1	0	1	Y	149	NA	NA	1	1	0	1	NA	yes	yes	CCMSLIB00006643807	Suspect related to PC(P-16:0/20:5); [M+H]+ C44H79N1O7P1 (predicted molecular formula: C42H82NO8P) with delta m/z -2.964 (putative explanation: unspecified; atomic difference: unspecified)	LC-ESI	Orbitrap	Crude
514	1177.3	2.76759	s24_BD2_01_51087.mzXML Peak area	0	0	6_a	s24_BD2_01_51087.mzXML	24	plate1_2x	2x	data	s24	BD2	51087	Pre-P	pre	peripheral	a	M	White	57	N	N	Cryptogenic	N	Y	persistent_HE	persistent_HE	constant_HE	1	1	0	1	Y	149	NA	NA	1	1	0	1	NA	yes	yes	NA	NA	NA	NA	NA
515	414.3	4.79571	s24_BD2_01_51087.mzXML Peak area	24357.5	4.38665	6_a	s24_BD2_01_51087.mzXML	24	plate1_2x	2x	data	s24	BD2	51087	Pre-P	pre	peripheral	a	M	White	57	N	N	Cryptogenic	N	Y	persistent_HE	persistent_HE	constant_HE	1	1	0	1	Y	149	NA	NA	1	1	0	1	NA	yes	yes	CCMSLIB00006670711	Suspect related to glycoursodeoxycholic acid (predicted molecular formula: C26H39NO3) with delta m/z -36.021 (putative explanation: unspecified; atomic difference: unspecified)	ESI	Orbitrap	Crude
516	647.274	5.59855	s24_BD2_01_51087.mzXML Peak area	3221.6	3.50821	6_a	s24_BD2_01_51087.mzXML	24	plate1_2x	2x	data	s24	BD2	51087	Pre-P	pre	peripheral	a	M	White	57	N	N	Cryptogenic	N	Y	persistent_HE	persistent_HE	constant_HE	1	1	0	1	Y	149	NA	NA	1	1	0	1	NA	yes	yes	NA	NA	NA	NA	NA
518	414.3	4.2701	s24_BD2_01_51087.mzXML Peak area	5394.15	3.732	6_a	s24_BD2_01_51087.mzXML	24	plate1_2x	2x	data	s24	BD2	51087	Pre-P	pre	peripheral	a	M	White	57	N	N	Cryptogenic	N	Y	persistent_HE	persistent_HE	constant_HE	1	1	0	1	Y	149	NA	NA	1	1	0	1	NA	yes	yes	CCMSLIB00006591014	Suspect related to (R)-4-((5R,8R,9S,10S,13R,14S,17R)-10,13-dimethyl-3-oxohexadecahydro-1H-cyclopenta[a]phenanthren-17-yl)pentanoic acid (predicted molecular formula: C26H39NO3) with delta m/z 39.011 (putative explanation: Phe->Trp substitution|unspecified; atomic difference: 2C,1H,1N|2C,1H,1N)	ESI	qTof	Crude
520	784.579	9.22315	s24_BD2_01_51087.mzXML Peak area	7811.47	3.89279	6_a	s24_BD2_01_51087.mzXML	24	plate1_2x	2x	data	s24	BD2	51087	Pre-P	pre	peripheral	a	M	White	57	N	N	Cryptogenic	N	Y	persistent_HE	persistent_HE	constant_HE	1	1	0	1	Y	149	NA	NA	1	1	0	1	NA	yes	yes	CCMSLIB00006586786	Suspect related to (2-{[3-(hexadecanoyloxy)-2-[icosa-5,8,11,14-tetraenoyloxy]propyl phosphonato]oxy}ethyl)trimethylazanium (predicted molecular formula: C40H78N7O6P) with delta m/z 2.016 (putative explanation: Pro->Val substitution|reduction; atomic difference: 2H|2H)	LC-ESI	qTof	Crude
521	784.584	8.87001	s24_BD2_01_51087.mzXML Peak area	7482.71	3.87412	6_a	s24_BD2_01_51087.mzXML	24	plate1_2x	2x	data	s24	BD2	51087	Pre-P	pre	peripheral	a	M	White	57	N	N	Cryptogenic	N	Y	persistent_HE	persistent_HE	constant_HE	1	1	0	1	Y	149	NA	NA	1	1	0	1	NA	yes	yes	CCMSLIB00006586786	Suspect related to (2-{[3-(hexadecanoyloxy)-2-[icosa-5,8,11,14-tetraenoyloxy]propyl phosphonato]oxy}ethyl)trimethylazanium (predicted molecular formula: C40H78N7O6P) with delta m/z 2.016 (putative explanation: Pro->Val substitution|reduction; atomic difference: 2H|2H)	LC-ESI	qTof	Crude
522	647.276	5.51093	s24_BD2_01_51087.mzXML Peak area	0	0	6_a	s24_BD2_01_51087.mzXML	24	plate1_2x	2x	data	s24	BD2	51087	Pre-P	pre	peripheral	a	M	White	57	N	N	Cryptogenic	N	Y	persistent_HE	persistent_HE	constant_HE	1	1	0	1	Y	149	NA	NA	1	1	0	1	NA	yes	yes	NA	NA	NA	NA	NA
524	333.145	3.88329	s24_BD2_01_51087.mzXML Peak area	21256.4	4.32751	6_a	s24_BD2_01_51087.mzXML	24	plate1_2x	2x	data	s24	BD2	51087	Pre-P	pre	peripheral	a	M	White	57	N	N	Cryptogenic	N	Y	persistent_HE	persistent_HE	constant_HE	1	1	0	1	Y	149	NA	NA	1	1	0	1	NA	yes	yes	NA	NA	NA	NA	NA
525	611.299	6.38303	s24_BD2_01_51087.mzXML Peak area	5811.55	3.76437	6_a	s24_BD2_01_51087.mzXML	24	plate1_2x	2x	data	s24	BD2	51087	Pre-P	pre	peripheral	a	M	White	57	N	N	Cryptogenic	N	Y	persistent_HE	persistent_HE	constant_HE	1	1	0	1	Y	149	NA	NA	1	1	0	1	NA	yes	yes	NA	NA	NA	NA	NA
526	599.29	6.95913	s24_BD2_01_51087.mzXML Peak area	0	0	6_a	s24_BD2_01_51087.mzXML	24	plate1_2x	2x	data	s24	BD2	51087	Pre-P	pre	peripheral	a	M	White	57	N	N	Cryptogenic	N	Y	persistent_HE	persistent_HE	constant_HE	1	1	0	1	Y	149	NA	NA	1	1	0	1	NA	yes	yes	CCMSLIB00006656352	Suspect related to Spectral Match to Bilirubin from METLIN (predicted molecular formula: C25H34N12O6) with delta m/z 14.016 (putative explanation: Asn->Gln substitution|Asp->Glu substitution|Gly->Ala substitution|Methylation|Ser->Thr substitution|Val->Leu/Ile substitution|chain elongation; atomic difference: 1C,2H|1C,2H|1C,2H|1C,2H|1C,2H|1C,2H|1C,2H)	LC-ESI	qTof	Crude
527	599.29	6.90476	s24_BD2_01_51087.mzXML Peak area	0	0	6_a	s24_BD2_01_51087.mzXML	24	plate1_2x	2x	data	s24	BD2	51087	Pre-P	pre	peripheral	a	M	White	57	N	N	Cryptogenic	N	Y	persistent_HE	persistent_HE	constant_HE	1	1	0	1	Y	149	NA	NA	1	1	0	1	NA	yes	yes	CCMSLIB00006656352	Suspect related to Spectral Match to Bilirubin from METLIN (predicted molecular formula: C25H34N12O6) with delta m/z 14.016 (putative explanation: Asn->Gln substitution|Asp->Glu substitution|Gly->Ala substitution|Methylation|Ser->Thr substitution|Val->Leu/Ile substitution|chain elongation; atomic difference: 1C,2H|1C,2H|1C,2H|1C,2H|1C,2H|1C,2H|1C,2H)	LC-ESI	qTof	Crude
528	597.275	5.79396	s24_BD2_01_51087.mzXML Peak area	4865.88	3.68725	6_a	s24_BD2_01_51087.mzXML	24	plate1_2x	2x	data	s24	BD2	51087	Pre-P	pre	peripheral	a	M	White	57	N	N	Cryptogenic	N	Y	persistent_HE	persistent_HE	constant_HE	1	1	0	1	Y	149	NA	NA	1	1	0	1	NA	yes	yes	NA	NA	NA	NA	NA
529	599.29	7.06756	s24_BD2_01_51087.mzXML Peak area	0	0	6_a	s24_BD2_01_51087.mzXML	24	plate1_2x	2x	data	s24	BD2	51087	Pre-P	pre	peripheral	a	M	White	57	N	N	Cryptogenic	N	Y	persistent_HE	persistent_HE	constant_HE	1	1	0	1	Y	149	NA	NA	1	1	0	1	NA	yes	yes	NA	NA	NA	NA	NA
530	613.305	6.75739	s24_BD2_01_51087.mzXML Peak area	0	0	6_a	s24_BD2_01_51087.mzXML	24	plate1_2x	2x	data	s24	BD2	51087	Pre-P	pre	peripheral	a	M	White	57	N	N	Cryptogenic	N	Y	persistent_HE	persistent_HE	constant_HE	1	1	0	1	Y	149	NA	NA	1	1	0	1	NA	yes	yes	NA	NA	NA	NA	NA
531	599.287	6.7053	s24_BD2_01_51087.mzXML Peak area	0	0	6_a	s24_BD2_01_51087.mzXML	24	plate1_2x	2x	data	s24	BD2	51087	Pre-P	pre	peripheral	a	M	White	57	N	N	Cryptogenic	N	Y	persistent_HE	persistent_HE	constant_HE	1	1	0	1	Y	149	NA	NA	1	1	0	1	NA	yes	yes	CCMSLIB00006656352	Suspect related to Spectral Match to Bilirubin from METLIN (predicted molecular formula: C25H34N12O6) with delta m/z 14.016 (putative explanation: Asn->Gln substitution|Asp->Glu substitution|Gly->Ala substitution|Methylation|Ser->Thr substitution|Val->Leu/Ile substitution|chain elongation; atomic difference: 1C,2H|1C,2H|1C,2H|1C,2H|1C,2H|1C,2H|1C,2H)	LC-ESI	qTof	Crude
532	613.304	5.1103	s24_BD2_01_51087.mzXML Peak area	5303.8	3.72467	6_a	s24_BD2_01_51087.mzXML	24	plate1_2x	2x	data	s24	BD2	51087	Pre-P	pre	peripheral	a	M	White	57	N	N	Cryptogenic	N	Y	persistent_HE	persistent_HE	constant_HE	1	1	0	1	Y	149	NA	NA	1	1	0	1	NA	yes	yes	NA	NA	NA	NA	NA
533	599.288	5.14042	s24_BD2_01_51087.mzXML Peak area	8572.93	3.93318	6_a	s24_BD2_01_51087.mzXML	24	plate1_2x	2x	data	s24	BD2	51087	Pre-P	pre	peripheral	a	M	White	57	N	N	Cryptogenic	N	Y	persistent_HE	persistent_HE	constant_HE	1	1	0	1	Y	149	NA	NA	1	1	0	1	NA	yes	yes	NA	NA	NA	NA	NA
534	613.304	6.56904	s24_BD2_01_51087.mzXML Peak area	0	0	6_a	s24_BD2_01_51087.mzXML	24	plate1_2x	2x	data	s24	BD2	51087	Pre-P	pre	peripheral	a	M	White	57	N	N	Cryptogenic	N	Y	persistent_HE	persistent_HE	constant_HE	1	1	0	1	Y	149	NA	NA	1	1	0	1	NA	yes	yes	NA	NA	NA	NA	NA
535	414.3	4.69599	s24_BD2_01_51087.mzXML Peak area	3103.88	3.49205	6_a	s24_BD2_01_51087.mzXML	24	plate1_2x	2x	data	s24	BD2	51087	Pre-P	pre	peripheral	a	M	White	57	N	N	Cryptogenic	N	Y	persistent_HE	persistent_HE	constant_HE	1	1	0	1	Y	149	NA	NA	1	1	0	1	NA	yes	yes	CCMSLIB00006589583	Suspect related to (R)-4-((1R,3S,5R,8S,9S,10S,13R,14S,17R)-1,3-dihydroxy-10,13-dimethylhexadecahydro-1H-cyclopenta[a]phenanthren-17-yl)pentanoic acid (predicted molecular formula: C30H39O2) with delta m/z 57.022 (putative explanation: unspecified|Addition of Glycine|Ala->Gln substitution|Gly->Asn substitution|Iodoacetamide derivative; atomic difference: 1H,4N|2C,3H,1N,1O|2C,3H,1N,1O|2C,3H,1N,1O|2…	ESI	qTof	Crude
536	597.276	5.60573	s24_BD2_01_51087.mzXML Peak area	0	0	6_a	s24_BD2_01_51087.mzXML	24	plate1_2x	2x	data	s24	BD2	51087	Pre-P	pre	peripheral	a	M	White	57	N	N	Cryptogenic	N	Y	persistent_HE	persistent_HE	constant_HE	1	1	0	1	Y	149	NA	NA	1	1	0	1	NA	yes	yes	NA	NA	NA	NA	NA
538	434.217	2.19841	s24_BD2_01_51087.mzXML Peak area	0	0	6_a	s24_BD2_01_51087.mzXML	24	plate1_2x	2x	data	s24	BD2	51087	Pre-P	pre	peripheral	a	M	White	57	N	N	Cryptogenic	N	Y	persistent_HE	persistent_HE	constant_HE	1	1	0	1	Y	149	NA	NA	1	1	0	1	NA	yes	yes	CCMSLIB00003375209	Dextrorphan O-.beta.-D-glucuronide	ESI	HCD	Isolated
540	124.088	10.6546	s24_BD2_01_51087.mzXML Peak area	303459	5.4821	6_a	s24_BD2_01_51087.mzXML	24	plate1_2x	2x	data	s24	BD2	51087	Pre-P	pre	peripheral	a	M	White	57	N	N	Cryptogenic	N	Y	persistent_HE	persistent_HE	constant_HE	1	1	0	1	Y	149	NA	NA	1	1	0	1	NA	yes	yes	NA	NA	NA	NA	NA
541	760.585	9.33479	s24_BD2_01_51087.mzXML Peak area	0	0	6_a	s24_BD2_01_51087.mzXML	24	plate1_2x	2x	data	s24	BD2	51087	Pre-P	pre	peripheral	a	M	White	57	N	N	Cryptogenic	N	Y	persistent_HE	persistent_HE	constant_HE	1	1	0	1	Y	149	NA	NA	1	1	0	1	NA	yes	yes	CCMSLIB00006643807	Suspect related to PC(P-16:0/20:5); [M+H]+ C44H79N1O7P1 (predicted molecular formula: C42H82NO8P) with delta m/z -2.964 (putative explanation: unspecified; atomic difference: unspecified)	LC-ESI	Orbitrap	Crude
542	124.088	10.5292	s24_BD2_01_51087.mzXML Peak area	855878	5.93241	6_a	s24_BD2_01_51087.mzXML	24	plate1_2x	2x	data	s24	BD2	51087	Pre-P	pre	peripheral	a	M	White	57	N	N	Cryptogenic	N	Y	persistent_HE	persistent_HE	constant_HE	1	1	0	1	Y	149	NA	NA	1	1	0	1	NA	yes	yes	NA	NA	NA	NA	NA
545	734.568	9.09425	s24_BD2_01_51087.mzXML Peak area	0	0	6_a	s24_BD2_01_51087.mzXML	24	plate1_2x	2x	data	s24	BD2	51087	Pre-P	pre	peripheral	a	M	White	57	N	N	Cryptogenic	N	Y	persistent_HE	persistent_HE	constant_HE	1	1	0	1	Y	149	NA	NA	1	1	0	1	NA	yes	yes	CCMSLIB00006626896	Suspect related to Massbank:PR310845 LPC 18:1 (predicted molecular formula: C37H71N11O4) with delta m/z 212.213 (putative explanation: unspecified; atomic difference: unspecified)	ESI	qTof	Crude
546	786.6	9.55794	s24_BD2_01_51087.mzXML Peak area	24797.3	4.39442	6_a	s24_BD2_01_51087.mzXML	24	plate1_2x	2x	data	s24	BD2	51087	Pre-P	pre	peripheral	a	M	White	57	N	N	Cryptogenic	N	Y	persistent_HE	persistent_HE	constant_HE	1	1	0	1	Y	149	NA	NA	1	1	0	1	NA	yes	yes	CCMSLIB00006647016	Suspect related to SM(d18:1/23:0); [M+H]+ C46H94N2O6P1 (predicted molecular formula: unknown) with delta m/z -14.071 (putative explanation: unspecified; atomic difference: unspecified)	LC-ESI	Ion Trap	Crude
547	786.601	9.78914	s24_BD2_01_51087.mzXML Peak area	21442.3	4.33129	6_a	s24_BD2_01_51087.mzXML	24	plate1_2x	2x	data	s24	BD2	51087	Pre-P	pre	peripheral	a	M	White	57	N	N	Cryptogenic	N	Y	persistent_HE	persistent_HE	constant_HE	1	1	0	1	Y	149	NA	NA	1	1	0	1	NA	yes	yes	CCMSLIB00006647016	Suspect related to SM(d18:1/23:0); [M+H]+ C46H94N2O6P1 (predicted molecular formula: unknown) with delta m/z -14.071 (putative explanation: unspecified; atomic difference: unspecified)	LC-ESI	Ion Trap	Crude
548	786.6	9.37388	s24_BD2_01_51087.mzXML Peak area	40269.9	4.60499	6_a	s24_BD2_01_51087.mzXML	24	plate1_2x	2x	data	s24	BD2	51087	Pre-P	pre	peripheral	a	M	White	57	N	N	Cryptogenic	N	Y	persistent_HE	persistent_HE	constant_HE	1	1	0	1	Y	149	NA	NA	1	1	0	1	NA	yes	yes	CCMSLIB00006587036	Suspect related to (2-{[3-[hexadec-9-en-1-yloxy]-2-(octadecanoyloxy)propyl phosphonato]oxy}ethyl)trimethylazanium (predicted molecular formula: C45H80N5O4P) with delta m/z 39.994 (putative explanation: extra OH sodium adduct|Glyoxal-derived hydroimiadazolone|S-carbamoylmethylcysteine cyclization (N-terminus)|unspecified; atomic difference: 1H,1O|2C,1O|2C,1O|2C,1O)	LC-ESI	qTof	Crude
551	385.184	11.6334	s24_BD2_01_51087.mzXML Peak area	0	0	6_a	s24_BD2_01_51087.mzXML	24	plate1_2x	2x	data	s24	BD2	51087	Pre-P	pre	peripheral	a	M	White	57	N	N	Cryptogenic	N	Y	persistent_HE	persistent_HE	constant_HE	1	1	0	1	Y	149	NA	NA	1	1	0	1	NA	yes	yes	NA	NA	NA	NA	NA
552	329.158	11.456	s24_BD2_01_51087.mzXML Peak area	48722.3	4.68774	6_a	s24_BD2_01_51087.mzXML	24	plate1_2x	2x	data	s24	BD2	51087	Pre-P	pre	peripheral	a	M	White	57	N	N	Cryptogenic	N	Y	persistent_HE	persistent_HE	constant_HE	1	1	0	1	Y	149	NA	NA	1	1	0	1	NA	yes	yes	NA	NA	NA	NA	NA
553	329.157	11.5448	s24_BD2_01_51087.mzXML Peak area	48722.3	4.68774	6_a	s24_BD2_01_51087.mzXML	24	plate1_2x	2x	data	s24	BD2	51087	Pre-P	pre	peripheral	a	M	White	57	N	N	Cryptogenic	N	Y	persistent_HE	persistent_HE	constant_HE	1	1	0	1	Y	149	NA	NA	1	1	0	1	NA	yes	yes	NA	NA	NA	NA	NA
554	758.569	7.93457	s24_BD2_01_51087.mzXML Peak area	13839.3	4.14114	6_a	s24_BD2_01_51087.mzXML	24	plate1_2x	2x	data	s24	BD2	51087	Pre-P	pre	peripheral	a	M	White	57	N	N	Cryptogenic	N	Y	persistent_HE	persistent_HE	constant_HE	1	1	0	1	Y	149	NA	NA	1	1	0	1	NA	yes	yes	CCMSLIB00006652302	Suspect related to Spectral Match to 1-Oleoyl-2-palmitoyl-sn-glycero-3-phosphocholine from NIST14 (predicted molecular formula: C39H81O13) with delta m/z -2.016 (putative explanation: 2-amino-3-oxo-butanoic_acid|Intact disulfide bridge|Val->Pro substitution; atomic difference: -2H|-2H|-2H)	ESI	Orbitrap	Crude
555	758.569	7.82406	s24_BD2_01_51087.mzXML Peak area	16524.2	4.21815	6_a	s24_BD2_01_51087.mzXML	24	plate1_2x	2x	data	s24	BD2	51087	Pre-P	pre	peripheral	a	M	White	57	N	N	Cryptogenic	N	Y	persistent_HE	persistent_HE	constant_HE	1	1	0	1	Y	149	NA	NA	1	1	0	1	NA	yes	yes	CCMSLIB00006652302	Suspect related to Spectral Match to 1-Oleoyl-2-palmitoyl-sn-glycero-3-phosphocholine from NIST14 (predicted molecular formula: C39H81O13) with delta m/z -2.016 (putative explanation: 2-amino-3-oxo-butanoic_acid|Intact disulfide bridge|Val->Pro substitution; atomic difference: -2H|-2H|-2H)	ESI	Orbitrap	Crude
556	367.173	11.6484	s24_BD2_01_51087.mzXML Peak area	143853	5.15792	6_a	s24_BD2_01_51087.mzXML	24	plate1_2x	2x	data	s24	BD2	51087	Pre-P	pre	peripheral	a	M	White	57	N	N	Cryptogenic	N	Y	persistent_HE	persistent_HE	constant_HE	1	1	0	1	Y	149	NA	NA	1	1	0	1	NA	yes	yes	NA	NA	NA	NA	NA
557	425.215	11.7038	s24_BD2_01_51087.mzXML Peak area	381102	5.58104	6_a	s24_BD2_01_51087.mzXML	24	plate1_2x	2x	data	s24	BD2	51087	Pre-P	pre	peripheral	a	M	White	57	N	N	Cryptogenic	N	Y	persistent_HE	persistent_HE	constant_HE	1	1	0	1	Y	149	NA	NA	1	1	0	1	NA	yes	yes	NA	NA	NA	NA	NA
558	367.173	11.453	s24_BD2_01_51087.mzXML Peak area	109497	5.03941	6_a	s24_BD2_01_51087.mzXML	24	plate1_2x	2x	data	s24	BD2	51087	Pre-P	pre	peripheral	a	M	White	57	N	N	Cryptogenic	N	Y	persistent_HE	persistent_HE	constant_HE	1	1	0	1	Y	149	NA	NA	1	1	0	1	NA	yes	yes	NA	NA	NA	NA	NA
559	425.215	11.2222	s24_BD2_01_51087.mzXML Peak area	50373.1	4.70221	6_a	s24_BD2_01_51087.mzXML	24	plate1_2x	2x	data	s24	BD2	51087	Pre-P	pre	peripheral	a	M	White	57	N	N	Cryptogenic	N	Y	persistent_HE	persistent_HE	constant_HE	1	1	0	1	Y	149	NA	NA	1	1	0	1	NA	yes	yes	NA	NA	NA	NA	NA
560	425.215	11.3972	s24_BD2_01_51087.mzXML Peak area	165202	5.21802	6_a	s24_BD2_01_51087.mzXML	24	plate1_2x	2x	data	s24	BD2	51087	Pre-P	pre	peripheral	a	M	White	57	N	N	Cryptogenic	N	Y	persistent_HE	persistent_HE	constant_HE	1	1	0	1	Y	149	NA	NA	1	1	0	1	NA	yes	yes	NA	NA	NA	NA	NA
561	295.152	11.3424	s24_BD2_01_51087.mzXML Peak area	171528	5.23434	6_a	s24_BD2_01_51087.mzXML	24	plate1_2x	2x	data	s24	BD2	51087	Pre-P	pre	peripheral	a	M	White	57	N	N	Cryptogenic	N	Y	persistent_HE	persistent_HE	constant_HE	1	1	0	1	Y	149	NA	NA	1	1	0	1	NA	yes	yes	NA	NA	NA	NA	NA
564	124.086	10.2601	s24_BD2_01_51087.mzXML Peak area	106055	5.02553	6_a	s24_BD2_01_51087.mzXML	24	plate1_2x	2x	data	s24	BD2	51087	Pre-P	pre	peripheral	a	M	White	57	N	N	Cryptogenic	N	Y	persistent_HE	persistent_HE	constant_HE	1	1	0	1	Y	149	NA	NA	1	1	0	1	NA	yes	yes	NA	NA	NA	NA	NA
565	381.189	11.31	s24_BD2_01_51087.mzXML Peak area	33685.3	4.52745	6_a	s24_BD2_01_51087.mzXML	24	plate1_2x	2x	data	s24	BD2	51087	Pre-P	pre	peripheral	a	M	White	57	N	N	Cryptogenic	N	Y	persistent_HE	persistent_HE	constant_HE	1	1	0	1	Y	149	NA	NA	1	1	0	1	NA	yes	yes	NA	NA	NA	NA	NA
566	323.147	10.3641	s24_BD2_01_51087.mzXML Peak area	126842	5.10327	6_a	s24_BD2_01_51087.mzXML	24	plate1_2x	2x	data	s24	BD2	51087	Pre-P	pre	peripheral	a	M	White	57	N	N	Cryptogenic	N	Y	persistent_HE	persistent_HE	constant_HE	1	1	0	1	Y	149	NA	NA	1	1	0	1	NA	yes	yes	NA	NA	NA	NA	NA
567	459.221	11.5091	s24_BD2_01_51087.mzXML Peak area	114529	5.05892	6_a	s24_BD2_01_51087.mzXML	24	plate1_2x	2x	data	s24	BD2	51087	Pre-P	pre	peripheral	a	M	White	57	N	N	Cryptogenic	N	Y	persistent_HE	persistent_HE	constant_HE	1	1	0	1	Y	149	NA	NA	1	1	0	1	NA	yes	yes	NA	NA	NA	NA	NA
569	351.178	10.7728	s24_BD2_01_51087.mzXML Peak area	208747	5.31962	6_a	s24_BD2_01_51087.mzXML	24	plate1_2x	2x	data	s24	BD2	51087	Pre-P	pre	peripheral	a	M	White	57	N	N	Cryptogenic	N	Y	persistent_HE	persistent_HE	constant_HE	1	1	0	1	Y	149	NA	NA	1	1	0	1	NA	yes	yes	NA	NA	NA	NA	NA
570	515.247	11.5655	s24_BD2_01_51087.mzXML Peak area	103795	5.01618	6_a	s24_BD2_01_51087.mzXML	24	plate1_2x	2x	data	s24	BD2	51087	Pre-P	pre	peripheral	a	M	White	57	N	N	Cryptogenic	N	Y	persistent_HE	persistent_HE	constant_HE	1	1	0	1	Y	149	NA	NA	1	1	0	1	NA	yes	yes	NA	NA	NA	NA	NA
571	515.247	11.7217	s24_BD2_01_51087.mzXML Peak area	42815	4.63161	6_a	s24_BD2_01_51087.mzXML	24	plate1_2x	2x	data	s24	BD2	51087	Pre-P	pre	peripheral	a	M	White	57	N	N	Cryptogenic	N	Y	persistent_HE	persistent_HE	constant_HE	1	1	0	1	Y	149	NA	NA	1	1	0	1	NA	yes	yes	NA	NA	NA	NA	NA
572	455.225	11.537	s24_BD2_01_51087.mzXML Peak area	106931	5.02911	6_a	s24_BD2_01_51087.mzXML	24	plate1_2x	2x	data	s24	BD2	51087	Pre-P	pre	peripheral	a	M	White	57	N	N	Cryptogenic	N	Y	persistent_HE	persistent_HE	constant_HE	1	1	0	1	Y	149	NA	NA	1	1	0	1	NA	yes	yes	NA	NA	NA	NA	NA
573	455.225	11.7117	s24_BD2_01_51087.mzXML Peak area	35308.4	4.54789	6_a	s24_BD2_01_51087.mzXML	24	plate1_2x	2x	data	s24	BD2	51087	Pre-P	pre	peripheral	a	M	White	57	N	N	Cryptogenic	N	Y	persistent_HE	persistent_HE	constant_HE	1	1	0	1	Y	149	NA	NA	1	1	0	1	NA	yes	yes	NA	NA	NA	NA	NA
574	457.206	11.1664	s24_BD2_01_51087.mzXML Peak area	58609.1	4.76797	6_a	s24_BD2_01_51087.mzXML	24	plate1_2x	2x	data	s24	BD2	51087	Pre-P	pre	peripheral	a	M	White	57	N	N	Cryptogenic	N	Y	persistent_HE	persistent_HE	constant_HE	1	1	0	1	Y	149	NA	NA	1	1	0	1	NA	yes	yes	NA	NA	NA	NA	NA
575	409.22	10.4857	s24_BD2_01_51087.mzXML Peak area	177602	5.24945	6_a	s24_BD2_01_51087.mzXML	24	plate1_2x	2x	data	s24	BD2	51087	Pre-P	pre	peripheral	a	M	White	57	N	N	Cryptogenic	N	Y	persistent_HE	persistent_HE	constant_HE	1	1	0	1	Y	149	NA	NA	1	1	0	1	NA	yes	yes	NA	NA	NA	NA	NA
576	481.241	11.7139	s24_BD2_01_51087.mzXML Peak area	89070.3	4.94974	6_a	s24_BD2_01_51087.mzXML	24	plate1_2x	2x	data	s24	BD2	51087	Pre-P	pre	peripheral	a	M	White	57	N	N	Cryptogenic	N	Y	persistent_HE	persistent_HE	constant_HE	1	1	0	1	Y	149	NA	NA	1	1	0	1	NA	yes	yes	NA	NA	NA	NA	NA
577	555.277	11.7374	s24_BD2_01_51087.mzXML Peak area	106620	5.02784	6_a	s24_BD2_01_51087.mzXML	24	plate1_2x	2x	data	s24	BD2	51087	Pre-P	pre	peripheral	a	M	White	57	N	N	Cryptogenic	N	Y	persistent_HE	persistent_HE	constant_HE	1	1	0	1	Y	149	NA	NA	1	1	0	1	NA	yes	yes	NA	NA	NA	NA	NA
578	557.292	11.3439	s24_BD2_01_51087.mzXML Peak area	30668.4	4.4867	6_a	s24_BD2_01_51087.mzXML	24	plate1_2x	2x	data	s24	BD2	51087	Pre-P	pre	peripheral	a	M	White	57	N	N	Cryptogenic	N	Y	persistent_HE	persistent_HE	constant_HE	1	1	0	1	Y	149	NA	NA	1	1	0	1	NA	yes	yes	NA	NA	NA	NA	NA
579	557.291	11.7564	s24_BD2_01_51087.mzXML Peak area	101458	5.00629	6_a	s24_BD2_01_51087.mzXML	24	plate1_2x	2x	data	s24	BD2	51087	Pre-P	pre	peripheral	a	M	White	57	N	N	Cryptogenic	N	Y	persistent_HE	persistent_HE	constant_HE	1	1	0	1	Y	149	NA	NA	1	1	0	1	NA	yes	yes	NA	NA	NA	NA	NA
580	557.292	11.1106	s24_BD2_01_51087.mzXML Peak area	109640	5.03997	6_a	s24_BD2_01_51087.mzXML	24	plate1_2x	2x	data	s24	BD2	51087	Pre-P	pre	peripheral	a	M	White	57	N	N	Cryptogenic	N	Y	persistent_HE	persistent_HE	constant_HE	1	1	0	1	Y	149	NA	NA	1	1	0	1	NA	yes	yes	NA	NA	NA	NA	NA
581	629.314	11.682	s24_BD2_01_51087.mzXML Peak area	91467.6	4.96127	6_a	s24_BD2_01_51087.mzXML	24	plate1_2x	2x	data	s24	BD2	51087	Pre-P	pre	peripheral	a	M	White	57	N	N	Cryptogenic	N	Y	persistent_HE	persistent_HE	constant_HE	1	1	0	1	Y	149	NA	NA	1	1	0	1	NA	yes	yes	NA	NA	NA	NA	NA
582	788.612	8.77385	s24_BD2_01_51087.mzXML Peak area	7252.11	3.86052	6_a	s24_BD2_01_51087.mzXML	24	plate1_2x	2x	data	s24	BD2	51087	Pre-P	pre	peripheral	a	M	White	57	N	N	Cryptogenic	N	Y	persistent_HE	persistent_HE	constant_HE	1	1	0	1	Y	149	NA	NA	1	1	0	1	NA	yes	yes	CCMSLIB00006643809	Suspect related to PC(P-16:0/20:5); [M+H]+ C44H79N1O7P1 (predicted molecular formula: C45H82N5O4P) with delta m/z 25.069 (putative explanation: unspecified; atomic difference: unspecified)	LC-ESI	Orbitrap	Crude
583	788.612	8.64947	s24_BD2_01_51087.mzXML Peak area	11217.9	4.04995	6_a	s24_BD2_01_51087.mzXML	24	plate1_2x	2x	data	s24	BD2	51087	Pre-P	pre	peripheral	a	M	White	57	N	N	Cryptogenic	N	Y	persistent_HE	persistent_HE	constant_HE	1	1	0	1	Y	149	NA	NA	1	1	0	1	NA	yes	yes	CCMSLIB00006643809	Suspect related to PC(P-16:0/20:5); [M+H]+ C44H79N1O7P1 (predicted molecular formula: C45H82N5O4P) with delta m/z 25.069 (putative explanation: unspecified; atomic difference: unspecified)	LC-ESI	Orbitrap	Crude
584	808.581	8.81563	s24_BD2_01_51087.mzXML Peak area	1103.96	3.04335	6_a	s24_BD2_01_51087.mzXML	24	plate1_2x	2x	data	s24	BD2	51087	Pre-P	pre	peripheral	a	M	White	57	N	N	Cryptogenic	N	Y	persistent_HE	persistent_HE	constant_HE	1	1	0	1	Y	149	NA	NA	1	1	0	1	NA	yes	yes	CCMSLIB00003173853	1,2-dioleoyl-sn-glycero-3-phosphatidylcholine	ESI	Q-TOF	Isolated
586	550.629	11.6732	s24_BD2_01_51087.mzXML Peak area	43612.6	4.63962	6_a	s24_BD2_01_51087.mzXML	24	plate1_2x	2x	data	s24	BD2	51087	Pre-P	pre	peripheral	a	M	White	57	N	N	Cryptogenic	N	Y	persistent_HE	persistent_HE	constant_HE	1	1	0	1	Y	149	NA	NA	1	1	0	1	NA	yes	yes	NA	NA	NA	NA	NA
587	808.58	8.56888	s24_BD2_01_51087.mzXML Peak area	2343.25	3.37	6_a	s24_BD2_01_51087.mzXML	24	plate1_2x	2x	data	s24	BD2	51087	Pre-P	pre	peripheral	a	M	White	57	N	N	Cryptogenic	N	Y	persistent_HE	persistent_HE	constant_HE	1	1	0	1	Y	149	NA	NA	1	1	0	1	NA	yes	yes	CCMSLIB00006672746	Suspect related to trimethyl(2-{[2-[octadec-9-enoyloxy]-3-(octadecanoyloxy)propyl phosphono]oxy}ethyl)azanium (predicted molecular formula: C36H75N13O6) with delta m/z -2.016 (putative explanation: 2-amino-3-oxo-butanoic_acid|Intact disulfide bridge|Val->Pro substitution; atomic difference: -2H|-2H|-2H)	LC-ESI	qTof	Crude
589	808.582	8.9801	s24_BD2_01_51087.mzXML Peak area	0	0	6_a	s24_BD2_01_51087.mzXML	24	plate1_2x	2x	data	s24	BD2	51087	Pre-P	pre	peripheral	a	M	White	57	N	N	Cryptogenic	N	Y	persistent_HE	persistent_HE	constant_HE	1	1	0	1	Y	149	NA	NA	1	1	0	1	NA	yes	yes	CCMSLIB00006595214	Suspect related to 1-Palmitoyl-2-myristoyl-sn-glycero-3-phosphocholine (predicted molecular formula: C44H84NO8P) with delta m/z 80.062 (putative explanation: unspecified; atomic difference: 6C,8H)	ESI	Orbitrap	Crude
590	808.582	9.05595	s24_BD2_01_51087.mzXML Peak area	1433.89	3.15682	6_a	s24_BD2_01_51087.mzXML	24	plate1_2x	2x	data	s24	BD2	51087	Pre-P	pre	peripheral	a	M	White	57	N	N	Cryptogenic	N	Y	persistent_HE	persistent_HE	constant_HE	1	1	0	1	Y	149	NA	NA	1	1	0	1	NA	yes	yes	CCMSLIB00006595214	Suspect related to 1-Palmitoyl-2-myristoyl-sn-glycero-3-phosphocholine (predicted molecular formula: C44H84NO8P) with delta m/z 80.062 (putative explanation: unspecified; atomic difference: 6C,8H)	ESI	Orbitrap	Crude
594	290.14	2.84288	s24_BD2_01_51087.mzXML Peak area	0	0	6_a	s24_BD2_01_51087.mzXML	24	plate1_2x	2x	data	s24	BD2	51087	Pre-P	pre	peripheral	a	M	White	57	N	N	Cryptogenic	N	Y	persistent_HE	persistent_HE	constant_HE	1	1	0	1	Y	149	NA	NA	1	1	0	1	NA	yes	yes	CCMSLIB00006617459	Suspect related to MLS001048924-01!methyl 3-benzoyloxy-8-methyl-8-azabicyclo[3.2.1]octane-4-carboxylate (predicted molecular formula: C16H19NO4) with delta m/z -14.016 (putative explanation: Ala->Gly substitution|Gln->Asn substitution|Glu->Asp substitution|Leu/Ile->Val substitution|Thr->Ser substitution; atomic difference: -1C,-2H|-1C,-2H|-1C,-2H|-1C,-2H|-1C,-2H)	LC-ESI	qTof	Crude
595	397.183	11.7572	s24_BD2_01_51087.mzXML Peak area	271649	5.43401	6_a	s24_BD2_01_51087.mzXML	24	plate1_2x	2x	data	s24	BD2	51087	Pre-P	pre	peripheral	a	M	White	57	N	N	Cryptogenic	N	Y	persistent_HE	persistent_HE	constant_HE	1	1	0	1	Y	149	NA	NA	1	1	0	1	NA	yes	yes	NA	NA	NA	NA	NA
596	590.189	3.44279	s24_BD2_01_51087.mzXML Peak area	84971.6	4.92928	6_a	s24_BD2_01_51087.mzXML	24	plate1_2x	2x	data	s24	BD2	51087	Pre-P	pre	peripheral	a	M	White	57	N	N	Cryptogenic	N	Y	persistent_HE	persistent_HE	constant_HE	1	1	0	1	Y	149	NA	NA	1	1	0	1	NA	yes	yes	NA	NA	NA	NA	NA
597	492.191	3.66987	s24_BD2_01_51087.mzXML Peak area	49564.3	4.69518	6_a	s24_BD2_01_51087.mzXML	24	plate1_2x	2x	data	s24	BD2	51087	Pre-P	pre	peripheral	a	M	White	57	N	N	Cryptogenic	N	Y	persistent_HE	persistent_HE	constant_HE	1	1	0	1	Y	149	NA	NA	1	1	0	1	NA	yes	yes	NA	NA	NA	NA	NA
598	787.668	9.25637	s24_BD2_01_51087.mzXML Peak area	0	0	6_a	s24_BD2_01_51087.mzXML	24	plate1_2x	2x	data	s24	BD2	51087	Pre-P	pre	peripheral	a	M	White	57	N	N	Cryptogenic	N	Y	persistent_HE	persistent_HE	constant_HE	1	1	0	1	Y	149	NA	NA	1	1	0	1	NA	yes	yes	CCMSLIB00006662226	Suspect related to Spectral Match to N-Tetracosenoyl-4-sphingenyl-1-O-phosphorylcholine from NIST14 (predicted molecular formula: C45H91N2O6P) with delta m/z -26.015 (putative explanation: Pro->Ala substitution|unspecified; atomic difference: -2C,-2H|-2C,-2H)	ESI	qTof	Crude
600	282.17	2.80042	s24_BD2_01_51087.mzXML Peak area	0	0	6_a	s24_BD2_01_51087.mzXML	24	plate1_2x	2x	data	s24	BD2	51087	Pre-P	pre	peripheral	a	M	White	57	N	N	Cryptogenic	N	Y	persistent_HE	persistent_HE	constant_HE	1	1	0	1	Y	149	NA	NA	1	1	0	1	NA	yes	yes	CCMSLIB00006608140	Suspect related to Atenolol [mostly precursor ion] (predicted molecular formula: C15H23NO4) with delta m/z 14.999 (putative explanation: Asn->Glu substitution|Deamidation followed by a methylation; atomic difference: 1C,1H,-1N,1O|1C,1H,-1N,1O)	LC-ESI	qTof	Crude
601	416.316	5.11778	s24_BD2_01_51087.mzXML Peak area	4508.55	3.65413	6_a	s24_BD2_01_51087.mzXML	24	plate1_2x	2x	data	s24	BD2	51087	Pre-P	pre	peripheral	a	M	White	57	N	N	Cryptogenic	N	Y	persistent_HE	persistent_HE	constant_HE	1	1	0	1	Y	149	NA	NA	1	1	0	1	NA	yes	yes	CCMSLIB00006670678	Suspect related to glycodeoxycholic acid (predicted molecular formula: C26H45NO5) with delta m/z 2.016 (putative explanation: Pro->Val substitution|reduction; atomic difference: 2H|2H)	ESI	Orbitrap	Crude
602	379.601	3.54046	s24_BD2_01_51087.mzXML Peak area	51920.6	4.71535	6_a	s24_BD2_01_51087.mzXML	24	plate1_2x	2x	data	s24	BD2	51087	Pre-P	pre	peripheral	a	M	White	57	N	N	Cryptogenic	N	Y	persistent_HE	persistent_HE	constant_HE	1	1	0	1	Y	149	NA	NA	1	1	0	1	NA	yes	yes	NA	NA	NA	NA	NA
603	1099.39	4.23982	s24_BD2_01_51087.mzXML Peak area	22161.3	4.34562	6_a	s24_BD2_01_51087.mzXML	24	plate1_2x	2x	data	s24	BD2	51087	Pre-P	pre	peripheral	a	M	White	57	N	N	Cryptogenic	N	Y	persistent_HE	persistent_HE	constant_HE	1	1	0	1	Y	149	NA	NA	1	1	0	1	NA	yes	yes	NA	NA	NA	NA	NA
604	626.352	4.37278	s24_BD2_01_51087.mzXML Peak area	896.533	2.95305	6_a	s24_BD2_01_51087.mzXML	24	plate1_2x	2x	data	s24	BD2	51087	Pre-P	pre	peripheral	a	M	White	57	N	N	Cryptogenic	N	Y	persistent_HE	persistent_HE	constant_HE	1	1	0	1	Y	149	NA	NA	1	1	0	1	NA	yes	yes	CCMSLIB00006670702	Suspect related to glycohyodeoxycholic acid (predicted molecular formula: unknown) with delta m/z -273.282 (putative explanation: unspecified; atomic difference: unspecified)	ESI	Orbitrap	Crude
605	626.352	4.80551	s24_BD2_01_51087.mzXML Peak area	3789.07	3.57865	6_a	s24_BD2_01_51087.mzXML	24	plate1_2x	2x	data	s24	BD2	51087	Pre-P	pre	peripheral	a	M	White	57	N	N	Cryptogenic	N	Y	persistent_HE	persistent_HE	constant_HE	1	1	0	1	Y	149	NA	NA	1	1	0	1	NA	yes	yes	NA	NA	NA	NA	NA
606	398.241	5.5151	s24_BD2_01_51087.mzXML Peak area	63527.5	4.80297	6_a	s24_BD2_01_51087.mzXML	24	plate1_2x	2x	data	s24	BD2	51087	Pre-P	pre	peripheral	a	M	White	57	N	N	Cryptogenic	N	Y	persistent_HE	persistent_HE	constant_HE	1	1	0	1	Y	149	NA	NA	1	1	0	1	NA	yes	yes	NA	NA	NA	NA	NA
607	593.332	5.32739	s24_BD2_01_51087.mzXML Peak area	74880.7	4.87438	6_a	s24_BD2_01_51087.mzXML	24	plate1_2x	2x	data	s24	BD2	51087	Pre-P	pre	peripheral	a	M	White	57	N	N	Cryptogenic	N	Y	persistent_HE	persistent_HE	constant_HE	1	1	0	1	Y	149	NA	NA	1	1	0	1	NA	yes	yes	NA	NA	NA	NA	NA
608	369.352	10.3388	s24_BD2_01_51087.mzXML Peak area	14720.8	4.16796	6_a	s24_BD2_01_51087.mzXML	24	plate1_2x	2x	data	s24	BD2	51087	Pre-P	pre	peripheral	a	M	White	57	N	N	Cryptogenic	N	Y	persistent_HE	persistent_HE	constant_HE	1	1	0	1	Y	149	NA	NA	1	1	0	1	NA	yes	yes	CCMSLIB00006590816	Suspect related to (R)-4-((3S,5S,7S,8R,9S,10S,13R,14S,17R)-3,7-dihydroxy-10,13-dimethylhexadecahydro-1H-cyclopenta[a]phenanthren-17-yl)pentanoic acid (predicted molecular formula: C27H48O2) with delta m/z 12.073 (putative explanation: unspecified; atomic difference: unspecified)	ESI	qTof	Crude
609	1067.36	4.22052	s24_BD2_01_51087.mzXML Peak area	782.082	2.89381	6_a	s24_BD2_01_51087.mzXML	24	plate1_2x	2x	data	s24	BD2	51087	Pre-P	pre	peripheral	a	M	White	57	N	N	Cryptogenic	N	Y	persistent_HE	persistent_HE	constant_HE	1	1	0	1	Y	149	NA	NA	1	1	0	1	NA	yes	yes	NA	NA	NA	NA	NA
610	416.365	10.1795	s24_BD2_01_51087.mzXML Peak area	37722.6	4.57661	6_a	s24_BD2_01_51087.mzXML	24	plate1_2x	2x	data	s24	BD2	51087	Pre-P	pre	peripheral	a	M	White	57	N	N	Cryptogenic	N	Y	persistent_HE	persistent_HE	constant_HE	1	1	0	1	Y	149	NA	NA	1	1	0	1	NA	yes	yes	NA	NA	NA	NA	NA
611	181.075	0.713926	s24_BD2_01_51087.mzXML Peak area	0	0	6_a	s24_BD2_01_51087.mzXML	24	plate1_2x	2x	data	s24	BD2	51087	Pre-P	pre	peripheral	a	M	White	57	N	N	Cryptogenic	N	Y	persistent_HE	persistent_HE	constant_HE	1	1	0	1	Y	149	NA	NA	1	1	0	1	NA	yes	yes	CCMSLIB00006684064	THEOBROMINE	ESI	qTof	isolated
612	181.075	1.02258	s24_BD2_01_51087.mzXML Peak area	0	0	6_a	s24_BD2_01_51087.mzXML	24	plate1_2x	2x	data	s24	BD2	51087	Pre-P	pre	peripheral	a	M	White	57	N	N	Cryptogenic	N	Y	persistent_HE	persistent_HE	constant_HE	1	1	0	1	Y	149	NA	NA	1	1	0	1	NA	yes	yes	CCMSLIB00004693858	THEOPHYLLINE	N/A	ESI-QFT	isolated
613	408.123	4.23297	s24_BD2_01_51087.mzXML Peak area	38195.5	4.58202	6_a	s24_BD2_01_51087.mzXML	24	plate1_2x	2x	data	s24	BD2	51087	Pre-P	pre	peripheral	a	M	White	57	N	N	Cryptogenic	N	Y	persistent_HE	persistent_HE	constant_HE	1	1	0	1	Y	149	NA	NA	1	1	0	1	NA	yes	yes	NA	NA	NA	NA	NA
614	478.293	6.21964	s24_BD2_01_51087.mzXML Peak area	25999.6	4.41498	6_a	s24_BD2_01_51087.mzXML	24	plate1_2x	2x	data	s24	BD2	51087	Pre-P	pre	peripheral	a	M	White	57	N	N	Cryptogenic	N	Y	persistent_HE	persistent_HE	constant_HE	1	1	0	1	Y	149	NA	NA	1	1	0	1	NA	yes	yes	CCMSLIB00006653024	Suspect related to Spectral Match to 1-Stearoyl-2-hydroxy-sn-glycero-3-phosphoethanolamine from NIST14 (predicted molecular formula: C18H41N2O9P) with delta m/z -4.031 (putative explanation: unspecified; atomic difference: unspecified)	ESI	qTof	Crude
615	546.355	6.51949	s24_BD2_01_51087.mzXML Peak area	21463.2	4.33171	6_a	s24_BD2_01_51087.mzXML	24	plate1_2x	2x	data	s24	BD2	51087	Pre-P	pre	peripheral	a	M	White	57	N	N	Cryptogenic	N	Y	persistent_HE	persistent_HE	constant_HE	1	1	0	1	Y	149	NA	NA	1	1	0	1	NA	yes	yes	CCMSLIB00006649769	Suspect related to Spectral Match to 1-Arachidoyl-2-hydroxy-sn-glycero-3-phosphocholine from NIST14 (predicted molecular formula: C28H52NO7P) with delta m/z -6.046 (putative explanation: unspecified; atomic difference: unspecified)	ESI	Orbitrap	Crude
[truncated: 62,621 more rows]
[truncated: 40 more columns]

## Sheet: Data Table 6
Data Table 6. Portal pressure change pre- to post-TIPS - Figure 2b
[truncated: 23 more rows]

## Sheet: Data Table 7
Data Table 7. Peripheral blood within participant dissimilarity data - Figure 2c
[truncated: 20 more rows]

[truncated: 6 more sheets: Data Table 8, Data Table 9, Data Table 10, Data Table 11, Data Table 12, Data Table 13]
